# Supplementary material for: Single-cell transcriptome reveals the heterogeneity of malignant ductal cells and the prognostic value of REG4 and SPINK1 in primary pancreatic ductal adenocarcinoma
Source: PeerJ. 2024 May 28;12:e17350. doi: 10.7717/peerj.17350 (PMC11141562; doi:10.7717/peerj.17350)
Supplement: Supplemental Information 4 [file peerj-12-17350-s004.zip › code.R]

library(Seurat)
library(ggplot2)
library(cowplot)
library(Matrix)
library(dplyr)
library(ggsci)


PDAC_Tissue1 <- Read10X("E://Project/ScRNA/Data/PDAC_TISSUE_1/filtered_feature_bc_matrix")
PDAC_Tissue2 <- Read10X("E://Project/ScRNA/Data/PDAC_TISSUE_2/filtered_feature_bc_matrix")
PDAC_Tissue3 <- Read10X("E://Project/ScRNA/Data/PDAC_TISSUE_3/filtered_feature_bc_matrix")
PDAC_Tissue4 <- Read10X("E://Project/ScRNA/Data/PDAC_TISSUE_4/filtered_feature_bc_matrix")
#PDAC_Tissue5 <- Read10X("E://Project/ScRNA/Data/PDAC_TISSUE_5/filtered_feature_bc_matrix")
#PDAC_Tissue6 <- Read10X("E://Project/ScRNA/Data/PDAC_TISSUE_6/filtered_feature_bc_matrix")
#PDAC_Tissue7 <- Read10X("E://Project/ScRNA/Data/PDAC_TISSUE_7/filtered_feature_bc_matrix")
#PDAC_Tissue8 <- Read10X("E://Project/ScRNA/Data/PDAC_TISSUE_8/filtered_feature_bc_matrix")
#PDAC_Tissue9 <- Read10X("E://Project/ScRNA/Data/PDAC_TISSUE_9/filtered_feature_bc_matrix")
#PDAC_Tissue10 <- Read10X("E://Project/ScRNA/Data/PDAC_TISSUE_10/filtered_feature_bc_matrix")
colnames(PDAC_Tissue1) <- paste(colnames(PDAC_Tissue1),"PDAC_Tissue1",sep = "_")
colnames(PDAC_Tissue2) <- paste(colnames(PDAC_Tissue2),"PDAC_Tissue2",sep = "_")
colnames(PDAC_Tissue3) <- paste(colnames(PDAC_Tissue3),"PDAC_Tissue3",sep = "_")
colnames(PDAC_Tissue4) <- paste(colnames(PDAC_Tissue4),"PDAC_Tissue4",sep = "_")
#colnames(PDAC_Tissue5) <- paste(colnames(PDAC_Tissue5),"PDAC_Tissue5",sep = "_")
#colnames(PDAC_Tissue6) <- paste(colnames(PDAC_Tissue6),"PDAC_Tissue6",sep = "_")
#colnames(PDAC_Tissue7) <- paste(colnames(PDAC_Tissue7),"PDAC_Tissue7",sep = "_")
#colnames(PDAC_Tissue8) <- paste(colnames(PDAC_Tissue8),"PDAC_Tissue8",sep = "_")
#colnames(PDAC_Tissue9) <- paste(colnames(PDAC_Tissue9),"PDAC_Tissue9",sep = "_")
#colnames(PDAC_Tissue10) <- paste(colnames(PDAC_Tissue10),"PDAC_Tissue10",sep = "_")

experiment.data <- cbind(PDAC_Tissue1,PDAC_Tissue2,PDAC_Tissue3,PDAC_Tissue4)
                         #PDAC_Tissue5,PDAC_Tissue6,PDAC_Tissue7,PDAC_Tissue8,PDAC_Tissue9,PDAC_Tissue10

sam.name <- "multi"
if(!dir.exists(sam.name)){
  dir.create(sam.name)
}

experiment.aggregate <- CreateSeuratObject(
  experiment.data,
  project = "multi", 
  min.cells = 10,
  min.features = 200,
  names.field = 2,
  names.delim = "_")

save(experiment.aggregate,file=paste0("./",sam.name,"/",sam.name,"_raw_SeuratObject.RData"))
slotNames(experiment.aggregate)
experiment.aggregate@assays

dim(experiment.aggregate@meta.data)
View(experiment.aggregate@meta.data)

experiment.aggregate.matrix <- as.matrix(experiment.aggregate@assays$RNA@counts)
experiment.aggregate[["percent.mt"]] <- PercentageFeatureSet(experiment.aggregate, 
                                                             pattern = "^MT-")
pdf(paste0("./",sam.name,"/QC-VlnPlot.pdf"),width = 8,height = 4.5)
VlnPlot(experiment.aggregate, features = c("nFeature_RNA", "nCount_RNA", "percent.mt"), 
        ncol = 3)
dev.off()

gene.freq <- do.call("cbind", tapply(experiment.aggregate@meta.data$nFeature_RNA,experiment.aggregate@meta.data$orig.ident,quantile,probs=seq(0,1,0.05)))
rna.freq <- do.call("cbind", tapply(experiment.aggregate@meta.data$nCount_RNA,experiment.aggregate@meta.data$orig.ident,quantile,probs=seq(0,1,0.05)))
mt.freq <- do.call("cbind", tapply(experiment.aggregate@meta.data$percent.mt,experiment.aggregate@meta.data$orig.ident,quantile,probs=seq(0,1,0.05)))
freq.combine <- as.data.frame(cbind(gene.freq,rna.freq,mt.freq))
colnames(freq.combine) <- c(paste(colnames(gene.freq),"Gene",sep = "_"),
                            paste(colnames(rna.freq),"RNA",sep = "_"),
                            paste(colnames(mt.freq),"MT",sep = "_"))
write.table(freq.combine,file = paste0(sam.name,"/QC-gene_frequency.txt"),quote = F,sep = "\t")
rm(gene.freq,rna.freq,mt.freq)
View(freq.combine)

plot1 <- FeatureScatter(experiment.aggregate, feature1 = "nCount_RNA", feature2 = "percent.mt")
plot2 <- FeatureScatter(experiment.aggregate, feature1 = "nCount_RNA", feature2 = "nFeature_RNA")
pdf(paste0("./",sam.name,"/QC-FeatureScatter.pdf"),width = 8,height = 4.5)
CombinePlots(plots = list(plot1, plot2),legend = "none")
dev.off()
rm(plot1,plot2)
rm(experiment.aggregate.matrix)

cat("Before filter :",nrow(experiment.aggregate@meta.data),"cells\n")
experiment.aggregate <- subset(experiment.aggregate, 
                               subset = 
                                 nFeature_RNA > 500 & 
                                 nCount_RNA > 300 & 
                                 nCount_RNA < 25000 &
                                 percent.mt < 30)
cat("After filter :",nrow(experiment.aggregate@meta.data),"cells\n")

experiment.aggregate <- NormalizeData(experiment.aggregate, 
                                      normalization.method = "LogNormalize",
                                      scale.factor = 10000)

experiment.aggregate <- FindVariableFeatures(experiment.aggregate, 
                                             selection.method = "vst",
                                             nfeatures = 2000)

top10 <- head(x = VariableFeatures(experiment.aggregate), 10)
plot1 <- VariableFeaturePlot(experiment.aggregate)
plot2 <- LabelPoints(plot = plot1, points = top10)
pdf(file = paste0(sam.name,"/Norm-feature_variable_plot.pdf"),width = 8,height = 5)
CombinePlots(plots = list(plot1, plot2),legend = "none")
dev.off()

all.genes <- rownames(experiment.aggregate)
experiment.aggregate <- ScaleData(experiment.aggregate, features = all.genes)

experiment.aggregate <- RunPCA(object = experiment.aggregate, 
                               features = VariableFeatures(experiment.aggregate),
                               verbose = F,npcs = 50)

pdf(paste0("./",sam.name,"/PCA-VizDimLoadings.pdf"),width = 7,height = 5)
VizDimLoadings(experiment.aggregate, dims = 1:2, reduction = "pca")
dev.off()

pdf(paste0("./",sam.name,"/PCA-DimPlot.pdf"),width = 5,height = 4)
DimPlot(experiment.aggregate, reduction = "pca")
dev.off()

pdf(paste0("./",sam.name,"/PCA-DimHeatmap.pdf"),width = 5,height = 4)
DimHeatmap(experiment.aggregate, dims = 1:6, cells = 500, balanced = TRUE)
dev.off()

experiment.aggregate <- JackStraw(experiment.aggregate, num.replicate = 100,dims = 40)
experiment.aggregate <- ScoreJackStraw(experiment.aggregate, dims = 1:20)
pdf(paste0("./",sam.name,"/PCA-JackStrawPlot_40.pdf"),width = 6,height = 5)
JackStrawPlot(object = experiment.aggregate, dims = 1:15)
dev.off()

pdf(paste0("./",sam.name,"/PCA-ElbowPlot.pdf"),width = 6,height = 5)
ElbowPlot(experiment.aggregate,ndims = 40)
dev.off()

dim.use <- 1:40

experiment.aggregate <- FindNeighbors(experiment.aggregate, dims = dim.use)
experiment.aggregate <- FindClusters(experiment.aggregate, resolution = 0.5)

experiment.aggregate <- RunTSNE(experiment.aggregate, dims = dim.use, do.fast = TRUE)
pdf(paste0("./",sam.name,"/CellCluster-TSNEPlot_res0.5_",max(dim.use),"PC.pdf"),width = 5,height = 4)
DimPlot(object = experiment.aggregate, pt.size=0.5,label = T)
dev.off()
write.table(experiment.aggregate@meta.data,file = paste0("./",sam.name,"/",sam.name,"_cells_details_tsne_",max(dim.use),"PC.txt"))

pdf(paste0("./",sam.name,"/CellCluster-TSNEPlot_SamGroup_",max(dim.use),"PC.pdf"),width = 5,height = 4)
DimPlot(object = experiment.aggregate, group.by="orig.ident", pt.size=0.5,reduction = "tsne")
dev.off()
