# Supplementary material for: Single-cell transcriptome reveals the heterogeneity of malignant ductal cells and the prognostic value of REG4 and SPINK1 in primary pancreatic ductal adenocarcinoma
Source: PeerJ. 2024 May 28;12:e17350. doi: 10.7717/peerj.17350 (PMC11141562; doi:10.7717/peerj.17350)
Supplement: Supplemental Information 5 [file peerj-12-17350-s005.zip]

Archive with 5 entries (4 files):
- qRT_PCR/
- qRT_PCR/2022-08-08 173351jyt(spink1_1; lgals1_1).xls
- qRT_PCR/2022-08-16 180449jyt(reg4_1).xls
- qRT_PCR/2022-08-17 171110jyt(spink1_2,3; lgals1_2,3).xls
- qRT_PCR/2022-08-19 180823jyt(reg4_2,3).xls
