# Supplementary material for: Single-cell transcriptome reveals the heterogeneity of malignant ductal cells and the prognostic value of REG4 and SPINK1 in primary pancreatic ductal adenocarcinoma
Source: PeerJ. 2024 May 28;12:e17350. doi: 10.7717/peerj.17350 (PMC11141562; doi:10.7717/peerj.17350)
Supplement: Supplemental Information 5 [file peerj-12-17350-s005.zip › qRT_PCR/2022-08-08 173351jyt(spink1_1; lgals1_1).xls]

## Sheet: Amplification Data
Block Type	96-Well Block (0.2mL)
Calibration Background is expired	No
Calibration Background performed on	07-18-2022
Calibration Pure Dye ABY is expired	Yes
Calibration Pure Dye ABY performed on	09-09-2021
Calibration Pure Dye CY3 is expired	Yes
Calibration Pure Dye CY3 performed on	09-09-2021
Calibration Pure Dye CY5 is expired	Yes
Calibration Pure Dye CY5 performed on	09-09-2021
Calibration Pure Dye FAM is expired	No
Calibration Pure Dye FAM performed on	03-11-2022
Calibration Pure Dye JOE is expired	Yes
Calibration Pure Dye JOE performed on	09-09-2021
Calibration Pure Dye JUN is expired	Yes
Calibration Pure Dye JUN performed on	09-09-2021
Calibration Pure Dye MUSTANG PURPLE is expired	Yes
Calibration Pure Dye MUSTANG PURPLE performed on	09-09-2021
Calibration Pure Dye NED is expired	Yes
Calibration Pure Dye NED performed on	09-09-2021
Calibration Pure Dye ROX is expired	No
Calibration Pure Dye ROX performed on	03-11-2022
Calibration Pure Dye SYBR is expired	No
Calibration Pure Dye SYBR performed on	03-11-2022
Calibration Pure Dye TAMRA is expired	Yes
Calibration Pure Dye TAMRA performed on	09-09-2021
Calibration Pure Dye TEXAS RED is expired	Yes
Calibration Pure Dye TEXAS RED performed on	09-09-2021
Calibration Pure Dye VIC is expired	No
Calibration Pure Dye VIC performed on	03-11-2022
Calibration RNaseP is expired	Yes
Calibration RNaseP performed on	09-09-2021
Calibration ROI is expired	No
Calibration ROI performed on	03-11-2022
Calibration Uniformity is expired	No
Calibration Uniformity performed on	03-11-2022
Chemistry	SYBR_GREEN
Date Created	2022-08-08 17:34:01 PM CST
Experiment Barcode
Experiment Comment
Experiment File Name	D:\JYT\2022-08-08 173351jyt.eds
Experiment Name	2022-08-08 173351jyt
Experiment Run End Time	2022-08-08 19:10:18 PM CST
Experiment Type	Comparative Cт (ΔΔCт)
Instrument Name	278874797
Instrument Serial Number	278874797
Instrument Type	QuantStudio(TM) 7 Flex System
Passive Reference	ROX
Quantification Cycle Method	Ct
Signal Smoothing On	true
Stage/ Cycle where Analysis is performed	Stage 2, Step 2
User Name
Well	Cycle	Target Name	Rn	Delta Rn
1	1	18s	0.169874	-0.0593407
1	2	18s	0.181497	-0.0477172
1	3	18s	0.211034	-0.0181801
1	4	18s	0.247394	0.0181801
1	5	18s	0.296985	0.0677707
1	6	18s	0.372627	0.143412
1	7	18s	0.501268	0.272053
1	8	18s	0.714082	0.484868
1	9	18s	1.06027	0.831052
1	10	18s	1.58572	1.3565
1	11	18s	2.28555	2.05633
1	12	18s	3.07797	2.84876
1	13	18s	3.81864	3.58943
1	14	18s	4.39349	4.16428
1	15	18s	4.7766	4.54739
1	16	18s	5.03751	4.80829
1	17	18s	5.22564	4.99643
1	18	18s	5.35382	5.12461
1	19	18s	5.45359	5.22438
1	20	18s	5.53125	5.30204
1	21	18s	5.59187	5.36266
1	22	18s	5.64004	5.41083
1	23	18s	5.67596	5.44675
1	24	18s	5.70038	5.47117
1	25	18s	5.72308	5.49387
1	26	18s	5.74213	5.51291
1	27	18s	5.76146	5.53225
1	28	18s	5.76887	5.53965
1	29	18s	5.78103	5.55181
1	30	18s	5.79794	5.56872
1	31	18s	5.80914	5.57993
1	32	18s	5.80633	5.57712
1	33	18s	5.80554	5.57632
1	34	18s	5.80808	5.57887
1	35	18s	5.80689	5.57768
1	36	18s	5.80804	5.57882
1	37	18s	5.81392	5.58471
1	38	18s	5.80763	5.57842
1	39	18s	5.80442	5.57521
1	40	18s	5.8104	5.58118
1	41	18s	5.80729	5.57808
1	42	18s	5.8105	5.58129
1	43	18s	5.81718	5.58797
1	44	18s	5.82011	5.5909
1	45	18s	5.8201	5.59089
1	46	18s	5.82474	5.59552
1	47	18s	5.81607	5.58685
1	48	18s	5.80869	5.57947
1	49	18s	5.80994	5.58073
1	50	18s	5.8145	5.58528
2	1	18s	0.165321	-0.056128
2	2	18s	0.177041	-0.0444081
2	3	18s	0.204727	-0.0167224
2	4	18s	0.238172	0.0167224
2	5	18s	0.28668	0.0652308
2	6	18s	0.361575	0.140125
2	7	18s	0.48629	0.26484
2	8	18s	0.697639	0.47619
2	9	18s	1.04168	0.820231
2	10	18s	1.55482	1.33337
2	11	18s	2.24391	2.02246
2	12	18s	3.02942	2.80797
2	13	18s	3.77207	3.55062
2	14	18s	4.35866	4.13721
2	15	18s	4.76282	4.54137
2	16	18s	5.02471	4.80326
2	17	18s	5.22596	5.00451
2	18	18s	5.37948	5.15803
2	19	18s	5.48783	5.26638
2	20	18s	5.57802	5.35657
2	21	18s	5.65322	5.43177
2	22	18s	5.70076	5.47931
2	23	18s	5.73903	5.51758
2	24	18s	5.77412	5.55267
2	25	18s	5.79858	5.57713
2	26	18s	5.82145	5.6
2	27	18s	5.83765	5.6162
2	28	18s	5.84637	5.62493
2	29	18s	5.85427	5.63282
2	30	18s	5.86248	5.64103
2	31	18s	5.88055	5.6591
2	32	18s	5.88762	5.66618
2	33	18s	5.88462	5.66317
2	34	18s	5.89136	5.66991
2	35	18s	5.8934	5.67195
2	36	18s	5.89616	5.67471
2	37	18s	5.89327	5.67182
2	38	18s	5.89423	5.67278
2	39	18s	5.89965	5.6782
2	40	18s	5.90209	5.68064
2	41	18s	5.90473	5.68328
2	42	18s	5.90707	5.68562
2	43	18s	5.90839	5.68694
2	44	18s	5.9062	5.68475
2	45	18s	5.90016	5.67871
2	46	18s	5.90071	5.67926
2	47	18s	5.89423	5.67279
2	48	18s	5.89267	5.67122
2	49	18s	5.89465	5.6732
2	50	18s	5.89387	5.67242
3	1	18s	0.167761	-0.0581552
3	2	18s	0.178912	-0.0470045
3	3	18s	0.20827	-0.0176463
3	4	18s	0.243562	0.0176463
3	5	18s	0.292606	0.0666895
3	6	18s	0.370248	0.144332
3	7	18s	0.498742	0.272826
3	8	18s	0.715845	0.489929
3	9	18s	1.06904	0.843125
3	10	18s	1.60407	1.37815
3	11	18s	2.31669	2.09078
3	12	18s	3.12046	2.89455
3	13	18s	3.87778	3.65186
3	14	18s	4.47204	4.24612
3	15	18s	4.88291	4.65699
3	16	18s	5.14253	4.91662
3	17	18s	5.33358	5.10766
3	18	18s	5.48231	5.25639
3	19	18s	5.58873	5.36282
3	20	18s	5.6635	5.43759
3	21	18s	5.72786	5.50195
3	22	18s	5.78417	5.55825
3	23	18s	5.82794	5.60202
3	24	18s	5.85747	5.63155
3	25	18s	5.87504	5.64912
3	26	18s	5.89342	5.6675
3	27	18s	5.91242	5.6865
3	28	18s	5.92251	5.69659
3	29	18s	5.93204	5.70612
3	30	18s	5.94712	5.7212
3	31	18s	5.95394	5.72802
3	32	18s	5.95343	5.72752
3	33	18s	5.95723	5.73131
3	34	18s	5.96627	5.74035
3	35	18s	5.97035	5.74444
3	36	18s	5.96675	5.74083
3	37	18s	5.96502	5.7391
3	38	18s	5.97245	5.74653
3	39	18s	5.98404	5.75812
3	40	18s	5.98862	5.7627
3	41	18s	5.97715	5.75123
3	42	18s	5.97843	5.75252
3	43	18s	5.9786	5.75268
3	44	18s	5.9727	5.74679
3	45	18s	5.97118	5.74527
3	46	18s	5.97319	5.74727
3	47	18s	5.96688	5.74096
3	48	18s	5.96948	5.74357
3	49	18s	5.97372	5.74781
3	50	18s	5.97664	5.75072
4	1	reg4	0.181946	-0.0402138
4	2	reg4	0.189902	-0.0377828
4	3	reg4	0.208502	-0.0247077
4	4	reg4	0.224616	-0.0141194
4	5	reg4	0.240146	-0.00411409
4	6	reg4	0.250605	0.000819145
4	7	reg4	0.260725	0.00541441
4	8	reg4	0.269505	0.00866904
4	9	reg4	0.275863	0.00950253
4	10	reg4	0.282566	0.0106805
4	11	reg4	0.287863	0.0104521
4	12	reg4	0.292226	0.00929037
4	13	reg4	0.296601	0.00814002
4	14	reg4	0.299878	0.0058918
4	15	reg4	0.305104	0.0055923
4	16	reg4	0.307053	0.0020163
4	17	reg4	0.310766	0.000204954
4	18	reg4	0.313128	-0.00295909
4	19	reg4	0.31573	-0.00588203
4	20	reg4	0.319161	-0.00797566
4	21	reg4	0.323701	-0.00896056
4	22	reg4	0.330232	-0.00795501
4	23	reg4	0.341759	-0.00195308
4	24	reg4	0.362939	0.0137018
4	25	reg4	0.404616	0.0498534
4	26	reg4	0.480553	0.120265
4	27	reg4	0.620596	0.254784
4	28	reg4	0.877203	0.505866
4	29	reg4	1.31545	0.938591
4	30	reg4	1.96172	1.57933
4	31	reg4	2.69492	2.307
4	32	reg4	3.32641	2.93297
4	33	reg4	3.85411	3.45514
4	34	reg4	4.29262	3.88813
4	35	reg4	4.60591	4.1959
4	36	reg4	4.81443	4.39889
4	37	reg4	4.9599	4.53883
4	38	reg4	5.06602	4.63944
4	39	reg4	5.14172	4.7096
4	40	reg4	5.20009	4.76245
4	41	reg4	5.24615	4.80298
4	42	reg4	5.27533	4.82664
4	43	reg4	5.3038	4.84959
4	44	reg4	5.31715	4.85741
4	45	reg4	5.33313	4.86787
4	46	reg4	5.34246	4.87167
4	47	reg4	5.3442	4.86788
4	48	reg4	5.3521	4.87026
4	49	reg4	5.3581	4.87073
4	50	reg4	5.36661	4.87372
5	1	reg4	0.181295	-0.0412275
5	2	reg4	0.190266	-0.0373643
5	3	reg4	0.208451	-0.0242881
5	4	reg4	0.224088	-0.0137591
5	5	reg4	0.238192	-0.00476344
5	6	reg4	0.248763	0.000698767
5	7	reg4	0.257802	0.00463011
5	8	reg4	0.26561	0.00732973
5	9	reg4	0.273423	0.010034
5	10	reg4	0.279093	0.0105954
5	11	reg4	0.28431	0.0107045
5	12	reg4	0.288717	0.010003
5	13	reg4	0.292277	0.00845485
5	14	reg4	0.296232	0.00730142
5	15	reg4	0.300234	0.0061954
5	16	reg4	0.301421	0.00227387
5	17	reg4	0.303383	-0.000872734
5	18	reg4	0.306059	-0.00330504
5	19	reg4	0.309252	-0.00522031
5	20	reg4	0.311291	-0.00829015
5	21	reg4	0.3145	-0.0101889
5	22	reg4	0.322264	-0.00753329
5	23	reg4	0.333115	-0.00179029
5	24	reg4	0.351965	0.0119506
5	25	reg4	0.38907	0.0439481
5	26	reg4	0.458741	0.10851
5	27	reg4	0.586834	0.231495
5	28	reg4	0.820732	0.460285
5	29	reg4	1.22234	0.856784
5	30	reg4	1.83894	1.46828
5	31	reg4	2.58414	2.20837
5	32	reg4	3.23731	2.85643
5	33	reg4	3.75969	3.3737
5	34	reg4	4.20852	3.81742
5	35	reg4	4.55028	4.15408
5	36	reg4	4.78589	4.38457
5	37	reg4	4.94694	4.54051
5	38	reg4	5.0686	4.65707
5	39	reg4	5.15602	4.73938
5	40	reg4	5.214	4.79225
5	41	reg4	5.25915	4.83229
5	42	reg4	5.29493	4.86296
5	43	reg4	5.32186	4.88479
5	44	reg4	5.3457	4.90351
5	45	reg4	5.36682	4.91953
5	46	reg4	5.38681	4.93441
5	47	reg4	5.38821	4.9307
5	48	reg4	5.38934	4.92672
5	49	reg4	5.39972	4.932
5	50	reg4	5.40124	4.92841
6	1	reg4	0.181673	-0.0371545
6	2	reg4	0.191513	-0.0333451
6	3	reg4	0.210837	-0.0200512
6	4	reg4	0.225598	-0.0113204
6	5	reg4	0.239429	-0.00352032
6	6	reg4	0.25077	0.001791
6	7	reg4	0.260963	0.0059534
6	8	reg4	0.268648	0.00760772
6	9	reg4	0.277017	0.00994703
6	10	reg4	0.283109	0.0100086
6	11	reg4	0.289744	0.0106128
6	12	reg4	0.293228	0.00806665
6	13	reg4	0.295656	0.00446424
6	14	reg4	0.300097	0.00287527
6	15	reg4	0.303251	-1.19542e-06
6	16	reg4	0.307466	-0.00181657
6	17	reg4	0.312004	-0.00330854
6	18	reg4	0.315279	-0.00606394
6	19	reg4	0.319688	-0.00768543
6	20	reg4	0.325845	-0.00755903
6	21	reg4	0.336345	-0.00308883
6	22	reg4	0.355313	0.00984895
6	23	reg4	0.389796	0.0383018
6	24	reg4	0.453453	0.0959277
6	25	reg4	0.575019	0.211463
6	26	reg4	0.79653	0.426945
6	27	reg4	1.1802	0.804589
6	28	reg4	1.75444	1.37279
6	29	reg4	2.43947	2.05179
6	30	reg4	3.1105	2.71679
6	31	reg4	3.66249	3.26276
6	32	reg4	4.06652	3.66075
6	33	reg4	4.34401	3.93221
6	34	reg4	4.54677	4.12894
6	35	reg4	4.6963	4.27244
6	36	reg4	4.79409	4.3642
6	37	reg4	4.86787	4.43195
6	38	reg4	4.92113	4.47918
6	39	reg4	4.96621	4.51823
6	40	reg4	5.00217	4.54816
6	41	reg4	5.0248	4.56476
6	42	reg4	5.04115	4.57507
6	43	reg4	5.05283	4.58073
6	44	reg4	5.06411	4.58598
6	45	reg4	5.07799	4.59383
6	46	reg4	5.08219	4.592
6	47	reg4	5.0863	4.59008
6	48	reg4	5.0862	4.58395
6	49	reg4	5.08245	4.57416
6	50	reg4	5.08519	4.57087
7	1	spink1	0.38867	-0.0391018
7	2	spink1	0.397467	-0.0346339
7	3	spink1	0.413211	-0.0232191
7	4	spink1	0.426369	-0.0143909
7	5	spink1	0.439764	-0.00532543
7	6	spink1	0.450747	0.00132808
7	7	spink1	0.458948	0.00519933
7	8	spink1	0.465917	0.00783886
7	9	spink1	0.470998	0.00859017
7	10	spink1	0.476307	0.00957036
7	11	spink1	0.480489	0.00942257
7	12	spink1	0.484242	0.00884651
7	13	spink1	0.486859	0.00713358
7	14	spink1	0.489187	0.00513253
7	15	spink1	0.492845	0.00446015
7	16	spink1	0.496295	0.00358116
7	17	spink1	0.500326	0.00328274
7	18	spink1	0.502185	0.000811527
7	19	spink1	0.503589	-0.00211358
7	20	spink1	0.504952	-0.00508034
7	21	spink1	0.507396	-0.00696547
7	22	spink1	0.509543	-0.00914772
7	23	spink1	0.514065	-0.00895502
7	24	spink1	0.521067	-0.00628343
7	25	spink1	0.535962	0.00428256
7	26	spink1	0.563125	0.0271164
7	27	spink1	0.614903	0.0745649
7	28	spink1	0.714808	0.17014
7	29	spink1	0.899222	0.350225
7	30	spink1	1.21481	0.661483
7	31	spink1	1.70955	1.1519
7	32	spink1	2.3835	1.82151
7	33	spink1	3.12928	2.56296
7	34	spink1	3.77444	3.2038
7	35	spink1	4.27218	3.6972
7	36	spink1	4.63935	4.06004
7	37	spink1	4.91066	4.32703
7	38	spink1	5.10621	4.51824
7	39	spink1	5.23416	4.64187
7	40	spink1	5.31927	4.72265
7	41	spink1	5.371	4.77005
7	42	spink1	5.385	4.77972
7	43	spink1	5.39389	4.78428
7	44	spink1	5.39954	4.7856
7	45	spink1	5.40021	4.78194
7	46	spink1	5.40348	4.78088
7	47	spink1	5.41144	4.78451
7	48	spink1	5.41274	4.78148
7	49	spink1	5.4038	4.76821
7	50	spink1	5.39678	4.75686
8	1	spink1	0.369369	-0.0406098
8	2	spink1	0.378094	-0.0358819
8	3	spink1	0.395012	-0.0229617
8	4	spink1	0.408093	-0.0138775
8	5	spink1	0.417132	-0.00883542
8	6	spink1	0.427028	-0.00293682
8	7	spink1	0.436339	0.0023776
8	8	spink1	0.44433	0.00637177
8	9	spink1	0.450087	0.00813083
8	10	spink1	0.454733	0.00878032
8	11	spink1	0.459873	0.00992348
8	12	spink1	0.464697	0.0107504
8	13	spink1	0.466979	0.00903557
8	14	spink1	0.470318	0.00837745
8	15	spink1	0.473067	0.00712921
8	16	spink1	0.477186	0.0072509
8	17	spink1	0.480209	0.00627736
8	18	spink1	0.480373	0.00244428
8	19	spink1	0.482769	0.000842587
8	20	spink1	0.484211	-0.00171203
8	21	spink1	0.485906	-0.00401426
8	22	spink1	0.487058	-0.00685963
8	23	spink1	0.489259	-0.0086559
8	24	spink1	0.492399	-0.00951289
8	25	spink1	0.497583	-0.0083257
8	26	spink1	0.508224	-0.00168181
8	27	spink1	0.527821	0.0139185
8	28	spink1	0.565711	0.0478109
8	29	spink1	0.637603	0.115707
8	30	spink1	0.770598	0.244704
8	31	spink1	1.01017	0.480276
8	32	spink1	1.42044	0.886548
8	33	spink1	2.02938	1.49149
8	34	spink1	2.77144	2.22956
8	35	spink1	3.49185	2.94597
8	36	spink1	4.02502	3.47514
8	37	spink1	4.39763	3.84376
8	38	spink1	4.67218	4.11431
8	39	spink1	4.86821	4.30634
8	40	spink1	5.00199	4.43612
8	41	spink1	5.08312	4.51326
8	42	spink1	5.1333	4.55944
8	43	spink1	5.15736	4.57951
8	44	spink1	5.16567	4.58382
8	45	spink1	5.17426	4.58841
8	46	spink1	5.17614	4.58629
8	47	spink1	5.1826	4.58876
8	48	spink1	5.18252	4.58468
8	49	spink1	5.17326	4.57142
8	50	spink1	5.17	4.56417
9	1	spink1	0.519813	-0.0410432
9	2	spink1	0.527531	-0.0380752
9	3	spink1	0.540715	-0.0296412
9	4	spink1	0.551131	-0.0239752
9	5	spink1	0.565523	-0.0143338
9	6	spink1	0.583184	-0.00142307
9	7	spink1	0.594093	0.00473508
9	8	spink1	0.602399	0.00829108
9	9	spink1	0.610133	0.0112753
9	10	spink1	0.616732	0.0131236
9	11	spink1	0.62386	0.0155016
9	12	spink1	0.627259	0.0141501
9	13	spink1	0.630958	0.0130986
9	14	spink1	0.636964	0.0143545
9	15	spink1	0.637957	0.0105979
9	16	spink1	0.639622	0.00751193
9	17	spink1	0.643539	0.0066787
9	18	spink1	0.643808	0.00219772
9	19	spink1	0.646628	0.000267755
9	20	spink1	0.647978	-0.00313307
9	21	spink1	0.650669	-0.00519201
9	22	spink1	0.652804	-0.00780707
9	23	spink1	0.654696	-0.0106657
9	24	spink1	0.657095	-0.0130168
9	25	spink1	0.662266	-0.012596
9	26	spink1	0.672846	-0.00676646
9	27	spink1	0.68876	0.00439747
9	28	spink1	0.721982	0.032869
9	29	spink1	0.78668	0.0928169
9	30	spink1	0.905202	0.206588
9	31	spink1	1.11687	0.413505
9	32	spink1	1.48384	0.775726
9	33	spink1	2.04189	1.32902
9	34	spink1	2.75029	2.03267
9	35	spink1	3.47053	2.74817
9	36	spink1	4.02736	3.30024
9	37	spink1	4.40319	3.67132
9	38	spink1	4.66884	3.93222
9	39	spink1	4.86312	4.12175
9	40	spink1	4.99588	4.24977
9	41	spink1	5.09559	4.34472
9	42	spink1	5.16288	4.40726
9	43	spink1	5.19221	4.43185
9	44	spink1	5.20497	4.43985
9	45	spink1	5.21761	4.44774
9	46	spink1	5.21912	4.44451
9	47	spink1	5.22267	4.4433
9	48	spink1	5.22637	4.44225
9	49	spink1	5.2199	4.43103
9	50	spink1	5.21889	4.42527
10	1	lgals1	1.11833	-0.0176223
10	2	lgals1	1.12414	-0.0179713
10	3	lgals1	1.14007	-0.00820237
10	4	lgals1	1.14971	-0.00472319
10	5	lgals1	1.15913	-0.00145536
10	6	lgals1	1.16815	0.00140489
10	7	lgals1	1.17725	0.00433524
10	8	lgals1	1.18361	0.00454165
10	9	lgals1	1.19042	0.00519176
10	10	lgals1	1.19618	0.00478449
10	11	lgals1	1.20275	0.00519689
10	12	lgals1	1.20627	0.00255397
10	13	lgals1	1.20983	-4.71154e-05
10	14	lgals1	1.2133	-0.00273832
10	15	lgals1	1.21648	-0.00571289
10	16	lgals1	1.22322	-0.00512965
10	17	lgals1	1.23362	-0.000893251
10	18	lgals1	1.25409	0.0134199
10	19	lgals1	1.29462	0.0477886
10	20	lgals1	1.36844	0.115448
10	21	lgals1	1.50401	0.244854
10	22	lgals1	1.73587	0.470553
10	23	lgals1	2.09836	0.826883
10	24	lgals1	2.59738	1.31975
10	25	lgals1	3.17185	1.88805
10	26	lgals1	3.73133	2.44137
10	27	lgals1	4.19625	2.90013
10	28	lgals1	4.54217	3.23989
10	29	lgals1	4.79951	3.49107
10	30	lgals1	4.98736	3.67276
10	31	lgals1	5.12096	3.8002
10	32	lgals1	5.22368	3.89676
10	33	lgals1	5.29773	3.96465
10	34	lgals1	5.35438	4.01513
10	35	lgals1	5.39339	4.04798
10	36	lgals1	5.42295	4.07138
10	37	lgals1	5.44872	4.091
10	38	lgals1	5.46667	4.10278
10	39	lgals1	5.47535	4.10531
10	40	lgals1	5.47388	4.09767
10	41	lgals1	5.47792	4.09555
10	42	lgals1	5.47938	4.09086
10	43	lgals1	5.48142	4.08674
10	44	lgals1	5.47954	4.07869
10	45	lgals1	5.47918	4.07217
10	46	lgals1	5.47176	4.05859
10	47	lgals1	5.4706	4.05127
10	48	lgals1	5.46371	4.03822
10	49	lgals1	5.4599	4.02825
10	50	lgals1	5.45389	4.01608
11	1	lgals1	1.07803	-0.0255277
11	2	lgals1	1.0839	-0.0272324
11	3	lgals1	1.10231	-0.0163994
11	4	lgals1	1.12046	-0.00581886
11	5	lgals1	1.13533	0.00147697
11	6	lgals1	1.14443	0.00301142
11	7	lgals1	1.15522	0.00622613
11	8	lgals1	1.1636	0.00703495
11	9	lgals1	1.1727	0.00856165
11	10	lgals1	1.17961	0.00790134
11	11	lgals1	1.18462	0.00533189
11	12	lgals1	1.18746	0.000599864
11	13	lgals1	1.19445	1.97788e-05
11	14	lgals1	1.19953	-0.00247183
11	15	lgals1	1.2024	-0.00717155
11	16	lgals1	1.20885	-0.00830238
11	17	lgals1	1.22205	-0.00266975
11	18	lgals1	1.24345	0.0111568
11	19	lgals1	1.28367	0.0438036
11	20	lgals1	1.35683	0.109388
11	21	lgals1	1.49196	0.236952
11	22	lgals1	1.71887	0.45629
11	23	lgals1	2.07883	0.808672
11	24	lgals1	2.57813	1.3004
11	25	lgals1	3.15602	1.87072
11	26	lgals1	3.71509	2.42222
11	27	lgals1	4.16992	2.86948
11	28	lgals1	4.51019	3.20218
11	29	lgals1	4.74509	3.4295
11	30	lgals1	4.9218	3.59864
11	31	lgals1	5.04796	3.71723
11	32	lgals1	5.14488	3.80657
11	33	lgals1	5.21569	3.86981
11	34	lgals1	5.26975	3.91629
11	35	lgals1	5.30396	3.94294
11	36	lgals1	5.33654	3.96794
11	37	lgals1	5.35989	3.98372
11	38	lgals1	5.37406	3.99032
11	39	lgals1	5.37771	3.98639
11	40	lgals1	5.38283	3.98394
11	41	lgals1	5.38672	3.98026
11	42	lgals1	5.38033	3.9663
11	43	lgals1	5.38181	3.96021
11	44	lgals1	5.38513	3.95595
11	45	lgals1	5.38172	3.94497
11	46	lgals1	5.37524	3.93092
11	47	lgals1	5.36671	3.91482
11	48	lgals1	5.35849	3.89903
11	49	lgals1	5.35701	3.88997
11	50	lgals1	5.35935	3.88474
12	1	lgals1	1.01505	-0.0204115
12	2	lgals1	1.02148	-0.0216416
12	3	lgals1	1.03948	-0.0112979
12	4	lgals1	1.05174	-0.00670271
12	5	lgals1	1.0655	-0.000596662
12	6	lgals1	1.07744	0.00367917
12	7	lgals1	1.08774	0.0063142
12	8	lgals1	1.09489	0.00580414
12	9	lgals1	1.10194	0.00519466
12	10	lgals1	1.11077	0.00636485
12	11	lgals1	1.11719	0.00512737
12	12	lgals1	1.12197	0.0022392
12	13	lgals1	1.12692	-0.000468489
12	14	lgals1	1.13098	-0.00406345
12	15	lgals1	1.13691	-0.00579696
12	16	lgals1	1.14457	-0.0057974
12	17	lgals1	1.158	-2.81177e-05
12	18	lgals1	1.17997	0.0142769
12	19	lgals1	1.21771	0.0443546
12	20	lgals1	1.28914	0.108128
12	21	lgals1	1.41493	0.226255
12	22	lgals1	1.63364	0.437309
12	23	lgals1	1.97833	0.774331
12	24	lgals1	2.45116	1.2395
12	25	lgals1	2.99403	1.77471
12	26	lgals1	3.51548	2.2885
12	27	lgals1	3.9516	2.71696
12	28	lgals1	4.27909	3.03679
12	29	lgals1	4.51979	3.26983
12	30	lgals1	4.69163	3.434
12	31	lgals1	4.81161	3.54633
12	32	lgals1	4.90371	3.63076
12	33	lgals1	4.97168	3.69107
12	34	lgals1	5.02727	3.739
12	35	lgals1	5.0711	3.77518
12	36	lgals1	5.10529	3.8017
12	37	lgals1	5.12392	3.81267
12	38	lgals1	5.12621	3.8073
12	39	lgals1	5.13065	3.80408
12	40	lgals1	5.13609	3.80186
12	41	lgals1	5.13967	3.79778
12	42	lgals1	5.13998	3.79043
12	43	lgals1	5.14042	3.78321
12	44	lgals1	5.1444	3.77953
12	45	lgals1	5.14292	3.77039
12	46	lgals1	5.13747	3.75728
12	47	lgals1	5.12735	3.73949
12	48	lgals1	5.12175	3.72623
12	49	lgals1	5.11803	3.71485
12	50	lgals1	5.10423	3.69339
13	1	18s	0.127544	-0.0529374
13	2	18s	0.138453	-0.042028
13	3	18s	0.165997	-0.0144838
13	4	18s	0.194965	0.0144838
13	5	18s	0.233834	0.0533524
13	6	18s	0.290506	0.110025
13	7	18s	0.383946	0.203465
13	8	18s	0.539841	0.35936
13	9	18s	0.796538	0.616056
13	10	18s	1.1998	1.01932
13	11	18s	1.77653	1.59604
13	12	18s	2.48233	2.30184
13	13	18s	3.2119	3.03141
13	14	18s	3.83789	3.65741
13	15	18s	4.27936	4.09888
13	16	18s	4.53409	4.35361
13	17	18s	4.796	4.61552
13	18	18s	4.97218	4.7917
13	19	18s	5.08774	4.90726
13	20	18s	5.18947	5.00899
13	21	18s	5.26322	5.08274
13	22	18s	5.31609	5.13561
13	23	18s	5.35983	5.17935
13	24	18s	5.3943	5.21382
13	25	18s	5.4307	5.25021
13	26	18s	5.45502	5.27453
13	27	18s	5.46585	5.28537
13	28	18s	5.45923	5.27875
13	29	18s	5.40915	5.22867
13	30	18s	5.4252	5.24472
13	31	18s	5.50119	5.32071
13	32	18s	5.50986	5.32938
13	33	18s	5.44682	5.26633
13	34	18s	5.45195	5.27147
13	35	18s	5.51659	5.3361
13	36	18s	5.53154	5.35106
13	37	18s	5.53577	5.35529
13	38	18s	5.52858	5.3481
13	39	18s	5.53399	5.3535
13	40	18s	5.53991	5.35943
13	41	18s	5.53539	5.35491
13	42	18s	5.53577	5.35529
13	43	18s	5.54578	5.3653
13	44	18s	5.54964	5.36916
13	45	18s	5.54824	5.36775
13	46	18s	5.52411	5.34363
13	47	18s	5.46039	5.27991
13	48	18s	5.51166	5.33118
13	49	18s	5.53062	5.35013
13	50	18s	5.52608	5.3456
14	1	18s	0.165117	-0.0533605
14	2	18s	0.175508	-0.0429688
14	3	18s	0.202553	-0.015924
14	4	18s	0.234401	0.015924
14	5	18s	0.274497	0.0560202
14	6	18s	0.335294	0.116817
14	7	18s	0.437604	0.219127
14	8	18s	0.607847	0.38937
14	9	18s	0.889682	0.671204
14	10	18s	1.33454	1.11606
14	11	18s	1.96712	1.74864
14	12	18s	2.73963	2.52115
14	13	18s	3.52977	3.31129
14	14	18s	4.2048	3.98632
14	15	18s	4.69621	4.47773
14	16	18s	5.01809	4.79961
14	17	18s	5.25134	5.03287
14	18	18s	5.42804	5.20956
14	19	18s	5.55851	5.34003
14	20	18s	5.66109	5.44261
14	21	18s	5.73523	5.51675
14	22	18s	5.78719	5.56871
14	23	18s	5.83466	5.61618
14	24	18s	5.87227	5.65379
14	25	18s	5.90197	5.68349
14	26	18s	5.91974	5.70127
14	27	18s	5.94638	5.7279
14	28	18s	5.96274	5.74426
14	29	18s	5.95782	5.73935
14	30	18s	5.9667	5.74822
14	31	18s	5.99487	5.7764
14	32	18s	6.0066	5.78812
14	33	18s	5.99749	5.77901
14	34	18s	5.99682	5.77834
14	35	18s	6.00222	5.78374
14	36	18s	6.01374	5.79526
14	37	18s	6.01693	5.79846
14	38	18s	6.02199	5.80351
14	39	18s	6.02985	5.81137
14	40	18s	6.02753	5.80906
14	41	18s	6.0167	5.79823
14	42	18s	6.02549	5.80701
14	43	18s	6.02392	5.80544
14	44	18s	6.03078	5.8123
14	45	18s	6.03891	5.82043
14	46	18s	6.0251	5.80663
14	47	18s	6.01737	5.7989
14	48	18s	6.02623	5.80775
14	49	18s	6.02901	5.81053
14	50	18s	6.01962	5.80114
15	1	18s	0.146742	-0.0537702
15	2	18s	0.158286	-0.0422257
15	3	18s	0.18512	-0.0153923
15	4	18s	0.215904	0.0153923
15	5	18s	0.256637	0.056125
15	6	18s	0.316063	0.115551
15	7	18s	0.415294	0.214782
15	8	18s	0.58459	0.384078
15	9	18s	0.86582	0.665308
15	10	18s	1.30905	1.10854
15	11	18s	1.93778	1.73727
15	12	18s	2.70967	2.50916
15	13	18s	3.49746	3.29695
15	14	18s	4.16833	3.96782
15	15	18s	4.66178	4.46127
15	16	18s	4.99448	4.79396
15	17	18s	5.22703	5.02652
15	18	18s	5.40288	5.20237
15	19	18s	5.53478	5.33427
15	20	18s	5.63633	5.43582
15	21	18s	5.71676	5.51625
15	22	18s	5.76926	5.56874
15	23	18s	5.81754	5.61703
15	24	18s	5.86153	5.66102
15	25	18s	5.88915	5.68863
15	26	18s	5.91284	5.71233
15	27	18s	5.93032	5.72981
15	28	18s	5.94084	5.74033
15	29	18s	5.95603	5.75552
15	30	18s	5.97479	5.77428
15	31	18s	5.98663	5.78612
15	32	18s	5.99716	5.79665
15	33	18s	5.98685	5.78634
15	34	18s	5.99027	5.78976
15	35	18s	5.99385	5.79334
15	36	18s	6.00138	5.80087
15	37	18s	6.01005	5.80954
15	38	18s	6.0106	5.81009
15	39	18s	6.00543	5.80492
15	40	18s	6.00807	5.80756
15	41	18s	6.00792	5.80741
15	42	18s	6.01428	5.81377
15	43	18s	6.02062	5.82011
15	44	18s	6.01547	5.81495
15	45	18s	6.0175	5.81698
15	46	18s	6.02076	5.82024
15	47	18s	6.02003	5.81952
15	48	18s	6.01021	5.8097
15	49	18s	6.00904	5.80853
15	50	18s	6.00072	5.80021
16	1	reg4	0.184522	-0.0474608
16	2	reg4	0.191875	-0.043908
16	3	reg4	0.211592	-0.0279921
16	4	reg4	0.226377	-0.0170082
16	5	reg4	0.239128	-0.00805845
16	6	reg4	0.250551	-0.000435463
16	7	reg4	0.258704	0.00391653
16	8	reg4	0.266433	0.00784464
16	9	reg4	0.271275	0.00888517
16	10	reg4	0.275803	0.00961227
16	11	reg4	0.279727	0.00973549
16	12	reg4	0.282474	0.00868175
16	13	reg4	0.287604	0.0100115
16	14	reg4	0.290477	0.00908328
16	15	reg4	0.293759	0.0085648
16	16	reg4	0.2957	0.00670422
16	17	reg4	0.297982	0.00518605
16	18	reg4	0.299644	0.00304682
16	19	reg4	0.301644	0.00124618
16	20	reg4	0.304442	0.000242752
16	21	reg4	0.306581	-0.00141859
16	22	reg4	0.306692	-0.00510811
16	23	reg4	0.308822	-0.00677949
16	24	reg4	0.311065	-0.0083368
16	25	reg4	0.314005	-0.00919825
16	26	reg4	0.318578	-0.008426
16	27	reg4	0.328324	-0.00248116
16	28	reg4	0.34371	0.00910471
16	29	reg4	0.374131	0.0357243
16	30	reg4	0.433004	0.0907967
16	31	reg4	0.542064	0.196056
16	32	reg4	0.747932	0.398123
16	33	reg4	1.10522	0.751609
16	34	reg4	1.65591	1.2985
16	35	reg4	2.34523	1.98402
16	36	reg4	3.0182	2.65319
16	37	reg4	3.5542	3.18539
16	38	reg4	3.93986	3.56724
16	39	reg4	4.21241	3.836
16	40	reg4	4.40104	4.02083
16	41	reg4	4.53534	4.15133
16	42	reg4	4.62929	4.24147
16	43	reg4	4.69724	4.30562
16	44	reg4	4.74965	4.35423
16	45	reg4	4.78836	4.38914
16	46	reg4	4.8112	4.40818
16	47	reg4	4.83215	4.42533
16	48	reg4	4.84184	4.43121
16	49	reg4	4.85833	4.44391
16	50	reg4	4.87033	4.4521
17	1	reg4	0.198609	-0.042768
17	2	reg4	0.206921	-0.0391753
17	3	reg4	0.224151	-0.0266648
17	4	reg4	0.240515	-0.0150199
17	5	reg4	0.253672	-0.0065827
17	6	reg4	0.265601	0.0006267
17	7	reg4	0.274909	0.00521549
17	8	reg4	0.283282	0.00886912
17	9	reg4	0.2889	0.00976696
17	10	reg4	0.293151	0.00929878
17	11	reg4	0.299016	0.0104447
17	12	reg4	0.304997	0.0117062
17	13	reg4	0.306594	0.00858317
17	14	reg4	0.310704	0.00797387
17	15	reg4	0.314638	0.00718841
17	16	reg4	0.316638	0.00446863
17	17	reg4	0.318696	0.00180727
17	18	reg4	0.32046	-0.00114777
17	19	reg4	0.324261	-0.00206624
17	20	reg4	0.325296	-0.0057509
17	21	reg4	0.327188	-0.00857886
17	22	reg4	0.329971	-0.0105152
17	23	reg4	0.335583	-0.00962293
17	24	reg4	0.344689	-0.00523649
17	25	reg4	0.362982	0.00833779
17	26	reg4	0.394981	0.0356172
17	27	reg4	0.455392	0.0913086
17	28	reg4	0.571268	0.202465
17	29	reg4	0.786177	0.412654
17	30	reg4	1.1611	0.78286
17	31	reg4	1.75023	1.36727
17	32	reg4	2.49314	2.10546
17	33	reg4	3.21604	2.82364
17	34	reg4	3.79424	3.39712
17	35	reg4	4.21678	3.81494
17	36	reg4	4.50542	4.09886
17	37	reg4	4.71055	4.29927
17	38	reg4	4.86154	4.44555
17	39	reg4	4.96966	4.54894
17	40	reg4	5.04049	4.61505
17	41	reg4	5.09693	4.66677
17	42	reg4	5.14296	4.70808
17	43	reg4	5.17053	4.73093
17	44	reg4	5.18978	4.74547
17	45	reg4	5.20677	4.75773
17	46	reg4	5.21988	4.76613
17	47	reg4	5.22446	4.76598
17	48	reg4	5.22705	4.76386
17	49	reg4	5.23282	4.7649
17	50	reg4	5.23745	4.76482
18	1	reg4	0.172142	-0.0509985
18	2	reg4	0.181642	-0.0455301
18	3	reg4	0.199639	-0.0315638
18	4	reg4	0.216434	-0.0188007
18	5	reg4	0.229045	-0.0102212
18	6	reg4	0.239479	-0.00381798
18	7	reg4	0.248989	0.00166019
18	8	reg4	0.257144	0.00578375
18	9	reg4	0.265067	0.00967501
18	10	reg4	0.270057	0.0106342
18	11	reg4	0.275284	0.0118291
18	12	reg4	0.280488	0.0130016
18	13	reg4	0.283603	0.0120859
18	14	reg4	0.287545	0.0119958
18	15	reg4	0.290987	0.0114068
18	16	reg4	0.29284	0.00922831
18	17	reg4	0.294983	0.00734021
18	18	reg4	0.298848	0.00717355
18	19	reg4	0.29906	0.00335417
18	20	reg4	0.300662	0.000924114
18	21	reg4	0.30217	-0.00159895
18	22	reg4	0.30302	-0.00478036
18	23	reg4	0.30433	-0.00750152
18	24	reg4	0.306187	-0.00967584
18	25	reg4	0.309659	-0.0102352
18	26	reg4	0.314793	-0.00913333
18	27	reg4	0.319194	-0.00876381
18	28	reg4	0.3301	-0.0018889
18	29	reg4	0.351885	0.0158646
18	30	reg4	0.39337	0.0533182
18	31	reg4	0.472471	0.128388
18	32	reg4	0.618703	0.270589
18	33	reg4	0.884898	0.532752
18	34	reg4	1.32186	0.965684
18	35	reg4	1.93291	1.57271
18	36	reg4	2.61844	2.2542
18	37	reg4	3.22122	2.85295
18	38	reg4	3.67377	3.30147
18	39	reg4	3.99132	3.61498
18	40	reg4	4.20857	3.82821
18	41	reg4	4.35521	3.97081
18	42	reg4	4.46452	4.07609
18	43	reg4	4.53977	4.14731
18	44	reg4	4.5991	4.20261
18	45	reg4	4.63347	4.23295
18	46	reg4	4.66013	4.25558
18	47	reg4	4.68057	4.27199
18	48	reg4	4.69229	4.27968
18	49	reg4	4.70093	4.28428
18	50	reg4	4.71005	4.28937
19	1	spink1	0.377664	-0.0322855
19	2	spink1	0.384888	-0.030664
19	3	spink1	0.400827	-0.0203283
19	4	spink1	0.413444	-0.0133142
19	5	spink1	0.427137	-0.0052232
19	6	spink1	0.441151	0.0031881
19	7	spink1	0.452505	0.00893886
19	8	spink1	0.459441	0.0102719
19	9	spink1	0.463456	0.00868446
19	10	spink1	0.468675	0.00830019
19	11	spink1	0.474763	0.00878569
19	12	spink1	0.479821	0.00824136
19	13	spink1	0.48385	0.0066673
19	14	spink1	0.487434	0.00464901
19	15	spink1	0.489187	0.000798826
19	16	spink1	0.491536	-0.00245513
19	17	spink1	0.494415	-0.0051784
19	18	spink1	0.497575	-0.00762116
19	19	spink1	0.50216	-0.00863896
19	20	spink1	0.510636	-0.0057663
19	21	spink1	0.521072	-0.000932417
19	22	spink1	0.543881	0.0162734
19	23	spink1	0.58516	0.0519493
19	24	spink1	0.666511	0.127698
19	25	spink1	0.816385	0.271969
19	26	spink1	1.07464	0.524621
19	27	spink1	1.48297	0.927351
19	28	spink1	2.03539	1.47417
19	29	spink1	2.66945	2.10262
19	30	spink1	3.27521	2.70278
19	31	spink1	3.79243	3.21439
19	32	spink1	4.19688	3.61325
19	33	spink1	4.50534	3.9161
19	34	spink1	4.72998	4.13514
19	35	spink1	4.88917	4.28873
19	36	spink1	4.99655	4.39051
19	37	spink1	5.06633	4.45468
19	38	spink1	5.09763	4.48038
19	39	spink1	5.11739	4.49453
19	40	spink1	5.11751	4.48905
19	41	spink1	5.11485	4.48079
19	42	spink1	5.12263	4.48296
19	43	spink1	5.12988	4.48461
19	44	spink1	5.12648	4.47561
19	45	spink1	5.12341	4.46694
19	46	spink1	5.1274	4.46533
19	47	spink1	5.1288	4.46112
19	48	spink1	5.12662	4.45335
19	49	spink1	5.12829	4.44941
19	50	spink1	5.13465	4.45017
20	1	spink1	0.369329	-0.0517817
20	2	spink1	0.377281	-0.047983
20	3	spink1	0.399379	-0.0300375
20	4	spink1	0.416551	-0.0170191
20	5	spink1	0.428813	-0.00891058
20	6	spink1	0.437855	-0.00402092
20	7	spink1	0.446874	0.000844206
20	8	spink1	0.455471	0.00528814
20	9	spink1	0.465332	0.010996
20	10	spink1	0.470622	0.0121334
20	11	spink1	0.476026	0.0133841
20	12	spink1	0.480217	0.0134217
20	13	spink1	0.48169	0.0107412
20	14	spink1	0.485322	0.0102207
20	15	spink1	0.488169	0.00891394
20	16	spink1	0.493435	0.0100274
20	17	spink1	0.497466	0.00990541
20	18	spink1	0.496905	0.0051908
20	19	spink1	0.497166	0.00129908
20	20	spink1	0.497217	-0.00280289
20	21	spink1	0.499176	-0.00499769
20	22	spink1	0.498614	-0.00971288
20	23	spink1	0.501333	-0.0111467
20	24	spink1	0.505932	-0.0107005
20	25	spink1	0.507769	-0.0130173
20	26	spink1	0.514789	-0.0101502
20	27	spink1	0.531222	0.00212914
20	28	spink1	0.563509	0.0302634
20	29	spink1	0.618689	0.0812905
20	30	spink1	0.723025	0.181474
20	31	spink1	0.91855	0.372845
20	32	spink1	1.26355	0.713689
20	33	spink1	1.81225	1.25824
20	34	spink1	2.56917	2.011
20	35	spink1	3.39713	2.83481
20	36	spink1	4.07453	3.50806
20	37	spink1	4.53825	3.96762
20	38	spink1	4.86534	4.29056
20	39	spink1	5.10365	4.52471
20	40	spink1	5.27104	4.68796
20	41	spink1	5.37306	4.78583
20	42	spink1	5.43491	4.84352
20	43	spink1	5.47601	4.88047
20	44	spink1	5.49865	4.89895
20	45	spink1	5.4958	4.89195
20	46	spink1	5.50445	4.89644
20	47	spink1	5.5079	4.89575
20	48	spink1	5.49614	4.87983
20	49	spink1	5.49462	4.87416
20	50	spink1	5.4979	4.87328
21	1	spink1	0.362177	-0.0459927
21	2	spink1	0.37147	-0.0403874
21	3	spink1	0.391693	-0.0238513
21	4	spink1	0.409147	-0.0100844
21	5	spink1	0.415714	-0.00720374
21	6	spink1	0.424251	-0.0023546
21	7	spink1	0.433162	0.00287027
21	8	spink1	0.440102	0.00612317
21	9	spink1	0.446158	0.00849178
21	10	spink1	0.450763	0.00940993
21	11	spink1	0.454391	0.00935102
21	12	spink1	0.45822	0.00949277
21	13	spink1	0.461373	0.00895849
21	14	spink1	0.463495	0.00739337
21	15	spink1	0.466318	0.00653
21	16	spink1	0.46949	0.00601458
21	17	spink1	0.470392	0.00322992
21	18	spink1	0.471103	0.000253837
21	19	spink1	0.474432	-0.000104497
21	20	spink1	0.473967	-0.00425607
21	21	spink1	0.474756	-0.00715422
21	22	spink1	0.478045	-0.00755231
21	23	spink1	0.480363	-0.0089213
21	24	spink1	0.486335	-0.00663674
21	25	spink1	0.493724	-0.00293406
21	26	spink1	0.509778	0.00943216
21	27	spink1	0.540728	0.0366956
21	28	spink1	0.598971	0.0912516
21	29	spink1	0.709094	0.197688
21	30	spink1	0.90884	0.393746
21	31	spink1	1.24833	0.72955
21	32	spink1	1.7609	1.23844
21	33	spink1	2.42932	1.90317
21	34	spink1	3.13674	2.6069
21	35	spink1	3.74241	3.20889
21	36	spink1	4.20196	3.66475
21	37	spink1	4.55691	4.016
21	38	spink1	4.82862	4.28403
21	39	spink1	5.02658	4.4783
21	40	spink1	5.15775	4.60578
21	41	spink1	5.22599	4.67034
21	42	spink1	5.25985	4.70052
21	43	spink1	5.28308	4.72005
21	44	spink1	5.28638	4.71967
21	45	spink1	5.29812	4.72772
21	46	spink1	5.3067	4.73262
21	47	spink1	5.30906	4.73129
21	48	spink1	5.31092	4.72946
21	49	spink1	5.31538	4.73023
21	50	spink1	5.31414	4.7253
22	1	lgals1	1.08377	-0.0310152
22	2	lgals1	1.0906	-0.030054
22	3	lgals1	1.11199	-0.0145246
22	4	lgals1	1.13228	-9.81548e-05
22	5	lgals1	1.1463	0.00806111
22	6	lgals1	1.15009	0.005989
22	7	lgals1	1.15449	0.00452403
22	8	lgals1	1.15762	0.00178661
22	9	lgals1	1.16412	0.00241996
22	10	lgals1	1.16753	-3.43366e-05
22	11	lgals1	1.17138	-0.00204398
22	12	lgals1	1.17744	-0.00184849
22	13	lgals1	1.18092	-0.00423114
22	14	lgals1	1.1925	0.00148076
22	15	lgals1	1.21214	0.0152641
22	16	lgals1	1.24777	0.0450267
22	17	lgals1	1.3129	0.104293
22	18	lgals1	1.42559	0.211118
22	19	lgals1	1.63161	0.411277
22	20	lgals1	1.96782	0.741618
22	21	lgals1	2.44439	1.21232
22	22	lgals1	3.02534	1.78741
22	23	lgals1	3.61702	2.37324
22	24	lgals1	4.13288	2.88323
22	25	lgals1	4.53439	3.27887
22	26	lgals1	4.82907	3.56769
22	27	lgals1	5.04051	3.77326
22	28	lgals1	5.20132	3.92821
22	29	lgals1	5.32033	4.04135
22	30	lgals1	5.41351	4.12868
22	31	lgals1	5.48286	4.19216
22	32	lgals1	5.51849	4.22193
22	33	lgals1	5.55066	4.24824
22	34	lgals1	5.57629	4.268
22	35	lgals1	5.59826	4.28411
22	36	lgals1	5.60677	4.28676
22	37	lgals1	5.60795	4.28207
22	38	lgals1	5.60118	4.26944
22	39	lgals1	5.60528	4.26767
22	40	lgals1	5.61389	4.27042
22	41	lgals1	5.6027	4.25337
22	42	lgals1	5.60223	4.24703
22	43	lgals1	5.60613	4.24507
22	44	lgals1	5.60476	4.23784
22	45	lgals1	5.59661	4.22382
22	46	lgals1	5.59465	4.21599
22	47	lgals1	5.59263	4.20811
22	48	lgals1	5.58796	4.19758
22	49	lgals1	5.5864	4.19016
22	50	lgals1	5.5887	4.1866
23	1	lgals1	1.14027	-0.0105637
23	2	lgals1	1.14923	-0.00824003
23	3	lgals1	1.16482	0.00069622
23	4	lgals1	1.16986	-0.000901578
23	5	lgals1	1.17379	-0.00361422
23	6	lgals1	1.18214	-0.00190801
23	7	lgals1	1.19304	0.0023476
23	8	lgals1	1.20051	0.00317118
23	9	lgals1	1.20611	0.00212342
23	10	lgals1	1.21237	0.00173679
23	11	lgals1	1.21805	0.000773897
23	12	lgals1	1.22215	-0.0017715
23	13	lgals1	1.22791	-0.0026538
23	14	lgals1	1.24017	0.0029608
23	15	lgals1	1.25851	0.0146575
23	16	lgals1	1.29378	0.0432874
23	17	lgals1	1.35327	0.096129
23	18	lgals1	1.46619	0.202408
23	19	lgals1	1.66537	0.394942
23	20	lgals1	1.99509	0.718021
23	21	lgals1	2.46931	1.18559
23	22	lgals1	3.04797	1.75761
23	23	lgals1	3.63359	2.33658
23	24	lgals1	4.1362	2.83255
23	25	lgals1	4.52658	3.21629
23	26	lgals1	4.81089	3.49395
23	27	lgals1	5.01307	3.68949
23	28	lgals1	5.16549	3.83526
23	29	lgals1	5.27288	3.93601
23	30	lgals1	5.34735	4.00383
23	31	lgals1	5.40541	4.05524
23	32	lgals1	5.45293	4.09612
23	33	lgals1	5.48456	4.12111
23	34	lgals1	5.50527	4.13517
23	35	lgals1	5.52861	4.15187
23	36	lgals1	5.5367	4.15332
23	37	lgals1	5.5391	4.14907
23	38	lgals1	5.53875	4.14207
23	39	lgals1	5.53849	4.13517
23	40	lgals1	5.53283	4.12287
23	41	lgals1	5.53701	4.1204
23	42	lgals1	5.53925	4.116
23	43	lgals1	5.53657	4.10668
23	44	lgals1	5.5363	4.09976
23	45	lgals1	5.53138	4.0882
23	46	lgals1	5.52815	4.07832
23	47	lgals1	5.53447	4.078
23	48	lgals1	5.53128	4.06816
23	49	lgals1	5.51311	4.04335
23	50	lgals1	5.51289	4.03648
24	1	lgals1	1.06418	-0.0015408
24	2	lgals1	1.06809	-0.0056136
24	3	lgals1	1.07498	-0.00670354
24	4	lgals1	1.08589	-0.00377947
24	5	lgals1	1.09794	0.000288772
24	6	lgals1	1.10922	0.00358883
24	7	lgals1	1.11847	0.00486066
24	8	lgals1	1.12725	0.00565566
24	9	lgals1	1.13313	0.00355804
24	10	lgals1	1.13945	0.00189792
24	11	lgals1	1.14524	-0.00029781
24	12	lgals1	1.15036	-0.00315384
24	13	lgals1	1.15558	-0.00591521
24	14	lgals1	1.16668	-0.00279373
24	15	lgals1	1.18408	0.0066201
24	16	lgals1	1.21779	0.0323464
24	17	lgals1	1.27581	0.0823924
24	18	lgals1	1.38329	0.181884
24	19	lgals1	1.5748	0.365412
24	20	lgals1	1.88815	0.670784
24	21	lgals1	2.33732	1.11197
24	22	lgals1	2.89064	1.65731
24	23	lgals1	3.45074	2.20943
24	24	lgals1	3.93845	2.68917
24	25	lgals1	4.31506	3.05779
24	26	lgals1	4.59417	3.32892
24	27	lgals1	4.7894	3.51616
24	28	lgals1	4.92732	3.6461
24	29	lgals1	5.0384	3.74921
24	30	lgals1	5.11928	3.82211
24	31	lgals1	5.1791	3.87394
24	32	lgals1	5.21872	3.90558
24	33	lgals1	5.2549	3.93378
24	34	lgals1	5.27503	3.94593
24	35	lgals1	5.29427	3.95719
24	36	lgals1	5.29348	3.94841
24	37	lgals1	5.30132	3.94827
24	38	lgals1	5.31022	3.94919
24	39	lgals1	5.30284	3.93383
24	40	lgals1	5.30488	3.92789
24	41	lgals1	5.30091	3.91594
24	42	lgals1	5.29712	3.90417
24	43	lgals1	5.29848	3.89755
24	44	lgals1	5.29813	3.88922
24	45	lgals1	5.29051	3.87362
24	46	lgals1	5.28605	3.86118
24	47	lgals1	5.29022	3.85736
24	48	lgals1	5.28591	3.84507
24	49	lgals1	5.27829	3.82947
24	50	lgals1	5.26492	3.80812
25	1	18s	-0.00897204	-0.0652136
25	2	18s	0.00346191	-0.0527797
25	3	18s	0.036606	-0.0196356
25	4	18s	0.0758772	0.0196356
25	5	18s	0.127876	0.0716346
25	6	18s	0.209551	0.153309
25	7	18s	0.344885	0.288643
25	8	18s	0.573291	0.51705
25	9	18s	0.944754	0.888512
25	10	18s	1.49916	1.44292
25	11	18s	2.23296	2.17672
25	12	18s	3.04523	2.98899
25	13	18s	3.79218	3.73594
25	14	18s	4.36994	4.3137
25	15	18s	4.76446	4.70822
25	16	18s	5.01558	4.95934
25	17	18s	5.21334	5.15709
25	18	18s	5.3622	5.30595
25	19	18s	5.4715	5.41526
25	20	18s	5.55383	5.49758
25	21	18s	5.62159	5.56534
25	22	18s	5.67812	5.62188
25	23	18s	5.71147	5.65523
25	24	18s	5.73873	5.68249
25	25	18s	5.76339	5.70715
25	26	18s	5.78607	5.72983
25	27	18s	5.80304	5.74679
25	28	18s	5.80785	5.75161
25	29	18s	5.80197	5.74573
25	30	18s	5.80643	5.75019
25	31	18s	5.82787	5.77163
25	32	18s	5.83618	5.77994
25	33	18s	5.81875	5.7625
25	34	18s	5.82382	5.76758
25	35	18s	5.84505	5.78881
25	36	18s	5.85368	5.79744
25	37	18s	5.85163	5.79539
25	38	18s	5.85036	5.79412
25	39	18s	5.85609	5.79985
25	40	18s	5.8518	5.79556
25	41	18s	5.85044	5.7942
25	42	18s	5.85557	5.79933
25	43	18s	5.85933	5.80309
25	44	18s	5.85888	5.80264
25	45	18s	5.86093	5.80469
25	46	18s	5.85653	5.80029
25	47	18s	5.83327	5.77703
25	48	18s	5.84715	5.79091
25	49	18s	5.85524	5.79899
25	50	18s	5.85352	5.79728
26	1	18s	0.165701	-0.0588979
26	2	18s	0.177755	-0.0468432
26	3	18s	0.206722	-0.017876
26	4	18s	0.242475	0.017876
26	5	18s	0.293231	0.0686327
26	6	18s	0.376043	0.151444
26	7	18s	0.510215	0.285616
26	8	18s	0.735683	0.511085
26	9	18s	1.10201	0.877411
26	10	18s	1.64817	1.42357
26	11	18s	2.37082	2.14622
26	12	18s	3.17821	2.95361
26	13	18s	3.92512	3.70052
26	14	18s	4.5013	4.2767
26	15	18s	4.88273	4.65813
26	16	18s	5.11545	4.89086
26	17	18s	5.31874	5.09414
26	18	18s	5.46867	5.24407
26	19	18s	5.57806	5.35346
26	20	18s	5.65761	5.43301
26	21	18s	5.72407	5.49947
26	22	18s	5.77639	5.55179
26	23	18s	5.8129	5.5883
26	24	18s	5.84194	5.61734
26	25	18s	5.85927	5.63467
26	26	18s	5.88301	5.65841
26	27	18s	5.90368	5.67908
26	28	18s	5.90699	5.68239
26	29	18s	5.8798	5.6552
26	30	18s	5.89119	5.66659
26	31	18s	5.92814	5.70355
26	32	18s	5.93586	5.71126
26	33	18s	5.91318	5.68858
26	34	18s	5.91828	5.69368
26	35	18s	5.95258	5.72798
26	36	18s	5.96184	5.73724
26	37	18s	5.95632	5.73172
26	38	18s	5.95132	5.72673
26	39	18s	5.95696	5.73236
26	40	18s	5.95944	5.73484
26	41	18s	5.9589	5.7343
26	42	18s	5.96426	5.73966
26	43	18s	5.97306	5.74847
26	44	18s	5.97404	5.74945
26	45	18s	5.97673	5.75213
26	46	18s	5.96177	5.73717
26	47	18s	5.92951	5.70491
26	48	18s	5.95408	5.72949
26	49	18s	5.9651	5.7405
26	50	18s	5.96681	5.74221
27	1	18s	0.168893	-0.0610629
27	2	18s	0.180655	-0.0493007
27	3	18s	0.211271	-0.0186846
27	4	18s	0.248641	0.0186846
27	5	18s	0.302869	0.0729127
27	6	18s	0.385583	0.155627
27	7	18s	0.52302	0.293064
27	8	18s	0.756269	0.526313
27	9	18s	1.13557	0.905615
27	10	18s	1.7035	1.47355
27	11	18s	2.45167	2.22172
27	12	18s	3.28963	3.05967
27	13	18s	4.06857	3.83861
27	14	18s	4.66629	4.43633
27	15	18s	5.06213	4.83218
27	16	18s	5.3201	5.09014
27	17	18s	5.52411	5.29416
27	18	18s	5.67812	5.44816
27	19	18s	5.79952	5.56956
27	20	18s	5.8974	5.66744
27	21	18s	5.96876	5.73881
27	22	18s	6.0183	5.78834
27	23	18s	6.06371	5.83376
27	24	18s	6.09088	5.86092
27	25	18s	6.11777	5.88781
27	26	18s	6.13869	5.90873
27	27	18s	6.14778	5.91782
27	28	18s	6.15381	5.92386
27	29	18s	6.14845	5.9185
27	30	18s	6.15909	5.92914
27	31	18s	6.17086	5.9409
27	32	18s	6.17469	5.94473
27	33	18s	6.16715	5.93719
27	34	18s	6.16779	5.93783
27	35	18s	6.18122	5.95126
27	36	18s	6.19254	5.96259
27	37	18s	6.19752	5.96756
27	38	18s	6.19957	5.96961
27	39	18s	6.19836	5.9684
27	40	18s	6.20683	5.97687
27	41	18s	6.21418	5.98423
27	42	18s	6.21739	5.98743
27	43	18s	6.21746	5.9875
27	44	18s	6.21895	5.989
27	45	18s	6.22272	5.99277
27	46	18s	6.20645	5.97649
27	47	18s	6.18636	5.9564
27	48	18s	6.19209	5.96213
27	49	18s	6.19898	5.96902
27	50	18s	6.20587	5.97591
28	1	reg4	0.19011	-0.0485418
28	2	reg4	0.19964	-0.0435631
28	3	reg4	0.220762	-0.026992
28	4	reg4	0.236783	-0.0155227
28	5	reg4	0.249737	-0.00711971
28	6	reg4	0.260078	-0.00133109
28	7	reg4	0.270456	0.0044963
28	8	reg4	0.278602	0.00809098
28	9	reg4	0.285329	0.010266
28	10	reg4	0.290345	0.0107311
28	11	reg4	0.295807	0.0116413
28	12	reg4	0.299477	0.0107601
28	13	reg4	0.302711	0.00944209
28	14	reg4	0.307167	0.00934695
28	15	reg4	0.309648	0.00727681
28	16	reg4	0.311856	0.00493338
28	17	reg4	0.31415	0.0026759
28	18	reg4	0.31681	0.000783498
28	19	reg4	0.318936	-0.00164162
28	20	reg4	0.320018	-0.00511095
28	21	reg4	0.32167	-0.0080104
28	22	reg4	0.324955	-0.00927707
28	23	reg4	0.33024	-0.00854294
28	24	reg4	0.336439	-0.00689599
28	25	reg4	0.348785	0.00089877
28	26	reg4	0.370686	0.0182487
28	27	reg4	0.411053	0.0540643
28	28	reg4	0.487725	0.126185
28	29	reg4	0.630145	0.264053
28	30	reg4	0.891349	0.520705
28	31	reg4	1.33585	0.960651
28	32	reg4	1.96224	1.58249
28	33	reg4	2.66489	2.28059
28	34	reg4	3.32786	2.93901
28	35	reg4	3.8602	3.4668
28	36	reg4	4.25169	3.85374
28	37	reg4	4.5288	4.1263
28	38	reg4	4.7176	4.31054
28	39	reg4	4.84656	4.43495
28	40	reg4	4.94615	4.52999
28	41	reg4	5.02083	4.60012
28	42	reg4	5.07052	4.64525
28	43	reg4	5.10643	4.67662
28	44	reg4	5.13804	4.70368
28	45	reg4	5.16205	4.72313
28	46	reg4	5.16712	4.72365
28	47	reg4	5.16882	4.7208
28	48	reg4	5.17038	4.71781
28	49	reg4	5.1879	4.73078
28	50	reg4	5.20058	4.7389
29	1	reg4	0.201647	-0.041361
29	2	reg4	0.209752	-0.038703
29	3	reg4	0.23087	-0.0230325
29	4	reg4	0.248528	-0.0108222
29	5	reg4	0.259635	-0.00516172
29	6	reg4	0.271272	0.00102771
29	7	reg4	0.281246	0.00555453
29	8	reg4	0.289634	0.00849512
29	9	reg4	0.297096	0.0105105
29	10	reg4	0.301123	0.00909005
29	11	reg4	0.307632	0.0101513
29	12	reg4	0.312182	0.00925458
29	13	reg4	0.314914	0.00653887
29	14	reg4	0.320256	0.00643399
29	15	reg4	0.322908	0.0036393
29	16	reg4	0.323308	-0.0014085
29	17	reg4	0.327645	-0.00251885
29	18	reg4	0.331419	-0.0041916
29	19	reg4	0.333532	-0.00752639
29	20	reg4	0.338679	-0.00782639
29	21	reg4	0.343745	-0.00820786
29	22	reg4	0.353162	-0.00423766
29	23	reg4	0.371477	0.00863023
29	24	reg4	0.406999	0.038705
29	25	reg4	0.471707	0.0979656
29	26	reg4	0.593018	0.21383
29	27	reg4	0.821195	0.436559
29	28	reg4	1.21665	0.826565
29	29	reg4	1.81914	1.42361
29	30	reg4	2.55754	2.15657
29	31	reg4	3.26911	2.86268
29	32	reg4	3.83102	3.41914
29	33	reg4	4.23725	3.81993
29	34	reg4	4.52394	4.10117
29	35	reg4	4.72939	4.30118
29	36	reg4	4.88014	4.44648
29	37	reg4	4.99505	4.55595
29	38	reg4	5.07462	4.63007
29	39	reg4	5.12617	4.67616
29	40	reg4	5.16083	4.70538
29	41	reg4	5.19188	4.73099
29	42	reg4	5.21581	4.74946
29	43	reg4	5.22317	4.75138
29	44	reg4	5.23265	4.75541
29	45	reg4	5.24329	4.76061
29	46	reg4	5.24063	4.7525
29	47	reg4	5.24303	4.74945
29	48	reg4	5.25023	4.7512
29	49	reg4	5.25932	4.75484
29	50	reg4	5.26294	4.75302
30	1	reg4	0.198022	-0.0445451
30	2	reg4	0.207973	-0.0394456
30	3	reg4	0.225977	-0.026292
30	4	reg4	0.241732	-0.0153881
30	5	reg4	0.254049	-0.00792257
30	6	reg4	0.266324	-0.000498063
30	7	reg4	0.276485	0.00481122
30	8	reg4	0.283575	0.00705022
30	9	reg4	0.290145	0.00876957
30	10	reg4	0.296687	0.0104602
30	11	reg4	0.302855	0.0117776
30	12	reg4	0.30725	0.0113212
30	13	reg4	0.310663	0.00988321
30	14	reg4	0.314739	0.00910904
30	15	reg4	0.318204	0.00772296
30	16	reg4	0.320715	0.00538268
30	17	reg4	0.322675	0.00249206
30	18	reg4	0.325582	0.000547853
30	19	reg4	0.327264	-0.00262132
30	20	reg4	0.330299	-0.00443712
30	21	reg4	0.333523	-0.0060642
30	22	reg4	0.336452	-0.00798567
30	23	reg4	0.339047	-0.0102419
30	24	reg4	0.346263	-0.00787692
30	25	reg4	0.35833	-0.000660731
30	26	reg4	0.383591	0.0197487
30	27	reg4	0.431215	0.062522
30	28	reg4	0.519948	0.146404
30	29	reg4	0.684623	0.306228
30	30	reg4	0.983116	0.59987
30	31	reg4	1.47469	1.08659
30	32	reg4	2.14029	1.74734
30	33	reg4	2.85544	2.45764
30	34	reg4	3.50512	3.10247
30	35	reg4	4.00819	3.60069
30	36	reg4	4.35933	3.94698
30	37	reg4	4.60704	4.18984
30	38	reg4	4.78329	4.36123
30	39	reg4	4.89998	4.47307
30	40	reg4	4.98186	4.55011
30	41	reg4	5.05626	4.61965
30	42	reg4	5.10838	4.66692
30	43	reg4	5.13678	4.69047
30	44	reg4	5.16066	4.7095
30	45	reg4	5.18857	4.73256
30	46	reg4	5.21364	4.75278
30	47	reg4	5.22966	4.76395
30	48	reg4	5.22333	4.75277
30	49	reg4	5.23158	4.75616
30	50	reg4	5.23462	4.75436
31	1	spink1	0.376322	-0.0437993
31	2	spink1	0.385923	-0.0397231
31	3	spink1	0.406625	-0.0245464
31	4	spink1	0.423264	-0.0134328
31	5	spink1	0.436591	-0.00563154
31	6	spink1	0.449036	0.00128757
31	7	spink1	0.459697	0.00642406
31	8	spink1	0.46741	0.00861122
31	9	spink1	0.474453	0.0101288
31	10	spink1	0.479349	0.00949954
31	11	spink1	0.485409	0.010034
31	12	spink1	0.492419	0.0115191
31	13	spink1	0.495636	0.00921028
31	14	spink1	0.498237	0.00628628
31	15	spink1	0.502535	0.00505845
31	16	spink1	0.505143	0.0021409
31	17	spink1	0.507269	-0.00125797
31	18	spink1	0.509119	-0.00493388
31	19	spink1	0.510565	-0.00901254
31	20	spink1	0.513269	-0.0118342
31	21	spink1	0.521078	-0.00955089
31	22	spink1	0.532363	-0.0037909
31	23	spink1	0.550714	0.00903491
31	24	spink1	0.585883	0.0386779
31	25	spink1	0.64929	0.0965597
31	26	spink1	0.77307	0.214814
31	27	spink1	1.00163	0.437844
31	28	spink1	1.39119	0.821883
31	29	spink1	1.99955	1.42472
31	30	spink1	2.79209	2.21173
31	31	spink1	3.60979	3.02391
31	32	spink1	4.24831	3.6569
31	33	spink1	4.7014	4.10447
31	34	spink1	5.0285	4.42604
31	35	spink1	5.27197	4.66399
31	36	spink1	5.43577	4.82226
31	37	spink1	5.53911	4.92008
31	38	spink1	5.60902	4.98445
31	39	spink1	5.64503	5.01494
31	40	spink1	5.66618	5.03057
31	41	spink1	5.67367	5.03254
31	42	spink1	5.67212	5.02546
31	43	spink1	5.66959	5.01741
31	44	spink1	5.67455	5.01683
31	45	spink1	5.67659	5.01335
31	46	spink1	5.67295	5.00418
31	47	spink1	5.67487	5.00058
31	48	spink1	5.68008	5.00027
31	49	spink1	5.67436	4.98902
31	50	spink1	5.66811	4.97724
32	1	spink1	0.388705	-0.0440704
32	2	spink1	0.39826	-0.0387869
32	3	spink1	0.419373	-0.0219452
32	4	spink1	0.436698	-0.0088924
32	5	spink1	0.447578	-0.0022844
32	6	spink1	0.454413	0.00027886
32	7	spink1	0.461687	0.00328152
32	8	spink1	0.469371	0.00669355
32	9	spink1	0.474834	0.00788432
32	10	spink1	0.47887	0.00764822
32	11	spink1	0.482635	0.00714151
32	12	spink1	0.486899	0.00713354
32	13	spink1	0.491909	0.00787242
32	14	spink1	0.495306	0.00699711
32	15	spink1	0.498085	0.00550478
32	16	spink1	0.499959	0.0031072
32	17	spink1	0.500713	-0.000411301
32	18	spink1	0.501339	-0.00405715
32	19	spink1	0.503981	-0.00568693
32	20	spink1	0.505853	-0.00808638
32	21	spink1	0.510021	-0.00819035
32	22	spink1	0.518494	-0.00398889
32	23	spink1	0.529156	0.00240066
32	24	spink1	0.546224	0.0151977
32	25	spink1	0.585874	0.0505757
32	26	spink1	0.662175	0.122605
32	27	spink1	0.801908	0.258066
32	28	spink1	1.05572	0.507607
32	29	spink1	1.48891	0.936529
32	30	spink1	2.13678	1.58012
32	31	spink1	2.95291	2.39198
32	32	spink1	3.78799	3.22279
32	33	spink1	4.46294	3.89347
32	34	spink1	4.93112	4.35738
32	35	spink1	5.22942	4.6514
32	36	spink1	5.41443	4.83214
32	37	spink1	5.55473	4.96817
32	38	spink1	5.64411	5.05328
32	39	spink1	5.71601	5.1209
32	40	spink1	5.76938	5.17
32	41	spink1	5.80395	5.20031
32	42	spink1	5.82695	5.21903
32	43	spink1	5.83544	5.22324
32	44	spink1	5.83628	5.21982
32	45	spink1	5.83767	5.21694
32	46	spink1	5.85363	5.22862
32	47	spink1	5.85861	5.22933
32	48	spink1	5.83968	5.20613
32	49	spink1	5.81605	5.17823
32	50	spink1	5.81021	5.16811
33	1	spink1	0.388268	-0.0424828
33	2	spink1	0.398868	-0.0371528
33	3	spink1	0.418509	-0.0227822
33	4	spink1	0.433325	-0.0132362
33	5	spink1	0.446901	-0.00493045
33	6	spink1	0.457686	0.000584834
33	7	spink1	0.46627	0.00389803
33	8	spink1	0.474232	0.00659023
33	9	spink1	0.481655	0.00874298
33	10	spink1	0.488347	0.0101646
33	11	spink1	0.495203	0.0117505
33	12	spink1	0.49939	0.0106674
33	13	spink1	0.501428	0.00743536
33	14	spink1	0.505732	0.00646855
33	15	spink1	0.511711	0.00717765
33	16	spink1	0.513206	0.00340227
33	17	spink1	0.514887	-0.000187259
33	18	spink1	0.515072	-0.00527227
33	19	spink1	0.519484	-0.00613
33	20	spink1	0.522822	-0.00806216
33	21	spink1	0.526648	-0.00950712
33	22	spink1	0.53465	-0.00677474
33	23	spink1	0.544003	-0.00269238
33	24	spink1	0.562751	0.010786
33	25	spink1	0.604534	0.0472984
33	26	spink1	0.682624	0.120118
33	27	spink1	0.828809	0.261033
33	28	spink1	1.09362	0.520574
33	29	spink1	1.53979	0.961477
33	30	spink1	2.20919	1.62561
33	31	spink1	3.0403	2.45144
33	32	spink1	3.87106	3.27693
33	33	spink1	4.52612	3.92672
33	34	spink1	4.94845	4.34378
33	35	spink1	5.21778	4.60784
33	36	spink1	5.39669	4.78148
33	37	spink1	5.52225	4.90177
33	38	spink1	5.61935	4.9936
33	39	spink1	5.6914	5.06038
33	40	spink1	5.73793	5.10164
33	41	spink1	5.76389	5.12233
33	42	spink1	5.77708	5.13025
33	43	spink1	5.77783	5.12573
33	44	spink1	5.78122	5.12385
33	45	spink1	5.78629	5.12365
33	46	spink1	5.79121	5.1233
33	47	spink1	5.7928	5.11962
33	48	spink1	5.79034	5.11189
33	49	spink1	5.77299	5.08927
33	50	spink1	5.77135	5.08236
34	1	lgals1	1.11958	-0.0265919
34	2	lgals1	1.12852	-0.0258524
34	3	lgals1	1.14808	-0.0144966
34	4	lgals1	1.1652	-0.00557842
34	5	lgals1	1.17999	0.00101011
34	6	lgals1	1.19206	0.00488555
34	7	lgals1	1.20293	0.00755042
34	8	lgals1	1.21275	0.00917698
34	9	lgals1	1.22053	0.0087517
34	10	lgals1	1.22718	0.00720634
34	11	lgals1	1.22978	0.00160893
34	12	lgals1	1.2319	-0.00447139
34	13	lgals1	1.23526	-0.00931074
34	14	lgals1	1.24644	-0.00633283
34	15	lgals1	1.26153	0.00055038
34	16	lgals1	1.28595	0.0167726
34	17	lgals1	1.33326	0.0558822
34	18	lgals1	1.42476	0.139183
34	19	lgals1	1.58108	0.287306
34	20	lgals1	1.85593	0.553958
34	21	lgals1	2.28073	0.970559
34	22	lgals1	2.84299	1.52462
34	23	lgals1	3.45873	2.13216
34	24	lgals1	4.02466	2.68989
34	25	lgals1	4.48451	3.14154
34	26	lgals1	4.82255	3.47137
34	27	lgals1	5.063	3.70362
34	28	lgals1	5.24082	3.87325
34	29	lgals1	5.37055	3.99477
34	30	lgals1	5.4607	4.07672
34	31	lgals1	5.52947	4.13729
34	32	lgals1	5.58965	4.18927
34	33	lgals1	5.62277	4.21419
34	34	lgals1	5.65424	4.23746
34	35	lgals1	5.67859	4.25361
34	36	lgals1	5.68135	4.24818
34	37	lgals1	5.68946	4.24808
34	38	lgals1	5.6941	4.24453
34	39	lgals1	5.69623	4.23846
34	40	lgals1	5.69526	4.22928
34	41	lgals1	5.70376	4.22959
34	42	lgals1	5.70742	4.22504
34	43	lgals1	5.69655	4.20597
34	44	lgals1	5.70291	4.20413
34	45	lgals1	5.7062	4.19923
34	46	lgals1	5.69102	4.17585
34	47	lgals1	5.69085	4.16747
34	48	lgals1	5.68091	4.14934
34	49	lgals1	5.67703	4.13725
34	50	lgals1	5.67764	4.12967
35	1	lgals1	1.14629	-0.0161047
35	2	lgals1	1.14994	-0.0209377
35	3	lgals1	1.16581	-0.0135521
35	4	lgals1	1.18154	-0.00629946
35	5	lgals1	1.19898	0.00266121
35	6	lgals1	1.2132	0.00840871
35	7	lgals1	1.22212	0.00884353
35	8	lgals1	1.22776	0.00600487
35	9	lgals1	1.23475	0.00451553
35	10	lgals1	1.24148	0.0027625
35	11	lgals1	1.24692	-0.00027095
35	12	lgals1	1.25323	-0.00244395
35	13	lgals1	1.25914	-0.0050138
35	14	lgals1	1.26702	-0.0056161
35	15	lgals1	1.27949	-0.00161656
35	16	lgals1	1.30195	0.0123576
35	17	lgals1	1.34992	0.0518535
35	18	lgals1	1.44042	0.133867
35	19	lgals1	1.59955	0.284519
35	20	lgals1	1.87422	0.550717
35	21	lgals1	2.29317	0.961179
35	22	lgals1	2.83812	1.49765
35	23	lgals1	3.44766	2.09872
35	24	lgals1	4.01303	2.65561
35	25	lgals1	4.46821	3.10231
35	26	lgals1	4.8054	3.43102
35	27	lgals1	5.03301	3.65015
35	28	lgals1	5.19714	3.80579
35	29	lgals1	5.33716	3.93733
35	30	lgals1	5.4375	4.0292
35	31	lgals1	5.49334	4.07655
35	32	lgals1	5.53813	4.11287
35	33	lgals1	5.58081	4.14707
35	34	lgals1	5.61097	4.16875
35	35	lgals1	5.62817	4.17747
35	36	lgals1	5.64668	4.1875
35	37	lgals1	5.65891	4.19126
35	38	lgals1	5.66515	4.18901
35	39	lgals1	5.65713	4.17252
35	40	lgals1	5.65202	4.15892
35	41	lgals1	5.6546	4.15303
35	42	lgals1	5.64728	4.13722
35	43	lgals1	5.64822	4.12968
35	44	lgals1	5.6469	4.11989
35	45	lgals1	5.63679	4.1013
35	46	lgals1	5.63594	4.09197
35	47	lgals1	5.63588	4.08343
35	48	lgals1	5.6303	4.06937
35	49	lgals1	5.62649	4.05708
35	50	lgals1	5.62854	4.05065
36	1	lgals1	1.07563	-0.0154057
36	2	lgals1	1.08209	-0.0170013
36	3	lgals1	1.09664	-0.0105196
36	4	lgals1	1.10863	-0.00659469
36	5	lgals1	1.12313	-0.000161422
36	6	lgals1	1.13572	0.00436879
36	7	lgals1	1.14786	0.00844481
36	8	lgals1	1.15701	0.00952892
36	9	lgals1	1.1631	0.00756007
36	10	lgals1	1.16583	0.00222106
36	11	lgals1	1.17042	-0.0012528
36	12	lgals1	1.17627	-0.0034721
36	13	lgals1	1.1837	-0.00410472
36	14	lgals1	1.18985	-0.00601837
36	15	lgals1	1.20499	0.00106423
36	16	lgals1	1.22995	0.0179593
36	17	lgals1	1.27539	0.0553316
36	18	lgals1	1.35975	0.131628
36	19	lgals1	1.51294	0.27675
36	20	lgals1	1.76617	0.521923
36	21	lgals1	2.16271	0.910393
36	22	lgals1	2.68318	1.4228
36	23	lgals1	3.25571	1.98726
36	24	lgals1	3.79471	2.5182
36	25	lgals1	4.22722	2.94265
36	26	lgals1	4.5361	3.24347
36	27	lgals1	4.75891	3.45821
36	28	lgals1	4.91959	3.61083
36	29	lgals1	5.04231	3.72548
36	30	lgals1	5.14258	3.81769
36	31	lgals1	5.21267	3.87971
36	32	lgals1	5.24633	3.90531
36	33	lgals1	5.27794	3.92885
36	34	lgals1	5.30203	3.94488
36	35	lgals1	5.324	3.95879
36	36	lgals1	5.33849	3.96521
36	37	lgals1	5.34767	3.96633
36	38	lgals1	5.34521	3.9558
36	39	lgals1	5.34765	3.95018
36	40	lgals1	5.34965	3.94412
36	41	lgals1	5.35533	3.94173
36	42	lgals1	5.3557	3.93404
36	43	lgals1	5.35167	3.92194
36	44	lgals1	5.34774	3.90995
36	45	lgals1	5.33551	3.88966
36	46	lgals1	5.33264	3.87873
36	47	lgals1	5.33852	3.87654
36	48	lgals1	5.3321	3.86205
36	49	lgals1	5.32949	3.85138
36	50	lgals1	5.32651	3.84033
37	1	18s	0.204385	-0.0569718
37	2	18s	0.21573	-0.0456261
37	3	18s	0.244562	-0.0167945
37	4	18s	0.278151	0.0167945
37	5	18s	0.324697	0.0633404
37	6	18s	0.396137	0.134781
37	7	18s	0.515681	0.254325
37	8	18s	0.716919	0.455562
37	9	18s	1.04292	0.781561
37	10	18s	1.53668	1.27532
37	11	18s	2.20802	1.94667
37	12	18s	2.97364	2.71228
37	13	18s	3.6974	3.43605
37	14	18s	4.27277	4.01142
37	15	18s	4.66768	4.40632
37	16	18s	4.92701	4.66565
37	17	18s	5.11736	4.85601
37	18	18s	5.26201	5.00065
37	19	18s	5.37623	5.11487
37	20	18s	5.46075	5.1994
37	21	18s	5.52493	5.26357
37	22	18s	5.5714	5.31005
37	23	18s	5.61122	5.34986
37	24	18s	5.65056	5.3892
37	25	18s	5.68179	5.42044
37	26	18s	5.70227	5.44091
37	27	18s	5.71682	5.45546
37	28	18s	5.72694	5.46558
37	29	18s	5.72361	5.46226
37	30	18s	5.72883	5.46748
37	31	18s	5.75082	5.48946
37	32	18s	5.75998	5.49862
37	33	18s	5.75186	5.49051
37	34	18s	5.75333	5.49198
37	35	18s	5.75587	5.49451
37	36	18s	5.76487	5.50351
37	37	18s	5.77076	5.5094
37	38	18s	5.77082	5.50946
37	39	18s	5.77408	5.51273
37	40	18s	5.77823	5.51688
37	41	18s	5.7838	5.52245
37	42	18s	5.78039	5.51903
37	43	18s	5.78289	5.52154
37	44	18s	5.78134	5.51998
37	45	18s	5.77722	5.51586
37	46	18s	5.76975	5.50839
37	47	18s	5.75811	5.49676
37	48	18s	5.77205	5.51069
37	49	18s	5.77827	5.51691
37	50	18s	5.76436	5.50301
38	1	18s	0.164577	-0.0553163
38	2	18s	0.175713	-0.0441802
38	3	18s	0.203469	-0.0164239
38	4	18s	0.236317	0.0164239
38	5	18s	0.282967	0.063074
38	6	18s	0.356857	0.136964
38	7	18s	0.478777	0.258884
38	8	18s	0.683307	0.463414
38	9	18s	1.02103	0.80114
38	10	18s	1.534	1.31411
38	11	18s	2.22672	2.00683
38	12	18s	3.01968	2.79979
38	13	18s	3.77628	3.55639
38	14	18s	4.38319	4.1633
38	15	18s	4.79447	4.57458
38	16	18s	5.05877	4.83888
38	17	18s	5.252	5.0321
38	18	18s	5.40021	5.18031
38	19	18s	5.51208	5.29219
38	20	18s	5.59109	5.3712
38	21	18s	5.65788	5.43798
38	22	18s	5.70996	5.49007
38	23	18s	5.74604	5.52615
38	24	18s	5.78038	5.56049
38	25	18s	5.80697	5.58708
38	26	18s	5.82227	5.60238
38	27	18s	5.84184	5.62195
38	28	18s	5.85087	5.63098
38	29	18s	5.85007	5.63017
38	30	18s	5.85684	5.63694
38	31	18s	5.8676	5.64771
38	32	18s	5.87591	5.65602
38	33	18s	5.87124	5.65135
38	34	18s	5.87612	5.65623
38	35	18s	5.88872	5.66883
38	36	18s	5.89286	5.67297
38	37	18s	5.88922	5.66933
38	38	18s	5.89193	5.67204
38	39	18s	5.89677	5.67688
38	40	18s	5.90069	5.68079
38	41	18s	5.90215	5.68225
38	42	18s	5.90177	5.68188
38	43	18s	5.90606	5.68617
38	44	18s	5.90574	5.68585
38	45	18s	5.90083	5.68094
38	46	18s	5.8964	5.6765
38	47	18s	5.89148	5.67159
38	48	18s	5.89952	5.67962
38	49	18s	5.90456	5.68467
38	50	18s	5.8997	5.67981
39	1	18s	0.17511	-0.0579433
39	2	18s	0.186615	-0.0464383
39	3	18s	0.21548	-0.0175737
39	4	18s	0.250627	0.0175737
39	5	18s	0.299331	0.0662778
39	6	18s	0.374934	0.14188
39	7	18s	0.502604	0.26955
39	8	18s	0.716835	0.483781
39	9	18s	1.06788	0.834831
39	10	18s	1.60334	1.37029
39	11	18s	2.32733	2.09428
39	12	18s	3.16246	2.92941
39	13	18s	3.95351	3.72045
39	14	18s	4.58046	4.34741
39	15	18s	5.00785	4.77479
39	16	18s	5.28355	5.05049
39	17	18s	5.50211	5.26905
39	18	18s	5.65979	5.42674
39	19	18s	5.7655	5.53245
39	20	18s	5.8505	5.61744
39	21	18s	5.91548	5.68243
39	22	18s	5.95967	5.72662
39	23	18s	6.00059	5.76754
39	24	18s	6.03686	5.80381
39	25	18s	6.06869	5.83563
39	26	18s	6.08785	5.85479
39	27	18s	6.10019	5.86714
39	28	18s	6.10105	5.868
39	29	18s	6.10844	5.87539
39	30	18s	6.11648	5.88342
39	31	18s	6.11076	5.87771
39	32	18s	6.1222	5.88914
39	33	18s	6.11812	5.88506
39	34	18s	6.12341	5.89036
39	35	18s	6.12736	5.89431
39	36	18s	6.13397	5.90091
39	37	18s	6.1432	5.91015
39	38	18s	6.14212	5.90907
39	39	18s	6.14577	5.91272
39	40	18s	6.14889	5.91584
39	41	18s	6.14988	5.91683
39	42	18s	6.15825	5.92519
39	43	18s	6.16653	5.93347
39	44	18s	6.15811	5.92506
39	45	18s	6.16037	5.92732
39	46	18s	6.16281	5.92976
39	47	18s	6.15115	5.9181
39	48	18s	6.15488	5.92182
[truncated: 2,852 more rows]

## Sheet: Results
Block Type	96-Well Block (0.2mL)
Calibration Background is expired	No
Calibration Background performed on	07-18-2022
Calibration Pure Dye ABY is expired	Yes
Calibration Pure Dye ABY performed on	09-09-2021
Calibration Pure Dye CY3 is expired	Yes
Calibration Pure Dye CY3 performed on	09-09-2021
Calibration Pure Dye CY5 is expired	Yes
Calibration Pure Dye CY5 performed on	09-09-2021
Calibration Pure Dye FAM is expired	No
Calibration Pure Dye FAM performed on	03-11-2022
Calibration Pure Dye JOE is expired	Yes
Calibration Pure Dye JOE performed on	09-09-2021
Calibration Pure Dye JUN is expired	Yes
Calibration Pure Dye JUN performed on	09-09-2021
Calibration Pure Dye MUSTANG PURPLE is expired	Yes
Calibration Pure Dye MUSTANG PURPLE performed on	09-09-2021
Calibration Pure Dye NED is expired	Yes
Calibration Pure Dye NED performed on	09-09-2021
Calibration Pure Dye ROX is expired	No
Calibration Pure Dye ROX performed on	03-11-2022
Calibration Pure Dye SYBR is expired	No
Calibration Pure Dye SYBR performed on	03-11-2022
Calibration Pure Dye TAMRA is expired	Yes
Calibration Pure Dye TAMRA performed on	09-09-2021
Calibration Pure Dye TEXAS RED is expired	Yes
Calibration Pure Dye TEXAS RED performed on	09-09-2021
Calibration Pure Dye VIC is expired	No
Calibration Pure Dye VIC performed on	03-11-2022
Calibration RNaseP is expired	Yes
Calibration RNaseP performed on	09-09-2021
Calibration ROI is expired	No
Calibration ROI performed on	03-11-2022
Calibration Uniformity is expired	No
Calibration Uniformity performed on	03-11-2022
Chemistry	SYBR_GREEN
Date Created	2022-08-08 17:34:01 PM CST
Experiment Barcode
Experiment Comment
Experiment File Name	D:\JYT\2022-08-08 173351jyt.eds
Experiment Name	2022-08-08 173351jyt
Experiment Run End Time	2022-08-08 19:10:18 PM CST
Experiment Type	Comparative Cт (ΔΔCт)
Instrument Name	278874797
Instrument Serial Number	278874797
Instrument Type	QuantStudio(TM) 7 Flex System
Passive Reference	ROX
Quantification Cycle Method	Ct
Signal Smoothing On	true
Stage/ Cycle where Analysis is performed	Stage 2, Step 2
User Name
Well	Well Position	Omit	Sample Name	Target Name	Task	Reporter	Quencher	Quantity	Quantity Mean	Quantity SD	RQ	RQ Min	RQ Max	CT	Ct Mean	Ct SD	Delta Ct	Delta Ct Mean	Delta Ct SE	Delta Delta Ct	Automatic Ct Threshold	Ct Threshold	Automatic Baseline	Baseline Start	Baseline End	Comments	Amp Score	Cq Conf	Tm1	Tm2	Tm3	HIGHSD	OUTLIERRG	MTP
13	B1	FALSE	bxpc	18s	UNKNOWN	SYBR	None							9.25135	9.14421	0.0932182					TRUE	0.713942	TRUE	1	50		1.56013	0.979352	88.6017			N	N	N
14	B2	FALSE	bxpc	18s	UNKNOWN	SYBR	None							9.08168	9.14421	0.0932182					TRUE	0.713942	TRUE	1	50		1.57845	0.976943	88.6017			N	N	N
15	B3	FALSE	bxpc	18s	UNKNOWN	SYBR	None							9.09959	9.14421	0.0932182					TRUE	0.713942	TRUE	1	50		1.57761	0.983287	88.6017			N	N	N
19	B7	FALSE	bxpc	spink1	UNKNOWN	SYBR	30.7408	21.5966	-0.561184	1.47548	3.57373	0.138076	92.4966	25.7588	29.0801	2.92674		19.9359	1.69061	-1.83743	TRUE	0.456812	TRUE	1	50		1.53124	0.973473	81.3169	77.5248		Y	N	Y
20	B8	FALSE	bxpc	spink1	UNKNOWN	SYBR	None				3.57373	0.138076	92.4966	31.2817	29.0801	2.92674		19.9359	1.69061	-1.83743	TRUE	0.456812	TRUE	1	50		1.56725	0.938456	81.3169			Y	N	N
21	B9	FALSE	bxpc	spink1	UNKNOWN	SYBR	None				3.57373	0.138076	92.4966	30.1998	29.0801	2.92674		19.9359	1.69061	-1.83743	TRUE	0.456812	TRUE	1	50		1.54794	0.949204	81.3169			Y	N	N
22	B10	FALSE	bxpc	lgals1	UNKNOWN	SYBR	None	9.90333	1.33162	0.397321	9.3432	8.13701	10.7282	18.9849	19.0475	0.0823818		9.90333	0.0718248	-3.22392	TRUE	0.410605	TRUE	1	50		1.51722	0.979852	85.5081			N	N	N
23	B11	FALSE	bxpc	lgals1	UNKNOWN	SYBR	None				9.3432	8.13701	10.7282	19.0169	19.0475	0.0823818		9.90333	0.0718248	-3.22392	TRUE	0.410605	TRUE	1	50		1.5148	0.989215	85.5081			N	N	N
24	B12	FALSE	bxpc	lgals1	UNKNOWN	SYBR	None				9.3432	8.13701	10.7282	19.1408	19.0475	0.0823818		9.90333	0.0718248	-3.22392	TRUE	0.410605	TRUE	1	50		1.50539	0.980384	85.5081			N	N	N
25	C1	FALSE	cfpan	18s	UNKNOWN	SYBR	None							8.56748	8.56315	0.0296275					TRUE	0.713942	TRUE	1	50		1.57848	0.98716	88.6017			N	N	N
26	C2	FALSE	cfpan	18s	UNKNOWN	SYBR	None							8.59037	8.56315	0.0296275					TRUE	0.713942	TRUE	1	50		1.57715	0.979071	88.7015			N	N	N
27	C3	FALSE	cfpan	18s	UNKNOWN	SYBR	None							8.53159	8.56315	0.0296275					TRUE	0.713942	TRUE	1	50		1.58534	0.981601	88.7015			N	N	N
31	C7	FALSE	cfpan	spink1	UNKNOWN	SYBR	None	18.9918	-3.166	8.97555	6.87616	4.17605	11.3221	27.0381	27.5549	0.447851		18.9918	0.259132	-2.7816	TRUE	0.456812	TRUE	1	50		1.57745	0.977788	81.4167			N	N	N
32	C8	FALSE	cfpan	spink1	UNKNOWN	SYBR	None				6.87616	4.17605	11.3221	27.8296	27.5549	0.447851		18.9918	0.259132	-2.7816	TRUE	0.456812	TRUE	1	50		1.58616	0.954601	81.4167			N	N	N
33	C9	FALSE	cfpan	spink1	UNKNOWN	SYBR	None				6.87616	4.17605	11.3221	27.797	27.5549	0.447851		18.9918	0.259132	-2.7816	TRUE	0.456812	TRUE	1	50		1.58705	0.972803	81.4167			N	N	N
34	C10	FALSE	cfpan	lgals1	UNKNOWN	SYBR	None	10.9659	2.39417	0.190231	4.47338	4.20773	4.7558	19.4981	19.529	0.0464561		10.9659	0.0318117	-2.16137	TRUE	0.410605	TRUE	1	50		1.52107	0.979853	85.5081			N	N	N
35	C11	FALSE	cfpan	lgals1	UNKNOWN	SYBR	None				4.47338	4.20773	4.7558	19.5065	19.529	0.0464561		10.9659	0.0318117	-2.16137	TRUE	0.410605	TRUE	1	50		1.51822	0.978642	85.5081			N	N	N
36	C12	FALSE	cfpan	lgals1	UNKNOWN	SYBR	None				4.47338	4.20773	4.7558	19.5825	19.529	0.0464561		10.9659	0.0318117	-2.16137	TRUE	0.410605	TRUE	1	50		1.50689	0.985026	85.5081			N	N	N
37	D1	FALSE	hpne	18s	UNKNOWN	SYBR	None							8.81592	8.7586	0.0632138					TRUE	0.713942	TRUE	1	50		1.56805	0.98639	88.7015			N	N	N
38	D2	FALSE	hpne	18s	UNKNOWN	SYBR	None							8.76908	8.7586	0.0632138					TRUE	0.713942	TRUE	1	50		1.57685	0.986947	88.7015			N	N	N
39	D3	FALSE	hpne	18s	UNKNOWN	SYBR	None							8.6908	8.7586	0.0632138					TRUE	0.713942	TRUE	1	50		1.58638	0.979845	88.8013			N	N	N
43	D7	FALSE	hpne	spink1	UNKNOWN	SYBR	30.9164	22.1578	0	1	5.78162	0.0197182	1695.25	30.1224	28.0005	5.11246		19.2419	2.95191	-2.53147	TRUE	0.456812	TRUE	1	50		1.55608	0.968971	81.2171	85.3086	77.0258	Y	N	Y
44	D8	FALSE	hpne	spink1	UNKNOWN	SYBR	None				5.78162	0.0197182	1695.25	22.1687	28.0005	5.11246		19.2419	2.95191	-2.53147	TRUE	0.456812	TRUE	1	50		1.53562	0.980095	77.7243			Y	N	N
45	D9	FALSE	hpne	spink1	UNKNOWN	SYBR	None				5.78162	0.0197182	1695.25	31.7103	28.0005	5.11246		19.2419	2.95191	-2.53147	TRUE	0.456812	TRUE	1	50		1.55154	0.953342	81.2171	85.109	77.2254	Y	N	Y
46	D10	FALSE	hpne	lgals1	UNKNOWN	SYBR	None	8.57171	0	1	23.5155	21.7475	25.4272	17.2967	17.3303	0.0308622		8.57171	0.0406139	-4.55554	TRUE	0.410605	TRUE	1	50		1.52475	0.988145	85.5081			N	N	N
47	D11	FALSE	hpne	lgals1	UNKNOWN	SYBR	None				23.5155	21.7475	25.4272	17.3367	17.3303	0.0308622		8.57171	0.0406139	-4.55554	TRUE	0.410605	TRUE	1	50		1.52059	0.987275	85.6079			N	N	N
48	D12	FALSE	hpne	lgals1	UNKNOWN	SYBR	None				23.5155	21.7475	25.4272	17.3575	17.3303	0.0308622		8.57171	0.0406139	-4.55554	TRUE	0.410605	TRUE	1	50		1.51956	0.987222	85.5081			N	N	N
61	F1	FALSE	mia	18s	UNKNOWN	SYBR	None							9.13877	9.07641	0.0575402					TRUE	0.713942	TRUE	1	50		1.57302	0.983709	88.6017			N	N	N
62	F2	FALSE	mia	18s	UNKNOWN	SYBR	None							9.0651	9.07641	0.0575402					TRUE	0.713942	TRUE	1	50		1.58352	0.978284	88.6017			N	N	N
63	F3	FALSE	mia	18s	UNKNOWN	SYBR	None							9.02537	9.07641	0.0575402					TRUE	0.713942	TRUE	1	50		1.58686	0.981831	88.6017			N	N	N
67	F7	FALSE	mia	spink1	UNKNOWN	SYBR	None	17.8997	-4.25805	19.1338	14.6584	12.683	16.9415	26.9445	26.9761	0.116883		17.8997	0.0752165	-3.87366	TRUE	0.456812	TRUE	1	50		1.59283	0.967383	81.4167			N	N	N
68	F8	FALSE	mia	spink1	UNKNOWN	SYBR	None				14.6584	12.683	16.9415	26.8783	26.9761	0.116883		17.8997	0.0752165	-3.87366	TRUE	0.456812	TRUE	1	50		1.58864	0.961322	81.4167			N	N	N
69	F9	FALSE	mia	spink1	UNKNOWN	SYBR	None				14.6584	12.683	16.9415	27.1055	26.9761	0.116883		17.8997	0.0752165	-3.87366	TRUE	0.456812	TRUE	1	50		1.58121	0.958073	81.4167			N	N	N
70	F10	FALSE	mia	lgals1	UNKNOWN	SYBR	None	10.8775	2.30576	0.202253	4.75609	4.38129	5.16296	19.9017	19.9539	0.0463333		10.8775	0.0426523	-2.24978	TRUE	0.410605	TRUE	1	50		1.52511	0.986493	85.5081			N	N	N
71	F11	FALSE	mia	lgals1	UNKNOWN	SYBR	None				4.75609	4.38129	5.16296	19.9699	19.9539	0.0463333		10.8775	0.0426523	-2.24978	TRUE	0.410605	TRUE	1	50		1.51437	0.983624	85.5081			N	N	N
72	F12	FALSE	mia	lgals1	UNKNOWN	SYBR	None				4.75609	4.38129	5.16296	19.9901	19.9539	0.0463333		10.8775	0.0426523	-2.24978	TRUE	0.410605	TRUE	1	50		1.51134	0.987558	85.5081			N	N	N
															#REF!
Analysis Type	Singleplex														30.7408
Endogenous Control	18s
RQ Min/Max Confidence Level	95.0
Reference Sample	aspc

## Sheet: Melt Curve Raw Data
Block Type	96-Well Block (0.2mL)
Calibration Background is expired	No
Calibration Background performed on	07-18-2022
Calibration Pure Dye ABY is expired	Yes
Calibration Pure Dye ABY performed on	09-09-2021
Calibration Pure Dye CY3 is expired	Yes
Calibration Pure Dye CY3 performed on	09-09-2021
Calibration Pure Dye CY5 is expired	Yes
Calibration Pure Dye CY5 performed on	09-09-2021
Calibration Pure Dye FAM is expired	No
Calibration Pure Dye FAM performed on	03-11-2022
Calibration Pure Dye JOE is expired	Yes
Calibration Pure Dye JOE performed on	09-09-2021
Calibration Pure Dye JUN is expired	Yes
Calibration Pure Dye JUN performed on	09-09-2021
Calibration Pure Dye MUSTANG PURPLE is expired	Yes
Calibration Pure Dye MUSTANG PURPLE performed on	09-09-2021
Calibration Pure Dye NED is expired	Yes
Calibration Pure Dye NED performed on	09-09-2021
Calibration Pure Dye ROX is expired	No
Calibration Pure Dye ROX performed on	03-11-2022
Calibration Pure Dye SYBR is expired	No
Calibration Pure Dye SYBR performed on	03-11-2022
Calibration Pure Dye TAMRA is expired	Yes
Calibration Pure Dye TAMRA performed on	09-09-2021
Calibration Pure Dye TEXAS RED is expired	Yes
Calibration Pure Dye TEXAS RED performed on	09-09-2021
Calibration Pure Dye VIC is expired	No
Calibration Pure Dye VIC performed on	03-11-2022
Calibration RNaseP is expired	Yes
Calibration RNaseP performed on	09-09-2021
Calibration ROI is expired	No
Calibration ROI performed on	03-11-2022
Calibration Uniformity is expired	No
Calibration Uniformity performed on	03-11-2022
Chemistry	SYBR_GREEN
Date Created	2022-08-08 17:34:01 PM CST
Experiment Barcode
Experiment Comment
Experiment File Name	D:\JYT\2022-08-08 173351jyt.eds
Experiment Name	2022-08-08 173351jyt
Experiment Run End Time	2022-08-08 19:10:18 PM CST
Experiment Type	Comparative Cт (ΔΔCт)
Instrument Name	278874797
Instrument Serial Number	278874797
Instrument Type	QuantStudio(TM) 7 Flex System
Passive Reference	ROX
Quantification Cycle Method	Ct
Signal Smoothing On	true
Stage/ Cycle where Analysis is performed	Stage 2, Step 2
User Name
Well	Well Position	Reading	Temperature	Fluorescence	Derivative
1	A1	1	60.1609	5.38241	0.220037
1	A1	2	60.3605	5.38343	0.216222
1	A1	3	60.5601	5.35254	0.213045
1	A1	4	60.7597	5.35161	0.211682
1	A1	5	60.9592	5.32948	0.212851
1	A1	6	61.1588	5.30992	0.216432
1	A1	7	61.3584	5.29698	0.221537
1	A1	8	61.558	5.27524	0.22692
1	A1	9	61.7576	5.23534	0.231544
1	A1	10	61.9572	5.23325	0.234889
1	A1	11	62.1567	5.20226	0.236961
1	A1	12	62.3563	5.18545	0.238026
1	A1	13	62.5559	5.16409	0.23839
1	A1	14	62.7555	5.13445	0.238336
1	A1	15	62.9551	5.11997	0.238205
1	A1	16	63.1547	5.09775	0.238427
1	A1	17	63.3543	5.06886	0.239461
1	A1	18	63.5538	5.05948	0.241597
1	A1	19	63.7534	5.03234	0.244786
1	A1	20	63.953	5.01572	0.248602
1	A1	21	64.1526	4.986	0.252396
1	A1	22	64.3522	4.96842	0.25555
1	A1	23	64.5518	4.93718	0.257695
1	A1	24	64.7513	4.91679	0.258782
1	A1	25	64.9509	4.90074	0.259025
1	A1	26	65.1505	4.86317	0.258801
1	A1	27	65.3501	4.85163	0.258559
1	A1	28	65.5497	4.82626	0.25871
1	A1	29	65.7493	4.79335	0.259477
1	A1	30	65.9488	4.78186	0.260697
1	A1	31	66.1484	4.76463	0.261782
1	A1	32	66.348	4.73035	0.261973
1	A1	33	66.5476	4.70336	0.260813
1	A1	34	66.7472	4.68	0.258547
1	A1	35	66.9468	4.65364	0.256138
1	A1	36	67.1464	4.64097	0.25479
1	A1	37	67.346	4.61126	0.255273
1	A1	38	67.5455	4.60404	0.257465
1	A1	39	67.7451	4.56768	0.260432
1	A1	40	67.9447	4.54266	0.262889
1	A1	41	68.1443	4.51991	0.263821
1	A1	42	68.3439	4.49127	0.262881
1	A1	43	68.5435	4.47436	0.260452
1	A1	44	68.743	4.44344	0.257427
1	A1	45	68.9426	4.42097	0.254843
1	A1	46	69.1422	4.4061	0.2535
1	A1	47	69.3418	4.37844	0.253691
1	A1	48	69.5414	4.36404	0.255141
1	A1	49	69.741	4.33411	0.257217
1	A1	50	69.9405	4.3113	0.259246
1	A1	51	70.1401	4.28263	0.260808
1	A1	52	70.3397	4.26518	0.261783
1	A1	53	70.5393	4.24294	0.262204
1	A1	54	70.7389	4.21084	0.262084
1	A1	55	70.9385	4.2028	0.261399
1	A1	56	71.1381	4.16486	0.260231
1	A1	57	71.3376	4.13636	0.258883
1	A1	58	71.5372	4.12818	0.257771
1	A1	59	71.7368	4.09347	0.257146
1	A1	60	71.9364	4.08902	0.256866
1	A1	61	72.136	4.05182	0.256497
1	A1	62	72.3356	4.02233	0.255651
1	A1	63	72.5351	3.99909	0.254307
1	A1	64	72.7347	3.98445	0.252824
1	A1	65	72.9343	3.96551	0.251654
1	A1	66	73.1339	3.93815	0.251082
1	A1	67	73.3335	3.91093	0.251148
1	A1	68	73.5331	3.892	0.251766
1	A1	69	73.7327	3.87232	0.252798
1	A1	70	73.9322	3.84195	0.253998
1	A1	71	74.1318	3.83644	0.254936
1	A1	72	74.3314	3.79558	0.255064
1	A1	73	74.531	3.77649	0.253991
1	A1	74	74.7306	3.75246	0.251772
1	A1	75	74.9302	3.72748	0.249003
1	A1	76	75.1297	3.71021	0.246563
1	A1	77	75.3293	3.68688	0.245186
1	A1	78	75.5289	3.67192	0.245067
1	A1	79	75.7285	3.64859	0.245799
1	A1	80	75.9281	3.61909	0.246626
1	A1	81	76.1277	3.60129	0.24689
1	A1	82	76.3273	3.57239	0.246354
1	A1	83	76.5268	3.55115	0.245252
1	A1	84	76.7264	3.53839	0.244071
1	A1	85	76.926	3.51077	0.243278
1	A1	86	77.1256	3.49349	0.243151
1	A1	87	77.3252	3.46593	0.243756
1	A1	88	77.5248	3.44122	0.244934
1	A1	89	77.7243	3.43266	0.246288
1	A1	90	77.9239	3.40457	0.247194
1	A1	91	78.1235	3.37209	0.246971
1	A1	92	78.3231	3.35471	0.245164
1	A1	93	78.5227	3.33495	0.241852
1	A1	94	78.7223	3.30532	0.237732
1	A1	95	78.9218	3.28744	0.233917
1	A1	96	79.1214	3.27457	0.23154
1	A1	97	79.321	3.24545	0.231283
1	A1	98	79.5206	3.23627	0.233089
1	A1	99	79.7202	3.21405	0.236198
1	A1	100	79.9198	3.18781	0.239486
1	A1	101	80.1194	3.15625	0.241973
1	A1	102	80.3189	3.14688	0.243179
1	A1	103	80.5185	3.11633	0.243246
1	A1	104	80.7181	3.09833	0.242753
1	A1	105	80.9177	3.07434	0.242424
1	A1	106	81.1173	3.05343	0.242854
1	A1	107	81.3169	3.0368	0.24435
1	A1	108	81.5165	3.01446	0.246884
1	A1	109	81.716	2.98388	0.25016
1	A1	110	81.9156	2.96612	0.25371
1	A1	111	82.1152	2.94847	0.257002
1	A1	112	82.3148	2.91822	0.259598
1	A1	113	82.5144	2.88776	0.261301
1	A1	114	82.714	2.8757	0.262272
1	A1	115	82.9135	2.84368	0.263009
1	A1	116	83.1131	2.81865	0.264151
1	A1	117	83.3127	2.80829	0.266255
1	A1	118	83.5123	2.78259	0.269699
1	A1	119	83.7119	2.74791	0.274817
1	A1	120	83.9115	2.72621	0.282133
1	A1	121	84.111	2.7039	0.292457
1	A1	122	84.3106	2.68228	0.306696
1	A1	123	84.5102	2.64959	0.3254
1	A1	124	84.7098	2.62324	0.348235
1	A1	125	84.9094	2.597	0.373636
1	A1	126	85.109	2.5587	0.398806
1	A1	127	85.3086	2.51327	0.420225
1	A1	128	85.5081	2.46861	0.434569
1	A1	129	85.7077	2.41837	0.439863
1	A1	130	85.9073	2.37233	0.436497
1	A1	131	86.1069	2.32699	0.427774
1	A1	132	86.3065	2.2953	0.419939
1	A1	133	86.5061	2.26997	0.421819
1	A1	134	86.7056	2.23551	0.444367
1	A1	135	86.9052	2.21306	0.500088
1	A1	136	87.1048	2.17022	0.601854
1	A1	137	87.3044	2.14107	0.760304
1	A1	138	87.504	2.09062	0.979303
1	A1	139	87.7036	2.01973	1.25028
1	A1	140	87.9031	1.90683	1.54792
1	A1	141	88.1027	1.7566	1.83078
1	A1	142	88.3023	1.48306	2.04885
1	A1	143	88.5019	1.12564	2.15716
1	A1	144	88.7015	0.774073	2.13011
1	A1	145	88.9011	0.524981	1.97016
1	A1	146	89.1007	0.383188	1.70667
1	A1	147	89.3003	0.316988	1.38587
1	A1	148	89.4998	0.282052	1.05685
1	A1	149	89.6994	0.270251	0.759285
1	A1	150	89.899	0.261524	0.516923
1	A1	151	90.0986	0.254294	0.3371
1	A1	152	90.2982	0.252159	0.214731
1	A1	153	90.4978	0.242975	0.137981
1	A1	154	90.6973	0.245676	0.0933874
1	A1	155	90.8969	0.235105	0.0692231
1	A1	156	91.0965	0.232786	0.0569116
1	A1	157	91.2961	0.228904	0.0510275
1	A1	158	91.4957	0.224706	0.0485625
1	A1	159	91.6953	0.223613	0.0480234
1	A1	160	91.8948	0.216981	0.0486954
1	A1	161	92.0944	0.211325	0.050191
1	A1	162	92.294	0.206395	0.0522424
1	A1	163	92.4936	0.20375	0.054622
1	A1	164	92.6932	0.199655	0.0571065
1	A1	165	92.8928	0.191041	0.0594643
1	A1	166	93.0923	0.182818	0.0614861
1	A1	167	93.2919	0.181085	0.0630217
1	A1	168	93.4915	0.1735	0.0639558
1	A1	169	93.6911	0.168444	0.0640914
1	A1	170	93.8907	0.163066	0.063023
1	A1	171	94.0903	0.154297	0.0601414
1	A1	172	94.2899	0.149016	0.0548584
1	A1	173	94.4894	0.142152	0.0469819
1	A1	174	94.689	0.135306	0.0370246
1	A1	175	94.8886	0.136897	0.0262101
2	A2	1	60.1609	5.68258	0.255228
2	A2	2	60.3605	5.66631	0.251775
2	A2	3	60.5601	5.65518	0.248624
2	A2	4	60.7597	5.64023	0.246649
2	A2	5	60.9592	5.61078	0.246518
2	A2	6	61.1588	5.59049	0.248503
2	A2	7	61.3584	5.56717	0.252407
2	A2	8	61.558	5.55609	0.257607
2	A2	9	61.7576	5.52489	0.263219
2	A2	10	61.9572	5.49692	0.268331
2	A2	11	62.1567	5.47838	0.27224
2	A2	12	62.3563	5.44947	0.274587
2	A2	13	62.5559	5.42134	0.275362
2	A2	14	62.7555	5.40275	0.274749
2	A2	15	62.9551	5.37277	0.273061
2	A2	16	63.1547	5.35369	0.270727
2	A2	17	63.3543	5.31993	0.268394
2	A2	18	63.5538	5.3021	0.266897
2	A2	19	63.7534	5.27747	0.266995
2	A2	20	63.953	5.25994	0.269016
2	A2	21	64.1526	5.23443	0.272553
2	A2	22	64.3522	5.22174	0.276558
2	A2	23	64.5518	5.17538	0.279813
2	A2	24	64.7513	5.15832	0.281524
2	A2	25	64.9509	5.13027	0.281656
2	A2	26	65.1505	5.101	0.280808
2	A2	27	65.3501	5.08799	0.279728
2	A2	28	65.5497	5.05745	0.278832
2	A2	29	65.7493	5.03311	0.278039
2	A2	30	65.9488	5.01384	0.276977
2	A2	31	66.1484	4.97726	0.275407
2	A2	32	66.348	4.96016	0.27353
2	A2	33	66.5476	4.92417	0.27196
2	A2	34	66.7472	4.91939	0.271411
2	A2	35	66.9468	4.891	0.272301
2	A2	36	67.1464	4.85822	0.274515
2	A2	37	67.346	4.84303	0.277468
2	A2	38	67.5455	4.81447	0.280337
2	A2	39	67.7451	4.78606	0.282389
2	A2	40	67.9447	4.76032	0.283225
2	A2	41	68.1443	4.73804	0.282871
2	A2	42	68.3439	4.70082	0.281722
2	A2	43	68.5435	4.6912	0.280327
2	A2	44	68.743	4.66187	0.279176
2	A2	45	68.9426	4.62799	0.278546
2	A2	46	69.1422	4.61958	0.278473
2	A2	47	69.3418	4.58352	0.278822
2	A2	48	69.5414	4.55541	0.279313
2	A2	49	69.741	4.54114	0.279591
2	A2	50	69.9405	4.5147	0.279297
2	A2	51	70.1401	4.48479	0.278229
2	A2	52	70.3397	4.4529	0.276524
2	A2	53	70.5393	4.43607	0.274666
2	A2	54	70.7389	4.41489	0.273281
2	A2	55	70.9385	4.39045	0.272796
2	A2	56	71.1381	4.36327	0.273191
2	A2	57	71.3376	4.34417	0.273995
2	A2	58	71.5372	4.31635	0.274551
2	A2	59	71.7368	4.28902	0.274377
2	A2	60	71.9364	4.26151	0.273427
2	A2	61	72.136	4.2422	0.272132
2	A2	62	72.3356	4.21196	0.27115
2	A2	63	72.5351	4.19468	0.271006
2	A2	64	72.7347	4.17174	0.271754
2	A2	65	72.9343	4.14481	0.27294
2	A2	66	73.1339	4.12527	0.273842
2	A2	67	73.3335	4.08766	0.273864
2	A2	68	73.5331	4.06669	0.272812
2	A2	69	73.7327	4.0464	0.270922
2	A2	70	73.9322	4.02581	0.268695
2	A2	71	74.1318	3.99517	0.266684
2	A2	72	74.3314	3.97354	0.265386
2	A2	73	74.531	3.95071	0.265153
2	A2	74	74.7306	3.92674	0.26606
2	A2	75	74.9302	3.90544	0.267766
2	A2	76	75.1297	3.8928	0.269525
2	A2	77	75.3293	3.85509	0.270477
2	A2	78	75.5289	3.82068	0.270098
2	A2	79	75.7285	3.81069	0.268495
2	A2	80	75.9281	3.78025	0.266333
2	A2	81	76.1277	3.75694	0.264433
2	A2	82	76.3273	3.74309	0.263331
2	A2	83	76.5268	3.71464	0.26312
2	A2	84	76.7264	3.69057	0.263572
2	A2	85	76.926	3.66039	0.264364
2	A2	86	77.1256	3.64957	0.265224
2	A2	87	77.3252	3.62167	0.265884
2	A2	88	77.5248	3.59513	0.266045
2	A2	89	77.7243	3.57223	0.265416
2	A2	90	77.9239	3.54666	0.263911
2	A2	91	78.1235	3.51968	0.261761
2	A2	92	78.3231	3.49714	0.25948
2	A2	93	78.5227	3.47985	0.257617
2	A2	94	78.7223	3.45757	0.256475
2	A2	95	78.9218	3.43336	0.255993
2	A2	96	79.1214	3.41093	0.255873
2	A2	97	79.321	3.38267	0.25582
2	A2	98	79.5206	3.36496	0.25575
2	A2	99	79.7202	3.33833	0.255775
2	A2	100	79.9198	3.32143	0.256041
2	A2	101	80.1194	3.29356	0.256514
2	A2	102	80.3189	3.27402	0.256909
2	A2	103	80.5185	3.25078	0.256819
2	A2	104	80.7181	3.22375	0.255977
2	A2	105	80.9177	3.20149	0.254497
2	A2	106	81.1173	3.1755	0.252939
2	A2	107	81.3169	3.15688	0.252102
2	A2	108	81.5165	3.14178	0.252675
2	A2	109	81.716	3.11638	0.254947
2	A2	110	81.9156	3.08999	0.258707
2	A2	111	82.1152	3.06611	0.263369
2	A2	112	82.3148	3.0504	0.268175
2	A2	113	82.5144	3.01642	0.272426
2	A2	114	82.714	2.9974	0.275656
2	A2	115	82.9135	2.96701	0.277811
2	A2	116	83.1131	2.94215	0.279331
2	A2	117	83.3127	2.9186	0.2811
2	A2	118	83.5123	2.89817	0.284269
2	A2	119	83.7119	2.87143	0.29005
2	A2	120	83.9115	2.84894	0.299553
2	A2	121	84.111	2.81765	0.313687
2	A2	122	84.3106	2.79546	0.332998
2	A2	123	84.5102	2.76488	0.357351
2	A2	124	84.7098	2.73689	0.385555
2	A2	125	84.9094	2.6996	0.415099
2	A2	126	85.109	2.66302	0.442367
2	A2	127	85.3086	2.60851	0.463396
2	A2	128	85.5081	2.55399	0.475071
2	A2	129	85.7077	2.50779	0.476304
2	A2	130	85.9073	2.45551	0.468793
2	A2	131	86.1069	2.41833	0.457158
2	A2	132	86.3065	2.3777	0.448595
2	A2	133	86.5061	2.35406	0.452413
2	A2	134	86.7056	2.3224	0.479734
2	A2	135	86.9052	2.2864	0.543215
2	A2	136	87.1048	2.24845	0.655992
2	A2	137	87.3044	2.21023	0.828871
2	A2	138	87.504	2.15776	1.06523
2	A2	139	87.7036	2.086	1.35474
2	A2	140	87.9031	1.96244	1.66893
2	A2	141	88.1027	1.78647	1.96232
2	A2	142	88.3023	1.50262	2.18145
2	A2	143	88.5019	1.11541	2.27988
2	A2	144	88.7015	0.758829	2.23338
2	A2	145	88.9011	0.51366	2.0483
2	A2	146	89.1007	0.376706	1.75905
2	A2	147	89.3003	0.311034	1.41632
2	A2	148	89.4998	0.285478	1.07172
2	A2	149	89.6994	0.269801	0.765256
2	A2	150	89.899	0.259669	0.519259
2	A2	151	90.0986	0.251924	0.338983
2	A2	152	90.2982	0.248125	0.2175
2	A2	153	90.4978	0.242284	0.141872
2	A2	154	90.6973	0.238886	0.098278
2	A2	155	90.8969	0.234628	0.075051
2	A2	156	91.0965	0.229335	0.0637446
2	A2	157	91.2961	0.223975	0.058922
2	A2	158	91.4957	0.218402	0.0574029
2	A2	159	91.6953	0.215632	0.0574613
2	A2	160	91.8948	0.210319	0.0581954
2	A2	161	92.0944	0.20239	0.0591368
2	A2	162	92.294	0.196549	0.0600678
2	A2	163	92.4936	0.192346	0.0609543
2	A2	164	92.6932	0.187408	0.0618843
2	A2	165	92.8928	0.182693	0.0629508
2	A2	166	93.0923	0.175396	0.0641149
2	A2	167	93.2919	0.171018	0.0651202
2	A2	168	93.4915	0.162353	0.0655067
2	A2	169	93.6911	0.157852	0.0647103
2	A2	170	93.8907	0.148847	0.0621969
2	A2	171	94.0903	0.145994	0.0575938
2	A2	172	94.2899	0.137848	0.0508108
2	A2	173	94.4894	0.136454	0.042144
2	A2	174	94.689	0.13109	0.0323202
2	A2	175	94.8886	0.128411	0.0224091
3	A3	1	60.1609	5.78245	0.26049
3	A3	2	60.3605	5.75945	0.262273
3	A3	3	60.5601	5.74556	0.265308
3	A3	4	60.7597	5.73346	0.269065
3	A3	5	60.9592	5.69713	0.272683
3	A3	6	61.1588	5.66889	0.275229
3	A3	7	61.3584	5.64831	0.276016
3	A3	8	61.558	5.61829	0.274791
3	A3	9	61.7576	5.59916	0.271762
3	A3	10	61.9572	5.57214	0.26757
3	A3	11	62.1567	5.54452	0.263255
3	A3	12	62.3563	5.52394	0.26009
3	A3	13	62.5559	5.50129	0.259268
3	A3	14	62.7555	5.48072	0.261387
3	A3	15	62.9551	5.46587	0.266092
3	A3	16	63.1547	5.44334	0.272097
3	A3	17	63.3543	5.40815	0.277719
3	A3	18	63.5538	5.37885	0.281611
3	A3	19	63.7534	5.3535	0.283296
3	A3	20	63.953	5.33584	0.28319
3	A3	21	64.1526	5.30125	0.282232
3	A3	22	64.3522	5.28634	0.281338
3	A3	23	64.5518	5.25463	0.280995
3	A3	24	64.7513	5.23055	0.281153
3	A3	25	64.9509	5.21848	0.281383
3	A3	26	65.1505	5.1761	0.28121
3	A3	27	65.3501	5.15832	0.280476
3	A3	28	65.5497	5.12273	0.279437
3	A3	29	65.7493	5.10698	0.278545
3	A3	30	65.9488	5.08852	0.278107
3	A3	31	66.1484	5.06387	0.278083
3	A3	32	66.348	5.02892	0.278245
3	A3	33	66.5476	5.00654	0.278478
3	A3	34	66.7472	4.97848	0.278893
3	A3	35	66.9468	4.96038	0.279666
3	A3	36	67.1464	4.93981	0.280741
3	A3	37	67.346	4.91624	0.281812
3	A3	38	67.5455	4.87025	0.282607
3	A3	39	67.7451	4.85555	0.283207
3	A3	40	67.9447	4.83163	0.284074
3	A3	41	68.1443	4.80877	0.285673
3	A3	42	68.3439	4.78105	0.287962
3	A3	43	68.5435	4.76034	0.290209
3	A3	44	68.743	4.73273	0.291283
3	A3	45	68.9426	4.6992	0.290287
3	A3	46	69.1422	4.66582	0.287129
3	A3	47	69.3418	4.64545	0.282608
3	A3	48	69.5414	4.62214	0.277994
3	A3	49	69.741	4.60636	0.274398
3	A3	50	69.9405	4.57932	0.272325
3	A3	51	70.1401	4.54931	0.271648
3	A3	52	70.3397	4.52639	0.271888
3	A3	53	70.5393	4.50816	0.272586
3	A3	54	70.7389	4.48426	0.273489
3	A3	55	70.9385	4.44856	0.274572
3	A3	56	71.1381	4.43456	0.275894
3	A3	57	71.3376	4.40464	0.277415
3	A3	58	71.5372	4.38751	0.278862
3	A3	59	71.7368	4.35956	0.279755
3	A3	60	71.9364	4.32216	0.279606
3	A3	61	72.136	4.30955	0.278155
3	A3	62	72.3356	4.27768	0.275555
3	A3	63	72.5351	4.25068	0.272378
3	A3	64	72.7347	4.23458	0.26948
3	A3	65	72.9343	4.2027	0.267749
3	A3	66	73.1339	4.18328	0.26781
3	A3	67	73.3335	4.16446	0.269775
3	A3	68	73.5331	4.1443	0.273146
3	A3	69	73.7327	4.10957	0.27698
3	A3	70	73.9322	4.08952	0.280243
3	A3	71	74.1318	4.05947	0.282195
3	A3	72	74.3314	4.03444	0.282577
3	A3	73	74.531	4.00881	0.281528
3	A3	74	74.7306	3.98355	0.279355
3	A3	75	74.9302	3.96526	0.276336
3	A3	76	75.1297	3.93312	0.272702
3	A3	77	75.3293	3.90922	0.268745
3	A3	78	75.5289	3.88495	0.264931
3	A3	79	75.7285	3.86789	0.261866
3	A3	80	75.9281	3.83843	0.260086
3	A3	81	76.1277	3.82219	0.259803
3	A3	82	76.3273	3.79366	0.260754
3	A3	83	76.5268	3.78253	0.26229
3	A3	84	76.7264	3.74843	0.263673
3	A3	85	76.926	3.7211	0.264439
3	A3	86	77.1256	3.70358	0.264598
3	A3	87	77.3252	3.67785	0.264529
3	A3	88	77.5248	3.65214	0.264644
3	A3	89	77.7243	3.63851	0.265044
3	A3	90	77.9239	3.6093	0.265442
3	A3	91	78.1235	3.58017	0.265379
3	A3	92	78.3231	3.55481	0.264567
3	A3	93	78.5227	3.5365	0.263093
3	A3	94	78.7223	3.51074	0.261342
3	A3	95	78.9218	3.48991	0.259739
3	A3	96	79.1214	3.46883	0.258526
3	A3	97	79.321	3.44121	0.257709
3	A3	98	79.5206	3.41946	0.257157
3	A3	99	79.7202	3.39619	0.256756
3	A3	100	79.9198	3.37826	0.256497
3	A3	101	80.1194	3.34583	0.25648
3	A3	102	80.3189	3.32965	0.256826
3	A3	103	80.5185	3.30564	0.257576
3	A3	104	80.7181	3.28496	0.258602
3	A3	105	80.9177	3.26049	0.259625
3	A3	106	81.1173	3.23282	0.260358
3	A3	107	81.3169	3.21411	0.260677
3	A3	108	81.5165	3.18803	0.260736
3	A3	109	81.716	3.16213	0.26094
3	A3	110	81.9156	3.1462	0.261779
3	A3	111	82.1152	3.11748	0.263606
3	A3	112	82.3148	3.09694	0.266463
3	A3	113	82.5144	3.07323	0.270057
3	A3	114	82.714	3.05337	0.273924
3	A3	115	82.9135	3.01851	0.277714
3	A3	116	83.1131	2.99759	0.281427
3	A3	117	83.3127	2.96788	0.285456
3	A3	118	83.5123	2.95476	0.290428
3	A3	119	83.7119	2.92218	0.296974
3	A3	120	83.9115	2.89972	0.305679
3	A3	121	84.111	2.8673	0.317208
3	A3	122	84.3106	2.83933	0.332409
3	A3	123	84.5102	2.80606	0.352078
3	A3	124	84.7098	2.78874	0.376353
3	A3	125	84.9094	2.75429	0.403969
3	A3	126	85.109	2.71488	0.43197
3	A3	127	85.3086	2.67011	0.456217
3	A3	128	85.5081	2.61245	0.472668
3	A3	129	85.7077	2.56066	0.478899
3	A3	130	85.9073	2.51032	0.475253
3	A3	131	86.1069	2.4701	0.465254
3	A3	132	86.3065	2.43191	0.455402
3	A3	133	86.5061	2.39832	0.454758
3	A3	134	86.7056	2.36612	0.474615
3	A3	135	86.9052	2.33444	0.52815
3	A3	136	87.1048	2.30035	0.629367
3	A3	137	87.3044	2.26647	0.790417
3	A3	138	87.504	2.21241	1.0168
3	A3	139	87.7036	2.14374	1.30123
3	A3	140	87.9031	2.03261	1.6187
3	A3	141	88.1027	1.87624	1.92643
3	A3	142	88.3023	1.60676	2.1712
3	A3	143	88.5019	1.22834	2.30338
3	A3	144	88.7015	0.84479	2.29252
3	A3	145	88.9011	0.570095	2.13748
3	A3	146	89.1007	0.411506	1.86657
3	A3	147	89.3003	0.329256	1.5277
3	A3	148	89.4998	0.294227	1.17372
3	A3	149	89.6994	0.278355	0.848878
3	A3	150	89.899	0.268866	0.580938
3	A3	151	90.0986	0.261578	0.379924
3	A3	152	90.2982	0.257237	0.241862
3	A3	153	90.4978	0.251334	0.154747
3	A3	154	90.6973	0.253108	0.104182
3	A3	155	90.8969	0.241789	0.0772107
3	A3	156	91.0965	0.237251	0.0640752
3	A3	157	91.2961	0.235968	0.0583961
3	A3	158	91.4957	0.229372	0.0565119
3	A3	159	91.6953	0.224303	0.0565675
3	A3	160	91.8948	0.219713	0.0576993
3	A3	161	92.0944	0.215264	0.0594686
3	A3	162	92.294	0.208826	0.0615693
3	A3	163	92.4936	0.20059	0.063752
3	A3	164	92.6932	0.197506	0.0658562
3	A3	165	92.8928	0.189	0.067836
3	A3	166	93.0923	0.184918	0.0697045
3	A3	167	93.2919	0.178203	0.071402
3	A3	168	93.4915	0.171814	0.0726582
3	A3	169	93.6911	0.163251	0.0729393
3	A3	170	93.8907	0.156038	0.0715257
3	A3	171	94.0903	0.148554	0.0677127
3	A3	172	94.2899	0.141795	0.0610759
3	A3	173	94.4894	0.137158	0.0517215
3	A3	174	94.689	0.13158	0.0404187
3	A3	175	94.8886	0.126749	0.0285081
4	A4	1	60.1609	5.28684	0.25863
4	A4	2	60.3605	5.25865	0.257106
4	A4	3	60.5601	5.24487	0.255248
4	A4	4	60.7597	5.21857	0.253576
4	A4	5	60.9592	5.19858	0.252594
4	A4	6	61.1588	5.17383	0.252545
4	A4	7	61.3584	5.15514	0.253364
4	A4	8	61.558	5.13028	0.254884
4	A4	9	61.7576	5.08408	0.257053
4	A4	10	61.9572	5.08019	0.259931
4	A4	11	62.1567	5.0628	0.263482
4	A4	12	62.3563	5.02734	0.267367
4	A4	13	62.5559	4.99802	0.270969
4	A4	14	62.7555	4.97717	0.273689
4	A4	15	62.9551	4.94411	0.275267
4	A4	16	63.1547	4.91857	0.27593
4	A4	17	63.3543	4.89342	0.276266
4	A4	18	63.5538	4.86614	0.276947
4	A4	19	63.7534	4.84361	0.278399
4	A4	20	63.953	4.81563	0.280639
4	A4	21	64.1526	4.798	0.283279
4	A4	22	64.3522	4.75469	0.285679
4	A4	23	64.5518	4.73178	0.287172
4	A4	24	64.7513	4.71395	0.287244
4	A4	25	64.9509	4.67569	0.285737
4	A4	26	65.1505	4.64958	0.282947
4	A4	27	65.3501	4.61708	0.279641
4	A4	28	65.5497	4.59639	0.276809
4	A4	29	65.7493	4.57358	0.275231
4	A4	30	65.9488	4.5505	0.275093
4	A4	31	66.1484	4.52292	0.27586
4	A4	32	66.348	4.49686	0.276551
4	A4	33	66.5476	4.46424	0.276223
4	A4	34	66.7472	4.43992	0.274409
4	A4	35	66.9468	4.41101	0.271281
4	A4	36	67.1464	4.38612	0.267539
4	A4	37	67.346	4.36426	0.26413
4	A4	38	67.5455	4.33256	0.261943
4	A4	39	67.7451	4.31698	0.26152
4	A4	40	67.9447	4.28484	0.26286
4	A4	41	68.1443	4.26879	0.265361
4	A4	42	68.3439	4.24622	0.268003
4	A4	43	68.5435	4.2085	0.26976
4	A4	44	68.743	4.18127	0.270067
4	A4	45	68.9426	4.15372	0.269081
4	A4	46	69.1422	4.13719	0.267565
4	A4	47	69.3418	4.10188	0.266476
4	A4	48	69.5414	4.08717	0.266485
4	A4	49	69.741	4.05831	0.267696
4	A4	50	69.9405	4.03576	0.269671
4	A4	51	70.1401	4.00891	0.271706
4	A4	52	70.3397	3.97406	0.273181
4	A4	53	70.5393	3.9567	0.273792
4	A4	54	70.7389	3.92871	0.273599
4	A4	55	70.9385	3.89555	0.272879
4	A4	56	71.1381	3.88186	0.271937
4	A4	57	71.3376	3.84712	0.270978
4	A4	58	71.5372	3.8227	0.270102
4	A4	59	71.7368	3.80133	0.2694
4	A4	60	71.9364	3.76883	0.269034
4	A4	61	72.136	3.74409	0.269206
4	A4	62	72.3356	3.72049	0.270016
4	A4	63	72.5351	3.69853	0.271312
4	A4	64	72.7347	3.67357	0.272701
4	A4	65	72.9343	3.63933	0.273777
4	A4	66	73.1339	3.60959	0.274405
4	A4	67	73.3335	3.59063	0.274817
4	A4	68	73.5331	3.56083	0.275435
4	A4	69	73.7327	3.53956	0.276514
4	A4	70	73.9322	3.51864	0.277959
4	A4	71	74.1318	3.48452	0.27945
4	A4	72	74.3314	3.44956	0.280828
4	A4	73	74.531	3.43247	0.282373
4	A4	74	74.7306	3.40053	0.284776
4	A4	75	74.9302	3.37581	0.288796
4	A4	76	75.1297	3.36134	0.294856
4	A4	77	75.3293	3.32194	0.3029
4	A4	78	75.5289	3.29637	0.312559
4	A4	79	75.7285	3.25834	0.323432
4	A4	80	75.9281	3.23428	0.335292
4	A4	81	76.1277	3.20244	0.348048
4	A4	82	76.3273	3.16869	0.36159
4	A4	83	76.5268	3.1262	0.375603
4	A4	84	76.7264	3.09481	0.38947
4	A4	85	76.926	3.06612	0.402249
4	A4	86	77.1256	3.0154	0.412799
4	A4	87	77.3252	2.97171	0.419987
4	A4	88	77.5248	2.93493	0.422953
4	A4	89	77.7243	2.88498	0.421307
4	A4	90	77.9239	2.84397	0.415162
4	A4	91	78.1235	2.80461	0.405028
4	A4	92	78.3231	2.76681	0.391658
4	A4	93	78.5227	2.72617	0.375926
4	A4	94	78.7223	2.69639	0.358801
4	A4	95	78.9218	2.65836	0.341375
4	A4	96	79.1214	2.6297	0.324845
4	A4	97	79.321	2.5999	0.310389
4	A4	98	79.5206	2.57761	0.298966
4	A4	99	79.7202	2.54864	0.291098
4	A4	100	79.9198	2.52395	0.286768
4	A4	101	80.1194	2.50012	0.285498
4	A4	102	80.3189	2.46713	0.286594
4	A4	103	80.5185	2.44509	0.289485
4	A4	104	80.7181	2.41572	0.294126
4	A4	105	80.9177	2.38225	0.301373
4	A4	106	81.1173	2.36113	0.313294
4	A4	107	81.3169	2.32807	0.333366
4	A4	108	81.5165	2.30348	0.366503
4	A4	109	81.716	2.27054	0.418884
4	A4	110	81.9156	2.24545	0.497555
4	A4	111	82.1152	2.20053	0.609735
4	A4	112	82.3148	2.15752	0.761565
4	A4	113	82.5144	2.08863	0.955995
4	A4	114	82.714	2.00455	1.18965
4	A4	115	82.9135	1.89863	1.44927
4	A4	116	83.1131	1.76251	1.70936
4	A4	117	83.3127	1.57366	1.93357
4	A4	118	83.5123	1.31469	2.08122
4	A4	119	83.7119	0.980799	2.11831
4	A4	120	83.9115	0.660426	2.02906
4	A4	121	84.111	0.403385	1.82271
4	A4	122	84.3106	0.244235	1.5319
4	A4	123	84.5102	0.171318	1.20295
4	A4	124	84.7098	0.143956	0.882321
4	A4	125	84.9094	0.132756	0.604969
4	A4	126	85.109	0.127156	0.388699
4	A4	127	85.3086	0.123465	0.235155
4	A4	128	85.5081	0.120216	0.135137
4	A4	129	85.7077	0.120029	0.0749442
4	A4	130	85.9073	0.118801	0.04125
4	A4	131	86.1069	0.121039	0.0236024
4	A4	132	86.3065	0.115462	0.0149283
4	A4	133	86.5061	0.117023	0.0109396
4	A4	134	86.7056	0.117756	0.00922766
4	A4	135	86.9052	0.116535	0.00849536
4	A4	136	87.1048	0.114048	0.00806767
4	A4	137	87.3044	0.112634	0.00763932
4	A4	138	87.504	0.113078	0.00714847
4	A4	139	87.7036	0.11236	0.00667872
4	A4	140	87.9031	0.113115	0.00635601
4	A4	141	88.1027	0.111145	0.00625869
4	A4	142	88.3023	0.110792	0.00637355
4	A4	143	88.5019	0.111706	0.00660285
4	A4	144	88.7015	0.108724	0.00680491
4	A4	145	88.9011	0.109018	0.0068438
4	A4	146	89.1007	0.107957	0.00663225
4	A4	147	89.3003	0.105392	0.00615886
4	A4	148	89.4998	0.107779	0.00549307
4	A4	149	89.6994	0.106197	0.00476526
4	A4	150	89.899	0.105261	0.00412852
4	A4	151	90.0986	0.106299	0.00371207
4	A4	152	90.2982	0.106134	0.00358192
4	A4	153	90.4978	0.105544	0.00372097
4	A4	154	90.6973	0.105812	0.0040399
4	A4	155	90.8969	0.102078	0.00441462
4	A4	156	91.0965	0.105878	0.00473255
4	A4	157	91.2961	0.103324	0.00492358
4	A4	158	91.4957	0.10163	0.00496368
4	A4	159	91.6953	0.102898	0.00485613
4	A4	160	91.8948	0.102304	0.00460677
4	A4	161	92.0944	0.101334	0.00421271
4	A4	162	92.294	0.101119	0.0036763
4	A4	163	92.4936	0.0994556	0.00304021
4	A4	164	92.6932	0.101415	0.00241525
4	A4	165	92.8928	0.100067	0.00196734
4	A4	166	93.0923	0.10076	0.00185265
4	A4	167	93.2919	0.102631	0.00213123
4	A4	168	93.4915	0.0991182	0.00271404
4	A4	169	93.6911	0.101511	0.00338492
4	A4	170	93.8907	0.0983991	0.00389239
4	A4	171	94.0903	0.0974274	0.0040583
4	A4	172	94.2899	0.098279	0.0038399
4	A4	173	94.4894	0.0993289	0.00331677
4	A4	174	94.689	0.0967781	0.00262756
4	A4	175	94.8886	0.0971106	0.00190633
5	A5	1	60.1609	5.3513	0.25789
5	A5	2	60.3605	5.33355	0.255451
5	A5	3	60.5601	5.30948	0.253151
5	A5	4	60.7597	5.28696	0.251859
5	A5	5	60.9592	5.27089	0.252216
5	A5	6	61.1588	5.25248	0.25427
5	A5	7	61.3584	5.21483	0.257463
5	A5	8	61.558	5.19626	0.260946
5	A5	9	61.7576	5.16172	0.263997
5	A5	10	61.9572	5.14238	0.266261
5	A5	11	62.1567	5.11832	0.267767
5	A5	12	62.3563	5.08296	0.268796
5	A5	13	62.5559	5.06604	0.269732
5	A5	14	62.7555	5.03135	0.270957
5	A5	15	62.9551	5.00861	0.272721
5	A5	16	63.1547	4.98289	0.27502
5	A5	17	63.3543	4.95918	0.277512
5	A5	18	63.5538	4.92917	0.279605
5	A5	19	63.7534	4.89802	0.28068
5	A5	20	63.953	4.87215	0.28039
5	A5	21	64.1526	4.84528	0.278847
5	A5	22	64.3522	4.81352	0.276612
5	A5	23	64.5518	4.78768	0.274481
5	A5	24	64.7513	4.76756	0.273154
5	A5	25	64.9509	4.74068	0.272944
5	A5	26	65.1505	4.71193	0.273662
5	A5	27	65.3501	4.69077	0.274758
5	A5	28	65.5497	4.65526	0.275555
5	A5	29	65.7493	4.6351	0.275548
5	A5	30	65.9488	4.59764	0.274562
5	A5	31	66.1484	4.58436	0.272779
5	A5	32	66.348	4.54537	0.270643
5	A5	33	66.5476	4.52468	0.268693
5	A5	34	66.7472	4.49805	0.267381
5	A5	35	66.9468	4.4795	0.266919
5	A5	36	67.1464	4.4456	0.267227
5	A5	37	67.346	4.42162	0.267984
5	A5	38	67.5455	4.39443	0.268772
5	A5	39	67.7451	4.37207	0.269238
5	A5	40	67.9447	4.33679	0.269211
5	A5	41	68.1443	4.31454	0.268742
5	A5	42	68.3439	4.29016	0.268044
5	A5	43	68.5435	4.25946	0.267359
5	A5	44	68.743	4.23935	0.26684
5	A5	45	68.9426	4.21222	0.26648
5	A5	46	69.1422	4.18121	0.266161
5	A5	47	69.3418	4.15846	0.26576
5	A5	48	69.5414	4.13325	0.265235
5	A5	49	69.741	4.10536	0.264672
5	A5	50	69.9405	4.08018	0.264253
5	A5	51	70.1401	4.05606	0.264171
5	A5	52	70.3397	4.02491	0.264524
5	A5	53	70.5393	4.01352	0.265239
5	A5	54	70.7389	3.97353	0.266076
5	A5	55	70.9385	3.9546	0.266732
5	A5	56	71.1381	3.92842	0.266999
5	A5	57	71.3376	3.89494	0.266871
5	A5	58	71.5372	3.87187	0.266521
5	A5	59	71.7368	3.85178	0.266191
5	A5	60	71.9364	3.82183	0.266054
5	A5	61	72.136	3.79473	0.266142
5	A5	62	72.3356	3.7656	0.266365
5	A5	63	72.5351	3.74567	0.266568
5	A5	64	72.7347	3.71964	0.266619
5	A5	65	72.9343	3.68858	0.266499
5	A5	66	73.1339	3.66205	0.26634
5	A5	67	73.3335	3.63478	0.266358
5	A5	68	73.5331	3.61488	0.266673
5	A5	69	73.7327	3.59349	0.267175
5	A5	70	73.9322	3.56167	0.267596
5	A5	71	74.1318	3.53493	0.267798
5	A5	72	74.3314	3.49426	0.268042
5	A5	73	74.531	3.48851	0.269002
5	A5	74	74.7306	3.45977	0.27149
5	A5	75	74.9302	3.43468	0.276101
5	A5	76	75.1297	3.40214	0.283
5	A5	77	75.3293	3.37906	0.29194
5	A5	78	75.5289	3.352	0.302388
5	A5	79	75.7285	3.32202	0.31372
5	A5	80	75.9281	3.29159	0.325419
5	A5	81	76.1277	3.24681	0.337237
5	A5	82	76.3273	3.22222	0.349249
5	A5	83	76.5268	3.18637	0.361672
5	A5	84	76.7264	3.15449	0.374533
5	A5	85	76.926	3.11914	0.387395
5	A5	86	77.1256	3.0784	0.399301
5	A5	87	77.3252	3.03353	0.408996
5	A5	88	77.5248	2.99346	0.415242
5	A5	89	77.7243	2.94384	0.417052
5	A5	90	77.9239	2.90887	0.413787
5	A5	91	78.1235	2.86176	0.405229
5	A5	92	78.3231	2.81916	0.391696
5	A5	93	78.5227	2.77993	0.374174
5	A5	94	78.7223	2.74112	0.354314
5	A5	95	78.9218	2.71399	0.33417
5	A5	96	79.1214	2.68441	0.315703
5	A5	97	79.321	2.66333	0.300281
5	A5	98	79.5206	2.62673	0.288405
5	A5	99	79.7202	2.60792	0.279785
5	A5	100	79.9198	2.58344	0.273707
5	A5	101	80.1194	2.54902	0.269504
5	A5	102	80.3189	2.52193	0.266935
5	A5	103	80.5185	2.50339	0.266355
5	A5	104	80.7181	2.4783	0.268696
5	A5	105	80.9177	2.45071	0.275396
5	A5	106	81.1173	2.42523	0.288421
5	A5	107	81.3169	2.40207	0.310429
5	A5	108	81.5165	2.37614	0.345071
5	A5	109	81.716	2.34328	0.397291
5	A5	110	81.9156	2.3101	0.473452
5	A5	111	82.1152	2.267	0.580949
5	A5	112	82.3148	2.22924	0.726974
5	A5	113	82.5144	2.16696	0.916138
5	A5	114	82.714	2.08749	1.147
5	A5	115	82.9135	1.97894	1.40824
5	A5	116	83.1131	1.84845	1.67607
5	A5	117	83.3127	1.65994	1.91505
5	A5	118	83.5123	1.40846	2.08397
5	A5	119	83.7119	1.07326	2.14631
5	A5	120	83.9115	0.739297	2.08195
5	A5	121	84.111	0.455648	1.89509
5	A5	122	84.3106	0.268433	1.61442
5	A5	123	84.5102	0.174207	1.28487
5	A5	124	84.7098	0.140622	0.954447
5	A5	125	84.9094	0.128421	0.661754
5	A5	126	85.109	0.124108	0.428775
5	A5	127	85.3086	0.120004	0.260421
5	A5	128	85.5081	0.118512	0.149164
5	A5	129	85.7077	0.115637	0.0815151
5	A5	130	85.9073	0.115148	0.0434864
5	A5	131	86.1069	0.115963	0.0236793
5	A5	132	86.3065	0.117719	0.0141398
5	A5	133	86.5061	0.114727	0.00988979
5	A5	134	86.7056	0.113868	0.00805325
5	A5	135	86.9052	0.11196	0.00710314
5	A5	136	87.1048	0.11243	0.0063576
5	A5	137	87.3044	0.111321	0.00565108
5	A5	138	87.504	0.110702	0.00508551
5	A5	139	87.7036	0.111234	0.00482644
5	A5	140	87.9031	0.112152	0.00495873
5	A5	141	88.1027	0.111115	0.00542639
5	A5	142	88.3023	0.109334	0.0060576
5	A5	143	88.5019	0.109203	0.006642
5	A5	144	88.7015	0.107068	0.00701096
5	A5	145	88.9011	0.108243	0.00708268
5	A5	146	89.1007	0.104775	0.00686472
5	A5	147	89.3003	0.105923	0.00642761
5	A5	148	89.4998	0.105264	0.00586651
5	A5	149	89.6994	0.104964	0.00526321
5	A5	150	89.899	0.103317	0.00465746
5	A5	151	90.0986	0.104567	0.00403759
5	A5	152	90.2982	0.103853	0.00336055
5	A5	153	90.4978	0.102628	0.00259902
5	A5	154	90.6973	0.102535	0.00179575
5	A5	155	90.8969	0.102017	0.00108781
5	A5	156	91.0965	0.10479	0.000670265
5	A5	157	91.2961	0.103009	0.000708258
5	A5	158	91.4957	0.105556	0.00124879
5	A5	159	91.6953	0.102149	0.00219062
5	A5	160	91.8948	0.103454	0.00332803
5	A5	161	92.0944	0.100926	0.00442934
5	A5	162	92.294	0.103173	0.00529622
5	A5	163	92.4936	0.10067	0.00578614
5	A5	164	92.6932	0.0991347	0.00581959
5	A5	165	92.8928	0.0984741	0.00539718
5	A5	166	93.0923	0.0992041	0.00461847
5	A5	167	93.2919	0.0981986	0.00367155
5	A5	168	93.4915	0.0986998	0.00277596
5	A5	169	93.6911	0.0982841	0.00209981
5	A5	170	93.8907	0.100261	0.00169743
5	A5	171	94.0903	0.097714	0.0015056
5	A5	172	94.2899	0.0978453	0.00139915
5	A5	173	94.4894	0.0970013	0.00126861
5	A5	174	94.689	0.0993226	0.00107039
5	A5	175	94.8886	0.0973497	0.000825704
6	A6	1	60.1609	5.09964	0.456493
6	A6	2	60.3605	5.08144	0.455544
6	A6	3	60.5601	5.06912	0.455951
6	A6	4	60.7597	5.03886	0.457812
6	A6	5	60.9592	5.0202	0.460761
6	A6	6	61.1588	4.98465	0.464139
6	A6	7	61.3584	4.95952	0.46732
6	A6	8	61.558	4.93219	0.469942
6	A6	9	61.7576	4.90638	0.471922
6	A6	10	61.9572	4.88548	0.47342
6	A6	11	62.1567	4.85041	0.474732
6	A6	12	62.3563	4.82399	0.476257
6	A6	13	62.5559	4.79447	0.478324
6	A6	14	62.7555	4.77462	0.481022
6	A6	15	62.9551	4.75457	0.484057
6	A6	16	63.1547	4.70768	0.486967
6	A6	17	63.3543	4.68426	0.489366
6	A6	18	63.5538	4.66112	0.491114
6	A6	19	63.7534	4.62928	0.492183
6	A6	20	63.953	4.61672	0.492486
6	A6	21	64.1526	4.56719	0.491902
6	A6	22	64.3522	4.5471	0.490465
6	A6	23	64.5518	4.51624	0.488507
6	A6	24	64.7513	4.49629	0.486526
6	A6	25	64.9509	4.46917	0.48489
6	A6	26	65.1505	4.43176	0.483579
6	A6	27	65.3501	4.40939	0.482193
6	A6	28	65.5497	4.3934	0.480204
6	A6	29	65.7493	4.3483	0.477358
6	A6	30	65.9488	4.32788	0.473958
6	A6	31	66.1484	4.29704	0.47083
6	A6	32	66.348	4.27729	0.468899
6	A6	33	66.5476	4.24853	0.468612
6	A6	34	66.7472	4.23044	0.469581
6	A6	35	66.9468	4.19871	0.470755
6	A6	36	67.1464	4.16411	0.471026
6	A6	37	67.346	4.14165	0.469857
6	A6	38	67.5455	4.11109	0.46748
6	A6	39	67.7451	4.08417	0.464643
6	A6	40	67.9447	4.06726	0.462103
6	A6	41	68.1443	4.03514	0.460295
6	A6	42	68.3439	4.00727	0.459264
6	A6	43	68.5435	3.97992	0.458792
6	A6	44	68.743	3.96092	0.458518
6	A6	45	68.9426	3.93222	0.457981
6	A6	46	69.1422	3.90071	0.456755
6	A6	47	69.3418	3.88057	0.454649
6	A6	48	69.5414	3.84907	0.45195
6	A6	49	69.741	3.8247	0.449424
6	A6	50	69.9405	3.79843	0.44807
6	A6	51	70.1401	3.7832	0.448648
6	A6	52	70.3397	3.74611	0.451303
6	A6	53	70.5393	3.73438	0.455477
6	A6	54	70.7389	3.69967	0.460183
6	A6	55	70.9385	3.67311	0.464445
6	A6	56	71.1381	3.64712	0.467638
6	A6	57	71.3376	3.61723	0.469564
6	A6	58	71.5372	3.59556	0.470264
6	A6	59	71.7368	3.5662	0.469776
6	A6	60	71.9364	3.53821	0.468097
6	A6	61	72.136	3.51118	0.465346
6	A6	62	72.3356	3.48488	0.462002
6	A6	63	72.5351	3.45201	0.458951
6	A6	64	72.7347	3.43382	0.457233
6	A6	65	72.9343	3.40963	0.457604
6	A6	66	73.1339	3.38685	0.460254
6	A6	67	73.3335	3.35182	0.464823
6	A6	68	73.5331	3.33209	0.470679
6	A6	69	73.7327	3.29802	0.477245
6	A6	70	73.9322	3.27844	0.484197
6	A6	71	74.1318	3.25284	0.491578
6	A6	72	74.3314	3.21505	0.499894
6	A6	73	74.531	3.1876	0.510109
6	A6	74	74.7306	3.15956	0.523469
6	A6	75	74.9302	3.14283	0.541115
6	A6	76	75.1297	3.1047	0.563738
6	A6	77	75.3293	3.06923	0.591563
6	A6	78	75.5289	3.04243	0.624673
6	A6	79	75.7285	3.00258	0.66349
6	A6	80	75.9281	2.96194	0.709016
6	A6	81	76.1277	2.92267	0.762665
6	A6	82	76.3273	2.88283	0.82567
6	A6	83	76.5268	2.83794	0.898389
6	A6	84	76.7264	2.78928	0.979828
6	A6	85	76.926	2.7282	1.06753
6	A6	86	77.1256	2.66357	1.15786
6	A6	87	77.3252	2.59849	1.24636
6	A6	88	77.5248	2.51217	1.32812
6	A6	89	77.7243	2.43629	1.39804
6	A6	90	77.9239	2.34429	1.45112
6	A6	91	78.1235	2.24681	1.48286
6	A6	92	78.3231	2.15972	1.48986
6	A6	93	78.5227	2.06968	1.47027
6	A6	94	78.7223	1.97336	1.42428
6	A6	95	78.9218	1.89042	1.35423
6	A6	96	79.1214	1.81316	1.26441
6	A6	97	79.321	1.7434	1.16052
6	A6	98	79.5206	1.68157	1.04888
6	A6	99	79.7202	1.63146	0.93576
6	A6	100	79.9198	1.5807	0.826862
6	A6	101	80.1194	1.54394	0.726943
6	A6	102	80.3189	1.51076	0.639556
6	A6	103	80.5185	1.48725	0.566851
6	A6	104	80.7181	1.45961	0.509573
6	A6	105	80.9177	1.43704	0.467383
6	A6	106	81.1173	1.41184	0.439516
6	A6	107	81.3169	1.39431	0.42563
6	A6	108	81.5165	1.37063	0.426582
6	A6	109	81.716	1.34896	0.444997
6	A6	110	81.9156	1.32749	0.485447
6	A6	111	82.1152	1.30621	0.554179
6	A6	112	82.3148	1.28024	0.658253
6	A6	113	82.5144	1.25154	0.80387
6	A6	114	82.714	1.21221	0.993654
6	A6	115	82.9135	1.15937	1.22291
6	A6	116	83.1131	1.09546	1.47571
6	A6	117	83.3127	1.01063	1.7227
6	A6	118	83.5123	0.896445	1.92352
6	A6	119	83.7119	0.738609	2.03509
6	A6	120	83.9115	0.534886	2.02482
6	A6	121	84.111	0.327517	1.88322
6	A6	122	84.3106	0.191811	1.62971
6	A6	123	84.5102	0.14929	1.30774
6	A6	124	84.7098	0.138003	0.970797
6	A6	125	84.9094	0.135626	0.665968
6	A6	126	85.109	0.134554	0.422418
6	A6	127	85.3086	0.133592	0.248588
6	A6	128	85.5081	0.133447	0.136989
6	A6	129	85.7077	0.131015	0.0722818
6	A6	130	85.9073	0.129813	0.038395
6	A6	131	86.1069	0.131651	0.0225146
6	A6	132	86.3065	0.132798	0.0160763
6	A6	133	86.5061	0.128322	0.014033
6	A6	134	86.7056	0.129306	0.0136673
6	A6	135	86.9052	0.127718	0.013634
6	A6	136	87.1048	0.126316	0.0133685
6	A6	137	87.3044	0.126274	0.0127442
6	A6	138	87.504	0.125284	0.0118514
6	A6	139	87.7036	0.124871	0.0108484
6	A6	140	87.9031	0.124208	0.00987813
6	A6	141	88.1027	0.123821	0.00904228
6	A6	142	88.3023	0.12359	0.0084091
6	A6	143	88.5019	0.122463	0.00802338
6	A6	144	88.7015	0.123337	0.00790157
6	A6	145	88.9011	0.121887	0.00801401
6	A6	146	89.1007	0.121414	0.00827077
6	A6	147	89.3003	0.121968	0.00853146
6	A6	148	89.4998	0.119787	0.00864792
6	A6	149	89.6994	0.119744	0.00852583
6	A6	150	89.899	0.119266	0.00817804
6	A6	151	90.0986	0.118962	0.00773842
6	A6	152	90.2982	0.118008	0.00741814
6	A6	153	90.4978	0.119452	0.00741679
6	A6	154	90.6973	0.118191	0.00781618
6	A6	155	90.8969	0.116794	0.00850323
6	A6	156	91.0965	0.118447	0.00917359
6	A6	157	91.2961	0.117158	0.00944362
6	A6	158	91.4957	0.113014	0.00904385
6	A6	159	91.6953	0.113551	0.00798864
6	A6	160	91.8948	0.115359	0.00659801
6	A6	161	92.0944	0.115243	0.00533228
6	A6	162	92.294	0.115766	0.00453972
6	A6	163	92.4936	0.113663	0.00429255
6	A6	164	92.6932	0.113634	0.00441452
6	A6	165	92.8928	0.11444	0.00465031
6	A6	166	93.0923	0.112431	0.00483178
6	A6	167	93.2919	0.113066	0.00492132
6	A6	168	93.4915	0.113389	0.00493215
6	A6	169	93.6911	0.113569	0.00482673
6	A6	170	93.8907	0.112875	0.0045018
6	A6	171	94.0903	0.109237	0.0038812
6	A6	172	94.2899	0.110726	0.00302564
6	A6	173	94.4894	0.114727	0.00213998
6	A6	174	94.689	0.111365	0.00145516
6	A6	175	94.8886	0.111965	0.00108168
7	A7	1	60.1609	5.50328	0.277357
7	A7	2	60.3605	5.47539	0.275963
7	A7	3	60.5601	5.45793	0.274416
7	A7	4	60.7597	5.43832	0.273185
7	A7	5	60.9592	5.40477	0.272791
7	A7	6	61.1588	5.39375	0.273648
7	A7	7	61.3584	5.35415	0.275934
7	A7	8	61.558	5.33236	0.279528
7	A7	9	61.7576	5.31185	0.283934
7	A7	10	61.9572	5.28246	0.28828
7	A7	11	62.1567	5.26117	0.29149
7	A7	12	62.3563	5.22562	0.292696
7	A7	13	62.5559	5.18975	0.291695
7	A7	14	62.7555	5.16395	0.289112
7	A7	15	62.9551	5.14119	0.286143
7	A7	16	63.1547	5.11764	0.283988
7	A7	17	63.3543	5.0919	0.283328
7	A7	18	63.5538	5.06697	0.284179
7	A7	19	63.7534	5.03837	0.286073
7	A7	20	63.953	5.00846	0.288395
7	A7	21	64.1526	4.98667	0.290608
7	A7	22	64.3522	4.95698	0.292287
7	A7	23	64.5518	4.93171	0.293062
7	A7	24	64.7513	4.89947	0.292622
7	A7	25	64.9509	4.87817	0.290827
7	A7	26	65.1505	4.84226	0.287846
7	A7	27	65.3501	4.81284	0.284221
7	A7	28	65.5497	4.80228	0.280769
7	A7	29	65.7493	4.76512	0.27833
7	A7	30	65.9488	4.73373	0.277487
7	A7	31	66.1484	4.72838	0.278363
7	A7	32	66.348	4.69893	0.280609
7	A7	33	66.5476	4.65879	0.283544
7	A7	34	66.7472	4.64098	0.28642
7	A7	35	66.9468	4.61343	0.288615
7	A7	36	67.1464	4.59	0.289795
7	A7	37	67.346	4.55093	0.289967
7	A7	38	67.5455	4.53035	0.28947
7	A7	39	67.7451	4.49527	0.288821
7	A7	40	67.9447	4.47632	0.28846
7	A7	41	68.1443	4.45804	0.288535
7	A7	42	68.3439	4.41807	0.288887
7	A7	43	68.5435	4.3927	0.289251
7	A7	44	68.743	4.36723	0.289529
7	A7	45	68.9426	4.33673	0.289882
7	A7	46	69.1422	4.31741	0.290616
7	A7	47	69.3418	4.28031	0.291874
7	A7	48	69.5414	4.26287	0.293431
7	A7	49	69.741	4.23647	0.294709
7	A7	50	69.9405	4.20234	0.295057
7	A7	51	70.1401	4.17224	0.294103
7	A7	52	70.3397	4.13922	0.291984
7	A7	53	70.5393	4.12377	0.289262
7	A7	54	70.7389	4.09568	0.286633
7	A7	55	70.9385	4.06906	0.284634
7	A7	56	71.1381	4.03918	0.283512
7	A7	57	71.3376	4.01408	0.283278
7	A7	58	71.5372	3.99111	0.283823
7	A7	59	71.7368	3.96804	0.284997
7	A7	60	71.9364	3.92596	0.286642
7	A7	61	72.136	3.91088	0.28858
7	A7	62	72.3356	3.88961	0.290631
7	A7	63	72.5351	3.84792	0.292667
7	A7	64	72.7347	3.82315	0.294695
7	A7	65	72.9343	3.80112	0.296919
7	A7	66	73.1339	3.77081	0.299736
7	A7	67	73.3335	3.74161	0.303614
7	A7	68	73.5331	3.71222	0.308908
7	A7	69	73.7327	3.69027	0.315702
7	A7	70	73.9322	3.66212	0.323769
7	A7	71	74.1318	3.62831	0.332742
7	A7	72	74.3314	3.58927	0.342371
7	A7	73	74.531	3.56285	0.352727
7	A7	74	74.7306	3.52883	0.364173
7	A7	75	74.9302	3.49983	0.377096
7	A7	76	75.1297	3.45818	0.39157
7	A7	77	75.3293	3.42688	0.407179
7	A7	78	75.5289	3.39079	0.423116
7	A7	79	75.7285	3.34314	0.438499
7	A7	80	75.9281	3.295	0.452699
7	A7	81	76.1277	3.25334	0.465441
7	A7	82	76.3273	3.21426	0.476618
7	A7	83	76.5268	3.17151	0.485975
7	A7	84	76.7264	3.11942	0.492911
7	A7	85	76.926	3.07168	0.496585
7	A7	86	77.1256	3.03003	0.496237
7	A7	87	77.3252	2.96807	0.491515
7	A7	88	77.5248	2.93001	0.482617
7	A7	89	77.7243	2.87957	0.470255
7	A7	90	77.9239	2.84162	0.45556
7	A7	91	78.1235	2.79301	0.440091
7	A7	92	78.3231	2.75098	0.425932
7	A7	93	78.5227	2.72017	0.415792
7	A7	94	78.7223	2.68153	0.412988
7	A7	95	78.9218	2.65455	0.421382
7	A7	96	79.1214	2.62142	0.445377
7	A7	97	79.321	2.57749	0.489944
7	A7	98	79.5206	2.54049	0.560542
7	A7	99	79.7202	2.50593	0.662658
7	A7	100	79.9198	2.4454	0.8008
7	A7	101	80.1194	2.38333	0.976999
7	A7	102	80.3189	2.30471	1.18895
7	A7	103	80.5185	2.17518	1.42794
7	A7	104	80.7181	2.03434	1.67701
7	A7	105	80.9177	1.86471	1.91016
7	A7	106	81.1173	1.65511	2.09429
7	A7	107	81.3169	1.39874	2.195
7	A7	108	81.5165	1.08004	2.18585
7	A7	109	81.716	0.757684	2.05803
7	A7	110	81.9156	0.514747	1.82591
7	A7	111	82.1152	0.371678	1.52493
7	A7	112	82.3148	0.319001	1.20172
7	A7	113	82.5144	0.296134	0.900706
7	A7	114	82.714	0.281043	0.652772
7	A7	115	82.9135	0.265775	0.470298
7	A7	116	83.1131	0.247761	0.349049
7	A7	117	83.3127	0.230487	0.274481
7	A7	118	83.5123	0.206253	0.228949
7	A7	119	83.7119	0.182153	0.197214
7	A7	120	83.9115	0.155559	0.169253
7	A7	121	84.111	0.139051	0.140628
7	A7	122	84.3106	0.130751	0.111207
7	A7	123	84.5102	0.12907	0.0831501
7	A7	124	84.7098	0.12873	0.0589828
7	A7	125	84.9094	0.129084	0.0403027
7	A7	126	85.109	0.127544	0.0273448
7	A7	127	85.3086	0.126359	0.0192477
7	A7	128	85.5081	0.124524	0.014646
7	A7	129	85.7077	0.123435	0.0122158
7	A7	130	85.9073	0.123241	0.0109663
7	A7	131	86.1069	0.122361	0.0102793
7	A7	132	86.3065	0.121502	0.00981616
7	A7	133	86.5061	0.120424	0.0094158
7	A7	134	86.7056	0.118193	0.00903011
7	A7	135	86.9052	0.118422	0.00868175
7	A7	136	87.1048	0.118041	0.008417
7	A7	137	87.3044	0.117999	0.00825511
7	A7	138	87.504	0.117164	0.00816301
7	A7	139	87.7036	0.113239	0.0080692
7	A7	140	87.9031	0.115773	0.00790106
7	A7	141	88.1027	0.114625	0.00761551
7	A7	142	88.3023	0.112419	0.00720946
7	A7	143	88.5019	0.112839	0.00671834
7	A7	144	88.7015	0.111817	0.00621346
7	A7	145	88.9011	0.111173	0.00579239
7	A7	146	89.1007	0.110701	0.00555113
7	A7	147	89.3003	0.11146	0.0055419
7	A7	148	89.4998	0.110936	0.00574164
7	A7	149	89.6994	0.108594	0.00605705
7	A7	150	89.899	0.10817	0.00636507
7	A7	151	90.0986	0.108541	0.00655881
7	A7	152	90.2982	0.107855	0.00657231
7	A7	153	90.4978	0.106	0.00638093
7	A7	154	90.6973	0.106196	0.00599988
7	A7	155	90.8969	0.105596	0.00549074
7	A7	156	91.0965	0.103705	0.00496252
7	A7	157	91.2961	0.10702	0.00454531
7	A7	158	91.4957	0.104091	0.00433587
7	A7	159	91.6953	0.105181	0.00434792
7	A7	160	91.8948	0.103041	0.00450264
7	A7	161	92.0944	0.104724	0.00467195
7	A7	162	92.294	0.101574	0.00474677
7	A7	163	92.4936	0.101098	0.00468148
7	A7	164	92.6932	0.103365	0.00448404
7	A7	165	92.8928	0.102389	0.004165
7	A7	166	93.0923	0.100394	0.00369897
7	A7	167	93.2919	0.101562	0.0030468
7	A7	168	93.4915	0.098059	0.00222735
7	A7	169	93.6911	0.101131	0.00137368
7	A7	170	93.8907	0.101263	0.000703345
7	A7	171	94.0903	0.100641	0.000401401
7	A7	172	94.2899	0.103362	0.000494851
7	A7	173	94.4894	0.101015	0.000817697
7	A7	174	94.689	0.0991416	0.00110338
7	A7	175	94.8886	0.0983383	0.00114243
8	A8	1	60.1609	5.2651	0.239448
8	A8	2	60.3605	5.22803	0.239081
8	A8	3	60.5601	5.21763	0.237863
8	A8	4	60.7597	5.19271	0.236039
8	A8	5	60.9592	5.16097	0.234316
8	A8	6	61.1588	5.14214	0.233601
8	A8	7	61.3584	5.12175	0.234558
8	A8	8	61.558	5.09836	0.237235
8	A8	9	61.7576	5.07765	0.240962
8	A8	10	61.9572	5.04914	0.244642
8	A8	11	62.1567	5.02457	0.247258
8	A8	12	62.3563	4.98644	0.248349
8	A8	13	62.5559	4.96436	0.248138
8	A8	14	62.7555	4.94423	0.247347
8	A8	15	62.9551	4.91973	0.246807
8	A8	16	63.1547	4.89525	0.247152
8	A8	17	63.3543	4.85499	0.248653
8	A8	18	63.5538	4.84645	0.251147
8	A8	19	63.7534	4.82415	0.254012
8	A8	20	63.953	4.78706	0.256297
8	A8	21	64.1526	4.76611	0.257033
8	A8	22	64.3522	4.73094	0.25568
8	A8	23	64.5518	4.7036	0.252412
8	A8	24	64.7513	4.6731	0.248094
8	A8	25	64.9509	4.66418	0.24389
8	A8	26	65.1505	4.63032	0.24078
8	A8	27	65.3501	4.6095	0.239195
8	A8	28	65.5497	4.58249	0.238934
8	A8	29	65.7493	4.56382	0.239312
8	A8	30	65.9488	4.54259	0.239515
8	A8	31	66.1484	4.50345	0.238971
8	A8	32	66.348	4.48107	0.237638
8	A8	33	66.5476	4.46293	0.236043
8	A8	34	66.7472	4.43245	0.235048
8	A8	35	66.9468	4.41672	0.235426
8	A8	36	67.1464	4.38917	0.237494
8	A8	37	67.346	4.36886	0.240931
8	A8	38	67.5455	4.34286	0.244867
8	A8	39	67.7451	4.31229	0.248186
8	A8	40	67.9447	4.28945	0.249919
8	A8	41	68.1443	4.25739	0.24958
8	A8	42	68.3439	4.23317	0.247328
8	A8	43	68.5435	4.2003	0.243889
8	A8	44	68.743	4.1879	0.240264
8	A8	45	68.9426	4.15512	0.237365
8	A8	46	69.1422	4.13512	0.235737
8	A8	47	69.3418	4.11588	0.235467
8	A8	48	69.5414	4.08772	0.236311
8	A8	49	69.741	4.06146	0.237895
8	A8	50	69.9405	4.03562	0.239854
8	A8	51	70.1401	4.01612	0.241846
8	A8	52	70.3397	3.99173	0.24348
8	A8	53	70.5393	3.96461	0.244302
8	A8	54	70.7389	3.93367	0.243897
8	A8	55	70.9385	3.91052	0.242022
8	A8	56	71.1381	3.88894	0.238754
8	A8	57	71.3376	3.85871	0.234516
8	A8	58	71.5372	3.83765	0.230022
8	A8	59	71.7368	3.80771	0.226097
8	A8	60	71.9364	3.7951	0.223447
8	A8	61	72.136	3.77093	0.222445
8	A8	62	72.3356	3.75047	0.22307
8	A8	63	72.5351	3.7228	0.22505
8	A8	64	72.7347	3.69982	0.2281
8	A8	65	72.9343	3.6741	0.232093
8	A8	66	73.1339	3.65753	0.23705
8	A8	67	73.3335	3.6282	0.242984
8	A8	68	73.5331	3.60674	0.249738
8	A8	69	73.7327	3.57588	0.25695
8	A8	70	73.9322	3.55471	0.264182
8	A8	71	74.1318	3.52396	0.271129
8	A8	72	74.3314	3.48966	0.277793
8	A8	73	74.531	3.46187	0.284497
8	A8	74	74.7306	3.4395	0.291745
8	A8	75	74.9302	3.40599	0.299985
8	A8	76	75.1297	3.37727	0.309418
8	A8	77	75.3293	3.34166	0.319925
8	A8	78	75.5289	3.30924	0.331097
8	A8	79	75.7285	3.2786	0.342342
8	A8	80	75.9281	3.24091	0.352979
8	A8	81	76.1277	3.19121	0.362333
8	A8	82	76.3273	3.16115	0.369746
8	A8	83	76.5268	3.12481	0.374576
8	A8	84	76.7264	3.0856	0.376206
8	A8	85	76.926	3.03525	0.374181
8	A8	86	77.1256	3.00168	0.368426
8	A8	87	77.3252	2.95948	0.359447
8	A8	88	77.5248	2.92258	0.348341
8	A8	89	77.7243	2.88597	0.336614
8	A8	90	77.9239	2.85477	0.325917
8	A8	91	78.1235	2.82638	0.317871
8	A8	92	78.3231	2.79694	0.314103
8	A8	93	78.5227	2.75681	0.316468
8	A8	94	78.7223	2.73415	0.327321
8	A8	95	78.9218	2.70765	0.349694
8	A8	96	79.1214	2.6749	0.387359
8	A8	97	79.321	2.63989	0.444779
8	A8	98	79.5206	2.59977	0.526928
8	A8	99	79.7202	2.5534	0.638849
8	A8	100	79.9198	2.49522	0.784726
8	A8	101	80.1194	2.4266	0.966353
8	A8	102	80.3189	2.33093	1.18096
8	A8	103	80.5185	2.19831	1.4187
8	A8	104	80.7181	2.04019	1.66057
8	A8	105	80.9177	1.85991	1.87836
8	A8	106	81.1173	1.62048	2.038
8	A8	107	81.3169	1.31127	2.10717
8	A8	108	81.5165	0.963103	2.06506
8	A8	109	81.716	0.648283	1.9106
8	A8	110	81.9156	0.438274	1.66467
8	A8	111	82.1152	0.323285	1.36467
8	A8	112	82.3148	0.268173	1.0536
8	A8	113	82.5144	0.23984	0.768348
8	A8	114	82.714	0.21419	0.532126
8	A8	115	82.9135	0.200176	0.352957
8	A8	116	83.1131	0.193421	0.227105
8	A8	117	83.3127	0.189172	0.144499
8	A8	118	83.5123	0.187621	0.0934999
8	A8	119	83.7119	0.183629	0.0637748
8	A8	120	83.9115	0.181655	0.0473546
8	A8	121	84.111	0.176549	0.0386079
8	A8	122	84.3106	0.1747	0.033805
8	A8	123	84.5102	0.170833	0.0306553
8	A8	124	84.7098	0.164726	0.0279317
8	A8	125	84.9094	0.162748	0.025161
8	A8	126	85.109	0.162276	0.0223466
8	A8	127	85.3086	0.16058	0.0197235
8	A8	128	85.5081	0.15666	0.0175708
8	A8	129	85.7077	0.158867	0.0160991
8	A8	130	85.9073	0.154173	0.0153953
8	A8	131	86.1069	0.155795	0.015395
8	A8	132	86.3065	0.153456	0.0158694
8	A8	133	86.5061	0.151849	0.0164507
8	A8	134	86.7056	0.150981	0.0167215
8	A8	135	86.9052	0.146364	0.0163571
8	A8	136	87.1048	0.141837	0.0152564
8	A8	137	87.3044	0.142981	0.0135789
8	A8	138	87.504	0.142926	0.0116561
8	A8	139	87.7036	0.142374	0.00982789
8	A8	140	87.9031	0.139808	0.00830194
8	A8	141	88.1027	0.141301	0.00711201
8	A8	142	88.3023	0.140023	0.00617879
8	A8	143	88.5019	0.138697	0.00541344
8	A8	144	88.7015	0.137423	0.0047921
8	A8	145	88.9011	0.138534	0.00435985
8	A8	146	89.1007	0.139045	0.00417775
8	A8	147	89.3003	0.137942	0.00426258
8	A8	148	89.4998	0.136331	0.00456625
8	A8	149	89.6994	0.136847	0.00500081
8	A8	150	89.899	0.135529	0.00547513
8	A8	151	90.0986	0.135876	0.00590934
8	A8	152	90.2982	0.134906	0.00622542
8	A8	153	90.4978	0.133123	0.00634387
8	A8	154	90.6973	0.133282	0.0062064
8	A8	155	90.8969	0.130762	0.00581246
8	A8	156	91.0965	0.131921	0.00523598
8	A8	157	91.2961	0.133422	0.00460296
8	A8	158	91.4957	0.129509	0.00404378
8	A8	159	91.6953	0.131107	0.00364961
8	A8	160	91.8948	0.131671	0.00345035
8	A8	161	92.0944	0.129268	0.00341333
8	A8	162	92.294	0.13116	0.00345422
8	A8	163	92.4936	0.128794	0.00346153
8	A8	164	92.6932	0.129168	0.0033361
8	A8	165	92.8928	0.128079	0.00303745
8	A8	166	93.0923	0.128471	0.00261437
8	A8	167	93.2919	0.127782	0.00219401
8	A8	168	93.4915	0.127931	0.00192309
8	A8	169	93.6911	0.130383	0.00188577
8	A8	170	93.8907	0.127416	0.00204613
8	A8	171	94.0903	0.128565	0.0022581
8	A8	172	94.2899	0.125555	0.0023424
8	A8	173	94.4894	0.12716	0.00218382
8	A8	174	94.689	0.126343	0.00178675
8	A8	175	94.8886	0.126755	0.00125778
9	A9	1	60.1609	5.34781	0.216404
9	A9	2	60.3605	5.32234	0.218123
9	A9	3	60.5601	5.30431	0.219593
9	A9	4	60.7597	5.28105	0.220467
9	A9	5	60.9592	5.25027	0.220755
9	A9	6	61.1588	5.22399	0.220753
9	A9	7	61.3584	5.21684	0.220797
9	A9	8	61.558	5.18356	0.22101
9	A9	9	61.7576	5.15569	0.221244
9	A9	10	61.9572	5.13805	0.221223
9	A9	11	62.1567	5.11146	0.22076
9	A9	12	62.3563	5.08641	0.219929
9	A9	13	62.5559	5.05858	0.219051
9	A9	14	62.7555	5.04347	0.218568
9	A9	15	62.9551	5.01364	0.218833
9	A9	16	63.1547	4.99545	0.219954
9	A9	17	63.3543	4.97007	0.221726
9	A9	18	63.5538	4.94646	0.223688
9	A9	19	63.7534	4.91769	0.22528
9	A9	20	63.953	4.90541	0.226033
9	A9	21	64.1526	4.86232	0.225747
9	A9	22	64.3522	4.84875	0.224586
9	A9	23	64.5518	4.81853	0.223024
9	A9	24	64.7513	4.80136	0.221653
9	A9	25	64.9509	4.77457	0.220961
9	A9	26	65.1505	4.74952	0.22115
9	A9	27	65.3501	4.73609	0.222123
9	A9	28	65.5497	4.70538	0.223591
9	A9	29	65.7493	4.67286	0.225217
9	A9	30	65.9488	4.6606	0.226676
9	A9	31	66.1484	4.63105	0.227645
9	A9	32	66.348	4.61026	0.227766
9	A9	33	66.5476	4.57936	0.226726
9	A9	34	66.7472	4.55767	0.224439
9	A9	35	66.9468	4.52599	0.221187
9	A9	36	67.1464	4.51064	0.217643
9	A9	37	67.346	4.47792	0.21467
9	A9	38	67.5455	4.4651	0.213034
9	A9	39	67.7451	4.44446	0.213152
9	A9	40	67.9447	4.41599	0.214977
9	A9	41	68.1443	4.39158	0.218051
9	A9	42	68.3439	4.37582	0.221626
9	A9	43	68.5435	4.35049	0.224847
9	A9	44	68.743	4.31687	0.226922
9	A9	45	68.9426	4.29259	0.227332
9	A9	46	69.1422	4.2736	0.225996
9	A9	47	69.3418	4.24344	0.223365
9	A9	48	69.5414	4.21566	0.220334
9	A9	49	69.741	4.19116	0.217958
9	A9	50	69.9405	4.17951	0.217035
9	A9	51	70.1401	4.1608	0.217756
9	A9	52	70.3397	4.13375	0.219659
9	A9	53	70.5393	4.09911	0.221901
9	A9	54	70.7389	4.08232	0.223697
9	A9	55	70.9385	4.05899	0.224632
9	A9	56	71.1381	4.03065	0.22475
9	A9	57	71.3376	4.0054	0.224408
9	A9	58	71.5372	3.98484	0.22403
9	A9	59	71.7368	3.95738	0.22387
9	A9	60	71.9364	3.93664	0.223883
9	A9	61	72.136	3.91651	0.223776
9	A9	62	72.3356	3.88296	0.22325
9	A9	63	72.5351	3.85758	0.222296
9	A9	64	72.7347	3.83476	0.221344
9	A9	65	72.9343	3.81152	0.221132
9	A9	66	73.1339	3.79482	0.222366
9	A9	67	73.3335	3.76682	0.225326
9	A9	68	73.5331	3.74622	0.229722
9	A9	69	73.7327	3.72364	0.234824
9	A9	70	73.9322	3.69038	0.239821
9	A9	71	74.1318	3.66435	0.244172
9	A9	72	74.3314	3.6344	0.247779
9	A9	73	74.531	3.61218	0.250882
9	A9	74	74.7306	3.58935	0.253839
9	A9	75	74.9302	3.55336	0.256943
9	A9	76	75.1297	3.53064	0.260369
9	A9	77	75.3293	3.5011	0.264229
9	A9	78	75.5289	3.47014	0.26859
9	A9	79	75.7285	3.44543	0.273426
9	A9	80	75.9281	3.41675	0.278527
9	A9	81	76.1277	3.38266	0.283474
9	A9	82	76.3273	3.34743	0.287706
9	A9	83	76.5268	3.32306	0.290651
9	A9	84	76.7264	3.28664	0.291848
9	A9	85	76.926	3.25509	0.291035
9	A9	86	77.1256	3.22391	0.288203
9	A9	87	77.3252	3.18678	0.283617
9	A9	88	77.5248	3.16191	0.277831
9	A9	89	77.7243	3.12968	0.271711
9	A9	90	77.9239	3.10068	0.266472
9	A9	91	78.1235	3.07123	0.263719
9	A9	92	78.3231	3.04206	0.265437
9	A9	93	78.5227	3.0291	0.273915
9	A9	94	78.7223	2.99452	0.291713
9	A9	95	78.9218	2.97304	0.321705
9	A9	96	79.1214	2.9389	0.36726
9	A9	97	79.321	2.89804	0.432407
9	A9	98	79.5206	2.86681	0.521786
9	A9	99	79.7202	2.81582	0.640259
9	A9	100	79.9198	2.75517	0.792054
9	A9	101	80.1194	2.67218	0.979275
9	A9	102	80.3189	2.56729	1.19962
9	A9	103	80.5185	2.43616	1.44347
9	A9	104	80.7181	2.28062	1.69136
9	A9	105	80.9177	2.08307	1.91374
9	A9	106	81.1173	1.81222	2.07483
9	A9	107	81.3169	1.47264	2.14093
9	A9	108	81.5165	1.10747	2.09078
9	A9	109	81.716	0.791579	1.92383
9	A9	110	81.9156	0.56391	1.66227
9	A9	111	82.1152	0.433291	1.3453
9	A9	112	82.3148	0.380521	1.01806
9	A9	113	82.5144	0.360704	0.719723
9	A9	114	82.714	0.354556	0.475395
9	A9	115	82.9135	0.350557	0.293955
9	A9	116	83.1131	0.352082	0.171106
9	A9	117	83.3127	0.348811	0.0950216
9	A9	118	83.5123	0.349958	0.0518318
9	A9	119	83.7119	0.346622	0.0293046
9	A9	120	83.9115	0.347181	0.0184229
9	A9	121	84.111	0.344476	0.0134182
9	A9	122	84.3106	0.343656	0.011055
9	A9	123	84.5102	0.341735	0.00975707
9	A9	124	84.7098	0.341284	0.00888156
9	A9	125	84.9094	0.342045	0.00822332
9	A9	126	85.109	0.340336	0.00773253
9	A9	127	85.3086	0.338264	0.00739144
9	A9	128	85.5081	0.339932	0.00718649
9	A9	129	85.7077	0.33647	0.00711379
9	A9	130	85.9073	0.337412	0.00717721
9	A9	131	86.1069	0.33685	0.00736883
9	A9	132	86.3065	0.336166	0.00765011
9	A9	133	86.5061	0.335047	0.00795381
9	A9	134	86.7056	0.332723	0.00820648
9	A9	135	86.9052	0.333435	0.00835449
9	A9	136	87.1048	0.331357	0.0083743
9	A9	137	87.3044	0.331223	0.00826564
9	A9	138	87.504	0.330447	0.00804036
9	A9	139	87.7036	0.328061	0.00772198
9	A9	140	87.9031	0.327742	0.0073499
9	A9	141	88.1027	0.328541	0.006979
9	A9	142	88.3023	0.326008	0.00666963
9	A9	143	88.5019	0.327752	0.00647144
9	A9	144	88.7015	0.323372	0.00640733
9	A9	145	88.9011	0.325694	0.00646395
9	A9	146	89.1007	0.325656	0.00659308
9	A9	147	89.3003	0.320926	0.00673074
9	A9	148	89.4998	0.3223	0.00682713
9	A9	149	89.6994	0.32159	0.0068678
9	A9	150	89.899	0.32201	0.00686728
9	A9	151	90.0986	0.319286	0.00684108
9	A9	152	90.2982	0.319493	0.00678294
9	A9	153	90.4978	0.318327	0.00666506
9	A9	154	90.6973	0.317407	0.00645583
9	A9	155	90.8969	0.318109	0.00613827
9	A9	156	91.0965	0.316509	0.00572481
9	A9	157	91.2961	0.314552	0.00526809
9	A9	158	91.4957	0.315465	0.00486133
9	A9	159	91.6953	0.316529	0.00461816
9	A9	160	91.8948	0.314526	0.00462682
9	A9	161	92.0944	0.314637	0.00490256
9	A9	162	92.294	0.314208	0.00536621
9	A9	163	92.4936	0.313875	0.00586589
9	A9	164	92.6932	0.310336	0.00623157
9	A9	165	92.8928	0.313027	0.00633592
9	A9	166	93.0923	0.308468	0.00613619
9	A9	167	93.2919	0.311278	0.00568244
9	A9	168	93.4915	0.309074	0.00509516
9	A9	169	93.6911	0.308109	0.00451821
9	A9	170	93.8907	0.30993	0.00406072
9	A9	171	94.0903	0.308758	0.00374818
9	A9	172	94.2899	0.3088	0.00350882
9	A9	173	94.4894	0.307165	0.00321297
9	A9	174	94.689	0.306532	0.00275077
9	A9	175	94.8886	0.305676	0.002105
10	A10	1	60.1609	5.62247	0.301089
10	A10	2	60.3605	5.59625	0.300471
10	A10	3	60.5601	5.58137	0.299292
10	A10	4	60.7597	5.54752	0.297841
10	A10	5	60.9592	5.51886	0.2968
10	A10	6	61.1588	5.50453	0.296955
10	A10	7	61.3584	5.4724	0.298807
10	A10	8	61.558	5.4498	0.302292
10	A10	9	61.7576	5.42238	0.306741
10	A10	10	61.9572	5.39532	0.311106
10	A10	11	62.1567	5.36718	0.314343
10	A10	12	62.3563	5.33669	0.315792
10	A10	13	62.5559	5.30335	0.31537
10	A10	14	62.7555	5.27416	0.313501
10	A10	15	62.9551	5.25431	0.310867
10	A10	16	63.1547	5.22518	0.308149
10	A10	17	63.3543	5.1987	0.305885
10	A10	18	63.5538	5.15891	0.304478
10	A10	19	63.7534	5.14688	0.304164
10	A10	20	63.953	5.12442	0.30494
10	A10	21	64.1526	5.08897	0.306528
10	A10	22	64.3522	5.06546	0.308464
10	A10	23	64.5518	5.03343	0.310294
10	A10	24	64.7513	5.00996	0.311763
10	A10	25	64.9509	4.98049	0.312834
10	A10	26	65.1505	4.95137	0.313561
10	A10	27	65.3501	4.92625	0.313962
10	A10	28	65.5497	4.90402	0.313951
10	A10	29	65.7493	4.86546	0.313418
10	A10	30	65.9488	4.83437	0.312304
10	A10	31	66.1484	4.82181	0.31062
10	A10	32	66.348	4.78916	0.308419
10	A10	33	66.5476	4.75113	0.305797
10	A10	34	66.7472	4.73657	0.302925
10	A10	35	66.9468	4.70822	0.300111
10	A10	36	67.1464	4.67451	0.297821
10	A10	37	67.346	4.65047	0.296543
10	A10	38	67.5455	4.63272	0.29661
10	A10	39	67.7451	4.59996	0.298041
10	A10	40	67.9447	4.57853	0.300542
10	A10	41	68.1443	4.54598	0.303588
10	A10	42	68.3439	4.52096	0.306603
10	A10	43	68.5435	4.49453	0.309088
10	A10	44	68.743	4.46955	0.310716
10	A10	45	68.9426	4.43414	0.311384
10	A10	46	69.1422	4.40513	0.311192
10	A10	47	69.3418	4.38096	0.310347
10	A10	48	69.5414	4.35955	0.30903
10	A10	49	69.741	4.32666	0.307347
10	A10	50	69.9405	4.29836	0.305415
10	A10	51	70.1401	4.26988	0.303469
10	A10	52	70.3397	4.24255	0.301874
10	A10	53	70.5393	4.22467	0.300934
10	A10	54	70.7389	4.197	0.30068
10	A10	55	70.9385	4.16825	0.300809
10	A10	56	71.1381	4.13992	0.300854
10	A10	57	71.3376	4.11364	0.300457
10	A10	58	71.5372	4.08623	0.299558
10	A10	59	71.7368	4.06065	0.298409
10	A10	60	71.9364	4.03062	0.297385
10	A10	61	72.136	4.01102	0.296767
10	A10	62	72.3356	3.97852	0.296557
10	A10	63	72.5351	3.95978	0.296499
10	A10	64	72.7347	3.92987	0.296242
10	A10	65	72.9343	3.89476	0.295568
10	A10	66	73.1339	3.87666	0.294523
10	A10	67	73.3335	3.84986	0.293337
10	A10	68	73.5331	3.82152	0.292207
10	A10	69	73.7327	3.80303	0.291142
10	A10	70	73.9322	3.77674	0.289989
10	A10	71	74.1318	3.73935	0.288642
10	A10	72	74.3314	3.71887	0.287207
10	A10	73	74.531	3.69931	0.286005
10	A10	74	74.7306	3.67112	0.285349
10	A10	75	74.9302	3.64639	0.285355
10	A10	76	75.1297	3.62481	0.285871
10	A10	77	75.3293	3.59445	0.286605
10	A10	78	75.5289	3.57188	0.287325
10	A10	79	75.7285	3.54213	0.287956
10	A10	80	75.9281	3.52135	0.288528
10	A10	81	76.1277	3.49425	0.289041
10	A10	82	76.3273	3.4671	0.289344
10	A10	83	76.5268	3.44607	0.289168
10	A10	84	76.7264	3.41432	0.288265
10	A10	85	76.926	3.39482	0.286606
10	A10	86	77.1256	3.36102	0.284458
10	A10	87	77.3252	3.34055	0.282279
10	A10	88	77.5248	3.31893	0.280465
10	A10	89	77.7243	3.29362	0.279122
10	A10	90	77.9239	3.26931	0.278024
10	A10	91	78.1235	3.23798	0.276825
10	A10	92	78.3231	3.21827	0.275343
10	A10	93	78.5227	3.19247	0.273732
10	A10	94	78.7223	3.16461	0.272378
10	A10	95	78.9218	3.14803	0.271628
10	A10	96	79.1214	3.12584	0.271517
10	A10	97	79.321	3.09988	0.271714
10	A10	98	79.5206	3.07037	0.271749
10	A10	99	79.7202	3.04815	0.271329
10	A10	100	79.9198	3.02206	0.270518
10	A10	101	80.1194	3.00324	0.269666
10	A10	102	80.3189	2.97382	0.269176
10	A10	103	80.5185	2.96034	0.269281
10	A10	104	80.7181	2.92577	0.270002
10	A10	105	80.9177	2.90705	0.271257
10	A10	106	81.1173	2.88105	0.273012
10	A10	107	81.3169	2.85844	0.275352
10	A10	108	81.5165	2.8345	0.278437
10	A10	109	81.716	2.80954	0.282487
10	A10	110	81.9156	2.78707	0.287812
10	A10	111	82.1152	2.75174	0.294968
10	A10	112	82.3148	2.73695	0.304931
10	A10	113	82.5144	2.70689	0.319206
10	A10	114	82.714	2.67298	0.339819
10	A10	115	82.9135	2.65777	0.36921
10	A10	116	83.1131	2.62305	0.410187
10	A10	117	83.3127	2.59201	0.466033
10	A10	118	83.5123	2.54985	0.540787
10	A10	119	83.7119	2.50525	0.639406
10	A10	120	83.9115	2.45249	0.767367
10	A10	121	84.111	2.3884	0.929325
10	A10	122	84.3106	2.32303	1.12673
10	A10	123	84.5102	2.21897	1.35496
10	A10	124	84.7098	2.1038	1.60095
10	A10	125	84.9094	1.94529	1.84267
10	A10	126	85.109	1.73191	2.05134
10	A10	127	85.3086	1.48377	2.19655
10	A10	128	85.5081	1.20008	2.2531
10	A10	129	85.7077	0.937755	2.20741
10	A10	130	85.9073	0.699376	2.06132
10	A10	131	86.1069	0.507314	1.83201
10	A10	132	86.3065	0.363565	1.54798
10	A10	133	86.5061	0.270247	1.24266
10	A10	134	86.7056	0.221793	0.947498
10	A10	135	86.9052	0.19468	0.686445
10	A10	136	87.1048	0.181208	0.473142
10	A10	137	87.3044	0.173459	0.311074
10	A10	138	87.504	0.170004	0.19598
10	A10	139	87.7036	0.165933	0.119269
10	A10	140	87.9031	0.165816	0.0711473
10	A10	141	88.1027	0.166148	0.0427224
10	A10	142	88.3023	0.166008	0.0269527
10	A10	143	88.5019	0.164664	0.0187704
10	A10	144	88.7015	0.161405	0.0147997
10	A10	145	88.9011	0.160712	0.0129626
10	A10	146	89.1007	0.160085	0.0120887
10	A10	147	89.3003	0.159961	0.0115725
10	A10	148	89.4998	0.157987	0.011114
10	A10	149	89.6994	0.157179	0.0105791
10	A10	150	89.899	0.154055	0.00996362
10	A10	151	90.0986	0.155338	0.00938058
10	A10	152	90.2982	0.155148	0.00899633
10	A10	153	90.4978	0.156176	0.00891387
10	A10	154	90.6973	0.154254	0.00908271
10	A10	155	90.8969	0.149769	0.00931467
10	A10	156	91.0965	0.151934	0.00940048
10	A10	157	91.2961	0.150571	0.00923646
10	A10	158	91.4957	0.149572	0.00886926
10	A10	159	91.6953	0.148195	0.00843809
10	A10	160	91.8948	0.15047	0.00807111
10	A10	161	92.0944	0.147308	0.00781297
10	A10	162	92.294	0.146557	0.00761829
10	A10	163	92.4936	0.146192	0.00740048
10	A10	164	92.6932	0.147284	0.00709101
10	A10	165	92.8928	0.143123	0.00667644
10	A10	166	93.0923	0.145221	0.00620055
10	A10	167	93.2919	0.145262	0.00574187
10	A10	168	93.4915	0.142297	0.00537958
10	A10	169	93.6911	0.144337	0.00515663
10	A10	170	93.8907	0.142888	0.0050498
10	A10	171	94.0903	0.143623	0.00495861
10	A10	172	94.2899	0.141338	0.00473314
10	A10	173	94.4894	0.141989	0.00424214
10	A10	174	94.689	0.138493	0.00345062
10	A10	175	94.8886	0.141639	0.00245582
11	A11	1	60.1609	5.47327	0.296512
11	A11	2	60.3605	5.44526	0.299611
11	A11	3	60.5601	5.41945	0.302606
11	A11	4	60.7597	5.40313	0.304665
11	A11	5	60.9592	5.36085	0.3052
11	A11	6	61.1588	5.3398	0.304003
11	A11	7	61.3584	5.30955	0.301306
11	A11	8	61.558	5.28573	0.297723
11	A11	9	61.7576	5.25284	0.294135
11	A11	10	61.9572	5.23065	0.291485
11	A11	11	62.1567	5.20406	0.290466
11	A11	12	62.3563	5.18838	0.29132
11	A11	13	62.5559	5.15956	0.293771
11	A11	14	62.7555	5.12323	0.297179
11	A11	15	62.9551	5.10322	0.30079
11	A11	16	63.1547	5.07522	0.303892
11	A11	17	63.3543	5.04404	0.305926
11	A11	18	63.5538	5.02876	0.306598
11	A11	19	63.7534	4.98382	0.306021
11	A11	20	63.953	4.95416	0.304737
11	A11	21	64.1526	4.9355	0.303486
11	A11	22	64.3522	4.91809	0.30278
11	A11	23	64.5518	4.88298	0.302608
11	A11	24	64.7513	4.85772	0.302497
11	A11	25	64.9509	4.82731	0.301931
11	A11	26	65.1505	4.79672	0.300802
11	A11	27	65.3501	4.7732	0.299523
11	A11	28	65.5497	4.74738	0.298779
11	A11	29	65.7493	4.72235	0.299049
11	A11	30	65.9488	4.70062	0.300255
11	A11	31	66.1484	4.66694	0.301768
11	A11	32	66.348	4.64337	0.302718
11	A11	33	66.5476	4.61679	0.302503
11	A11	34	66.7472	4.5802	0.301123
11	A11	35	66.9468	4.55283	0.299181
11	A11	36	67.1464	4.53348	0.297503
11	A11	37	67.346	4.51083	0.296634
11	A11	38	67.5455	4.47965	0.296544
11	A11	39	67.7451	4.45493	0.296718
11	A11	40	67.9447	4.42165	0.296511
11	A11	41	68.1443	4.3965	0.295533
11	A11	42	68.3439	4.37187	0.293821
11	A11	43	68.5435	4.34776	0.291798
11	A11	44	68.743	4.31507	0.290112
11	A11	45	68.9426	4.29323	0.289401
11	A11	46	69.1422	4.26605	0.290053
11	A11	47	69.3418	4.24706	0.291993
11	A11	48	69.5414	4.22029	0.294599
11	A11	49	69.741	4.18848	0.296906
11	A11	50	69.9405	4.16507	0.297966
11	A11	51	70.1401	4.12887	0.297277
11	A11	52	70.3397	4.10902	0.294947
11	A11	53	70.5393	4.07777	0.291613
11	A11	54	70.7389	4.05405	0.288127
11	A11	55	70.9385	4.03473	0.285263
11	A11	56	71.1381	4.00943	0.283569
11	A11	57	71.3376	3.97016	0.283337
11	A11	58	71.5372	3.96141	0.284602
11	A11	59	71.7368	3.93007	0.2871
11	A11	60	71.9364	3.91049	0.290256
11	A11	61	72.136	3.88009	0.293292
11	A11	62	72.3356	3.84449	0.295398
11	A11	63	72.5351	3.8164	0.295825
11	A11	64	72.7347	3.80483	0.293878
11	A11	65	72.9343	3.77182	0.289019
11	A11	66	73.1339	3.74131	0.281228
11	A11	67	73.3335	3.70795	0.27146
11	A11	68	73.5331	3.67275	0.261764
11	A11	69	73.7327	3.68166	0.254668
11	A11	70	73.9322	3.6513	0.252056
11	A11	71	74.1318	3.64467	0.254226
11	A11	72	74.3314	3.60936	0.259759
11	A11	73	74.531	3.58849	0.266309
11	A11	74	74.7306	3.5521	0.271753
11	A11	75	74.9302	3.52928	0.275023
11	A11	76	75.1297	3.515	0.276248
11	A11	77	75.3293	3.47631	0.276318
11	A11	78	75.5289	3.46251	0.276236
11	A11	79	75.7285	3.43365	0.276614
11	A11	80	75.9281	3.41276	0.277464
11	A11	81	76.1277	3.38455	0.278313
11	A11	82	76.3273	3.36451	0.278512
11	A11	83	76.5268	3.32607	0.277588
11	A11	84	76.7264	3.30879	0.27549
11	A11	85	76.926	3.28665	0.2726
11	A11	86	77.1256	3.26076	0.269563
11	A11	87	77.3252	3.23255	0.267032
11	A11	88	77.5248	3.21702	0.265458
11	A11	89	77.7243	3.19245	0.264955
11	A11	90	77.9239	3.16199	0.265306
11	A11	91	78.1235	3.14494	0.266024
11	A11	92	78.3231	3.11866	0.266519
11	A11	93	78.5227	3.09623	0.266311
11	A11	94	78.7223	3.06516	0.265213
11	A11	95	78.9218	3.04233	0.263432
11	A11	96	79.1214	3.02703	0.261499
11	A11	97	79.321	2.99433	0.26006
11	A11	98	79.5206	2.97788	0.259594
11	A11	99	79.7202	2.95447	0.260194
11	A11	100	79.9198	2.93197	0.261516
11	A11	101	80.1194	2.90697	0.262889
11	A11	102	80.3189	2.88352	0.263601
11	A11	103	80.5185	2.85481	0.263205
11	A11	104	80.7181	2.83207	0.261746
11	A11	105	80.9177	2.81088	0.259768
11	A11	106	81.1173	2.78363	0.258126
11	A11	107	81.3169	2.76841	0.257707
11	A11	108	81.5165	2.74323	0.259216
11	A11	109	81.716	2.72402	0.263123
11	A11	110	81.9156	2.69241	0.269778
11	A11	111	82.1152	2.67195	0.279573
11	A11	112	82.3148	2.65482	0.293087
11	A11	113	82.5144	2.62436	0.311177
11	A11	114	82.714	2.58959	0.335084
11	A11	115	82.9135	2.56852	0.366567
11	A11	116	83.1131	2.54203	0.408097
11	A11	117	83.3127	2.50157	0.463109
11	A11	118	83.5123	2.45941	0.536222
11	A11	119	83.7119	2.41987	0.633163
11	A11	120	83.9115	2.36659	0.760034
11	A11	121	84.111	2.30406	0.92164
11	A11	122	84.3106	2.23626	1.11892
11	A11	123	84.5102	2.13544	1.34611
11	A11	124	84.7098	2.01653	1.58865
11	A11	125	84.9094	1.85409	1.82322
11	A11	126	85.109	1.63506	2.02057
11	A11	127	85.3086	1.38181	2.15102
11	A11	128	85.5081	1.10522	2.19135
11	A11	129	85.7077	0.84613	2.1307
11	A11	130	85.9073	0.623048	1.97364
11	A11	131	86.1069	0.435788	1.73922
11	A11	132	86.3065	0.304184	1.45658
11	A11	133	86.5061	0.222611	1.15851
11	A11	134	86.7056	0.176158	0.87483
11	A11	135	86.9052	0.15362	0.627509
11	A11	136	87.1048	0.143468	0.428325
11	A11	137	87.3044	0.137598	0.279331
11	A11	138	87.504	0.133178	0.175355
11	A11	139	87.7036	0.133675	0.107329
11	A11	140	87.9031	0.127776	0.0653342
11	A11	141	88.1027	0.128411	0.0406436
11	A11	142	88.3023	0.126555	0.0266281
11	A11	143	88.5019	0.126517	0.0187939
11	A11	144	88.7015	0.125412	0.0143652
11	A11	145	88.9011	0.123055	0.0117655
11	A11	146	89.1007	0.121884	0.0101758
11	A11	147	89.3003	0.122486	0.00920265
11	A11	148	89.4998	0.122932	0.00863277
11	A11	149	89.6994	0.121067	0.00827537
11	A11	150	89.899	0.119383	0.00791593
11	A11	151	90.0986	0.119277	0.00737692
11	A11	152	90.2982	0.11717	0.0066185
11	A11	153	90.4978	0.116812	0.0057785
11	A11	154	90.6973	0.120125	0.00509964
11	A11	155	90.8969	0.118444	0.00478306
11	A11	156	91.0965	0.117615	0.00487102
11	A11	157	91.2961	0.116813	0.00523429
11	A11	158	91.4957	0.115278	0.0056557
11	A11	159	91.6953	0.11635	0.00593581
11	A11	160	91.8948	0.115749	0.0059552
11	A11	161	92.0944	0.113467	0.00568524
11	A11	162	92.294	0.113526	0.00517467
11	A11	163	92.4936	0.112841	0.00452975
11	A11	164	92.6932	0.114608	0.00388358
11	A11	165	92.8928	0.11321	0.00335087
11	A11	166	93.0923	0.112653	0.00298824
11	A11	167	93.2919	0.11227	0.00278467
11	A11	168	93.4915	0.114243	0.00268582
11	A11	169	93.6911	0.110485	0.00263151
11	A11	170	93.8907	0.112382	0.00257998
11	A11	171	94.0903	0.112099	0.00250693
11	A11	172	94.2899	0.111525	0.00238902
11	A11	173	94.4894	0.111569	0.00219289
11	A11	174	94.689	0.111466	0.00188648
11	A11	175	94.8886	0.109234	0.00146676
12	A12	1	60.1609	5.20068	0.28952
12	A12	2	60.3605	5.17509	0.290488
12	A12	3	60.5601	5.1543	0.291103
12	A12	4	60.7597	5.12425	0.291284
12	A12	5	60.9592	5.10314	0.291219
12	A12	6	61.1588	5.08353	0.291214
12	A12	7	61.3584	5.04535	0.291473
12	A12	8	61.558	5.03446	0.292021
12	A12	9	61.7576	4.9988	0.292755
12	A12	10	61.9572	4.97325	0.293548
12	A12	11	62.1567	4.95413	0.294299
12	A12	12	62.3563	4.92338	0.294925
12	A12	13	62.5559	4.89873	0.295314
12	A12	14	62.7555	4.87508	0.295352
12	A12	15	62.9551	4.83933	0.294929
12	A12	16	63.1547	4.82505	0.293999
12	A12	17	63.3543	4.79257	0.292582
12	A12	18	63.5538	4.76953	0.290797
12	A12	19	63.7534	4.73894	0.288822
12	A12	20	63.953	4.72082	0.286862
12	A12	21	64.1526	4.69482	0.285109
12	A12	22	64.3522	4.66923	0.283746
12	A12	23	64.5518	4.64361	0.283001
[truncated: 12,927 more rows]
