# Supplementary material for: Single-cell transcriptome reveals the heterogeneity of malignant ductal cells and the prognostic value of REG4 and SPINK1 in primary pancreatic ductal adenocarcinoma
Source: PeerJ. 2024 May 28;12:e17350. doi: 10.7717/peerj.17350 (PMC11141562; doi:10.7717/peerj.17350)
Supplement: Supplemental Information 5 [file peerj-12-17350-s005.zip › qRT_PCR/2022-08-16 180449jyt(reg4_1).xls]

## Sheet: Amplification Data
Block Type	96-Well Block (0.2mL)
Calibration Background is expired	No
Calibration Background performed on	07-18-2022
Calibration Pure Dye ABY is expired	Yes
Calibration Pure Dye ABY performed on	09-09-2021
Calibration Pure Dye CY3 is expired	Yes
Calibration Pure Dye CY3 performed on	09-09-2021
Calibration Pure Dye CY5 is expired	Yes
Calibration Pure Dye CY5 performed on	09-09-2021
Calibration Pure Dye FAM is expired	No
Calibration Pure Dye FAM performed on	03-11-2022
Calibration Pure Dye JOE is expired	Yes
Calibration Pure Dye JOE performed on	09-09-2021
Calibration Pure Dye JUN is expired	Yes
Calibration Pure Dye JUN performed on	09-09-2021
Calibration Pure Dye MUSTANG PURPLE is expired	Yes
Calibration Pure Dye MUSTANG PURPLE performed on	09-09-2021
Calibration Pure Dye NED is expired	Yes
Calibration Pure Dye NED performed on	09-09-2021
Calibration Pure Dye ROX is expired	No
Calibration Pure Dye ROX performed on	03-11-2022
Calibration Pure Dye SYBR is expired	No
Calibration Pure Dye SYBR performed on	03-11-2022
Calibration Pure Dye TAMRA is expired	Yes
Calibration Pure Dye TAMRA performed on	09-09-2021
Calibration Pure Dye TEXAS RED is expired	Yes
Calibration Pure Dye TEXAS RED performed on	09-09-2021
Calibration Pure Dye VIC is expired	No
Calibration Pure Dye VIC performed on	03-11-2022
Calibration RNaseP is expired	Yes
Calibration RNaseP performed on	09-09-2021
Calibration ROI is expired	No
Calibration ROI performed on	03-11-2022
Calibration Uniformity is expired	No
Calibration Uniformity performed on	03-11-2022
Chemistry	SYBR_GREEN
Date Created	2022-08-16 18:04:59 PM CST
Experiment Barcode
Experiment Comment
Experiment File Name	D:\JYT\2022-08-16 180449jyt.eds
Experiment Name	2022-08-16 180449jyt
Experiment Run End Time	2022-08-16 20:00:51 PM CST
Experiment Type	Comparative Cт (ΔΔCт)
Instrument Name	278874797
Instrument Serial Number	278874797
Instrument Type	QuantStudio(TM) 7 Flex System
Passive Reference	ROX
Quantification Cycle Method	Ct
Signal Smoothing On	true
Stage/ Cycle where Analysis is performed	Stage 2, Step 3
User Name
Well	Cycle	Target Name	Rn	Delta Rn
1	1	18s	0.087895	-0.0657418
1	2	18s	0.0980301	-0.0556067
1	3	18s	0.124209	-0.029428
1	4	18s	0.152462	-0.00117451
1	5	18s	0.184239	0.0306025
1	6	18s	0.225208	0.0715715
1	7	18s	0.286532	0.132896
1	8	18s	0.38035	0.226713
1	9	18s	0.533303	0.379666
1	10	18s	0.76875	0.615113
1	11	18s	1.10426	0.950626
1	12	18s	1.52861	1.37497
1	13	18s	2.00414	1.8505
1	14	18s	2.46502	2.31138
1	15	18s	2.85847	2.70483
1	16	18s	3.16839	3.01475
1	17	18s	3.40527	3.25163
1	18	18s	3.57674	3.42311
1	19	18s	3.69047	3.53683
1	20	18s	3.78689	3.63325
1	21	18s	3.85827	3.70463
1	22	18s	3.91562	3.76199
1	23	18s	3.96446	3.81082
1	24	18s	4.00129	3.84766
1	25	18s	4.03308	3.87944
1	26	18s	4.05955	3.90591
1	27	18s	4.08388	3.93024
1	28	18s	4.09622	3.94258
1	29	18s	4.10903	3.9554
1	30	18s	4.12326	3.96962
1	31	18s	4.12506	3.97142
1	32	18s	4.12866	3.97503
1	33	18s	4.13441	3.98077
1	34	18s	4.13878	3.98514
1	35	18s	4.14708	3.99344
1	36	18s	4.15749	4.00385
1	37	18s	4.15703	4.0034
1	38	18s	4.15712	4.00348
1	39	18s	4.16716	4.01352
1	40	18s	4.17971	4.02607
1	41	18s	4.17463	4.02099
1	42	18s	4.15964	4.006
1	43	18s	4.1604	4.00676
1	44	18s	4.16936	4.01572
1	45	18s	4.17519	4.02155
2	1	18s	0.0929283	-0.0679933
2	2	18s	0.105073	-0.0558487
2	3	18s	0.13072	-0.0302014
2	4	18s	0.159649	-0.00127294
2	5	18s	0.192396	0.0314744
2	6	18s	0.237558	0.0766364
2	7	18s	0.303718	0.142796
2	8	18s	0.405276	0.244354
2	9	18s	0.570482	0.409561
2	10	18s	0.825597	0.664675
2	11	18s	1.18971	1.02879
2	12	18s	1.65011	1.48919
2	13	18s	2.14621	1.98529
2	14	18s	2.61861	2.45769
2	15	18s	3.01767	2.85675
2	16	18s	3.32013	3.1592
2	17	18s	3.54139	3.38046
2	18	18s	3.70342	3.54249
2	19	18s	3.81785	3.65692
2	20	18s	3.90232	3.7414
2	21	18s	3.97133	3.81041
2	22	18s	4.02545	3.86453
2	23	18s	4.06252	3.9016
2	24	18s	4.08864	3.92772
2	25	18s	4.12271	3.96179
2	26	18s	4.1458	3.98488
2	27	18s	4.16673	4.00581
2	28	18s	4.18087	4.01995
2	29	18s	4.19415	4.03323
2	30	18s	4.19827	4.03734
2	31	18s	4.20212	4.0412
2	32	18s	4.21103	4.05011
2	33	18s	4.21952	4.0586
2	34	18s	4.22275	4.06183
2	35	18s	4.21861	4.05769
2	36	18s	4.22252	4.0616
2	37	18s	4.22479	4.06387
2	38	18s	4.22668	4.06576
2	39	18s	4.22993	4.06901
2	40	18s	4.23427	4.07335
2	41	18s	4.2378	4.07687
2	42	18s	4.24055	4.07963
2	43	18s	4.24008	4.07916
2	44	18s	4.24364	4.08272
2	45	18s	4.24421	4.08329
3	1	18s	0.101198	-0.0650304
3	2	18s	0.110925	-0.0553025
3	3	18s	0.138203	-0.0280251
3	4	18s	0.165199	-0.0010287
3	5	18s	0.195282	0.0290538
3	6	18s	0.240339	0.0741108
3	7	18s	0.30598	0.139752
3	8	18s	0.411172	0.244944
3	9	18s	0.581208	0.41498
3	10	18s	0.842013	0.675785
3	11	18s	1.2089	1.04267
3	12	18s	1.67189	1.50567
3	13	18s	2.184	2.01777
3	14	18s	2.66852	2.50229
3	15	18s	3.0768	2.91057
3	16	18s	3.39293	3.2267
3	17	18s	3.6213	3.45507
3	18	18s	3.78559	3.61936
3	19	18s	3.89825	3.73202
3	20	18s	3.98658	3.82036
3	21	18s	4.05498	3.88875
3	22	18s	4.1102	3.94397
3	23	18s	4.14805	3.98183
3	24	18s	4.17596	4.00974
3	25	18s	4.2083	4.04208
3	26	18s	4.23175	4.06553
3	27	18s	4.24788	4.08165
3	28	18s	4.25998	4.09375
3	29	18s	4.26968	4.10345
3	30	18s	4.276	4.10977
3	31	18s	4.27822	4.11199
3	32	18s	4.28703	4.1208
3	33	18s	4.29146	4.12523
3	34	18s	4.28566	4.11943
3	35	18s	4.28114	4.11491
3	36	18s	4.2869	4.12067
3	37	18s	4.28925	4.12302
3	38	18s	4.29687	4.13065
3	39	18s	4.30198	4.13575
3	40	18s	4.30735	4.14112
3	41	18s	4.3027	4.13647
3	42	18s	4.29801	4.13178
3	43	18s	4.29984	4.13361
3	44	18s	4.30233	4.13611
3	45	18s	4.30643	4.1402
4	1	18s	0.135018	-0.0772701
4	2	18s	0.151285	-0.0610028
4	3	18s	0.182259	-0.0300284
4	4	18s	0.211266	-0.00102177
4	5	18s	0.243338	0.0310502
4	6	18s	0.288968	0.0766808
4	7	18s	0.360284	0.147997
4	8	18s	0.475053	0.262766
4	9	18s	0.652666	0.440379
4	10	18s	0.924106	0.711819
4	11	18s	1.30645	1.09416
4	12	18s	1.77902	1.56673
4	13	18s	2.28566	2.07337
4	14	18s	2.76215	2.54987
4	15	18s	3.16263	2.95034
4	16	18s	3.46656	3.25427
4	17	18s	3.69252	3.48023
4	18	18s	3.85562	3.64333
4	19	18s	3.97037	3.75808
4	20	18s	4.05884	3.84655
4	21	18s	4.13179	3.9195
4	22	18s	4.18378	3.97149
4	23	18s	4.22415	4.01186
4	24	18s	4.2573	4.04501
4	25	18s	4.283	4.07071
4	26	18s	4.30793	4.09565
4	27	18s	4.32977	4.11748
4	28	18s	4.34829	4.13601
4	29	18s	4.35635	4.14406
4	30	18s	4.36426	4.15197
4	31	18s	4.36943	4.15715
4	32	18s	4.36758	4.15529
4	33	18s	4.37158	4.15929
4	34	18s	4.38158	4.16929
4	35	18s	4.38844	4.17615
4	36	18s	4.39394	4.18166
4	37	18s	4.39864	4.18635
4	38	18s	4.39178	4.17949
4	39	18s	4.39686	4.18457
4	40	18s	4.40477	4.19248
4	41	18s	4.40171	4.18942
4	42	18s	4.41134	4.19905
4	43	18s	4.41772	4.20544
4	44	18s	4.41398	4.20169
4	45	18s	4.41618	4.20389
5	1	18s	0.0876294	-0.0661171
5	2	18s	0.0982626	-0.0554839
5	3	18s	0.124978	-0.0287688
5	4	18s	0.152561	-0.00118504
5	5	18s	0.1837	0.0299538
5	6	18s	0.230865	0.0771181
5	7	18s	0.304517	0.15077
5	8	18s	0.421169	0.267423
5	9	18s	0.60607	0.452323
5	10	18s	0.890136	0.73639
5	11	18s	1.2848	1.13105
5	12	18s	1.77826	1.62451
5	13	18s	2.30917	2.15542
5	14	18s	2.80285	2.6491
5	15	18s	3.21116	3.05741
5	16	18s	3.52676	3.37301
5	17	18s	3.75056	3.59681
5	18	18s	3.90709	3.75334
5	19	18s	4.02971	3.87597
5	20	18s	4.12521	3.97147
5	21	18s	4.2066	4.05285
5	22	18s	4.25858	4.10483
5	23	18s	4.28814	4.13439
5	24	18s	4.32301	4.16927
5	25	18s	4.35334	4.1996
5	26	18s	4.37389	4.22014
5	27	18s	4.39891	4.24516
5	28	18s	4.41431	4.26056
5	29	18s	4.41908	4.26534
5	30	18s	4.4232	4.26945
5	31	18s	4.43214	4.2784
5	32	18s	4.43588	4.28213
5	33	18s	4.43592	4.28217
5	34	18s	4.44108	4.28734
5	35	18s	4.44203	4.28828
5	36	18s	4.44649	4.29274
5	37	18s	4.45558	4.30183
5	38	18s	4.46182	4.30807
5	39	18s	4.46303	4.30929
5	40	18s	4.46204	4.3083
5	41	18s	4.4574	4.30366
5	42	18s	4.46411	4.31037
5	43	18s	4.46858	4.31483
5	44	18s	4.46925	4.31551
5	45	18s	4.47328	4.31954
6	1	18s	0.111438	-0.0473182
6	2	18s	0.122632	-0.0361248
6	3	18s	0.145503	-0.0132531
6	4	18s	0.172009	0.0132531
6	5	18s	0.206986	0.0482301
6	6	18s	0.257807	0.0990511
6	7	18s	0.337315	0.178559
6	8	18s	0.463963	0.305207
6	9	18s	0.663919	0.505163
6	10	18s	0.96474	0.805983
6	11	18s	1.37951	1.22075
6	12	18s	1.88391	1.72516
6	13	18s	2.41799	2.25924
6	14	18s	2.90225	2.74349
6	15	18s	3.28849	3.12973
6	16	18s	3.57717	3.41842
6	17	18s	3.78874	3.62999
6	18	18s	3.94354	3.78478
6	19	18s	4.05014	3.89139
6	20	18s	4.12631	3.96755
6	21	18s	4.19079	4.03204
6	22	18s	4.23996	4.08121
6	23	18s	4.27591	4.11716
6	24	18s	4.30129	4.14254
6	25	18s	4.32313	4.16437
6	26	18s	4.34151	4.18275
6	27	18s	4.35946	4.2007
6	28	18s	4.36871	4.20996
6	29	18s	4.37781	4.21905
6	30	18s	4.38545	4.2267
6	31	18s	4.39355	4.2348
6	32	18s	4.39427	4.23551
6	33	18s	4.39258	4.23382
6	34	18s	4.39186	4.23311
6	35	18s	4.3899	4.23114
6	36	18s	4.40276	4.24401
6	37	18s	4.40815	4.24939
6	38	18s	4.40816	4.2494
6	39	18s	4.40984	4.25108
6	40	18s	4.40559	4.24683
6	41	18s	4.40996	4.2512
6	42	18s	4.4119	4.25315
6	43	18s	4.41164	4.25288
6	44	18s	4.41984	4.26109
6	45	18s	4.42639	4.26764
7	1	18s	0.0814299	-0.0594238
7	2	18s	0.0922826	-0.0485711
7	3	18s	0.116255	-0.0245985
7	4	18s	0.139721	-0.00113306
7	5	18s	0.166585	0.0257316
7	6	18s	0.204288	0.0634344
7	7	18s	0.262797	0.121943
7	8	18s	0.35491	0.214056
7	9	18s	0.50741	0.366556
7	10	18s	0.744556	0.603703
7	11	18s	1.08999	0.949135
7	12	18s	1.54084	1.39999
7	13	18s	2.06086	1.92
7	14	18s	2.57123	2.43038
7	15	18s	3.01753	2.87668
7	16	18s	3.36781	3.22696
7	17	18s	3.62738	3.48653
7	18	18s	3.81594	3.67509
7	19	18s	3.95036	3.80951
7	20	18s	4.05164	3.91079
7	21	18s	4.12806	3.98721
7	22	18s	4.18536	4.04451
7	23	18s	4.23516	4.0943
7	24	18s	4.26915	4.1283
7	25	18s	4.29559	4.15473
7	26	18s	4.32142	4.18057
7	27	18s	4.34477	4.20391
7	28	18s	4.36501	4.22415
7	29	18s	4.38143	4.24057
7	30	18s	4.38617	4.24532
7	31	18s	4.38713	4.24628
7	32	18s	4.39537	4.25452
7	33	18s	4.39932	4.25847
7	34	18s	4.40502	4.26416
7	35	18s	4.41085	4.27
7	36	18s	4.41202	4.27116
7	37	18s	4.41979	4.27893
7	38	18s	4.42657	4.28571
7	39	18s	4.43005	4.28919
7	40	18s	4.43205	4.29119
7	41	18s	4.43922	4.29837
7	42	18s	4.43722	4.29636
7	43	18s	4.43722	4.29637
7	44	18s	4.44327	4.30241
7	45	18s	4.44359	4.30273
8	1	18s	0.193297	-0.027077
8	2	18s	0.200076	-0.0202974
8	3	18s	0.212893	-0.00748063
8	4	18s	0.227854	0.00748063
8	5	18s	0.253039	0.0326656
8	6	18s	0.291221	0.0708473
8	7	18s	0.350733	0.13036
8	8	18s	0.448461	0.228087
8	9	18s	0.605007	0.384633
8	10	18s	0.848444	0.628071
8	11	18s	1.20181	0.981436
8	12	18s	1.66134	1.44096
8	13	18s	2.1839	1.96353
8	14	18s	2.6926	2.47223
8	15	18s	3.1292	2.90882
8	16	18s	3.46511	3.24474
8	17	18s	3.71192	3.49155
8	18	18s	3.89185	3.67147
8	19	18s	4.01936	3.79898
8	20	18s	4.10463	3.88426
8	21	18s	4.17546	3.95508
8	22	18s	4.22681	4.00643
8	23	18s	4.27363	4.05326
8	24	18s	4.31043	4.09006
8	25	18s	4.33284	4.11247
8	26	18s	4.35495	4.13458
8	27	18s	4.36791	4.14753
8	28	18s	4.3844	4.16402
8	29	18s	4.39316	4.17279
8	30	18s	4.39477	4.17439
8	31	18s	4.40194	4.18156
8	32	18s	4.41219	4.19182
8	33	18s	4.41997	4.19959
8	34	18s	4.4195	4.19913
8	35	18s	4.42086	4.20048
8	36	18s	4.42735	4.20697
8	37	18s	4.43467	4.21429
8	38	18s	4.4367	4.21633
8	39	18s	4.43632	4.21594
8	40	18s	4.44613	4.22575
8	41	18s	4.45583	4.23546
8	42	18s	4.45714	4.23677
8	43	18s	4.45209	4.23172
8	44	18s	4.45126	4.23089
8	45	18s	4.45385	4.23348
9	1	18s	0.0876804	-0.0572016
9	2	18s	0.0968435	-0.0480385
9	3	18s	0.118687	-0.0261947
9	4	18s	0.14378	-0.00110207
9	5	18s	0.172179	0.0272967
9	6	18s	0.211499	0.0666171
9	7	18s	0.270846	0.125964
9	8	18s	0.365172	0.22029
9	9	18s	0.516939	0.372057
9	10	18s	0.756354	0.611472
9	11	18s	1.10432	0.959437
9	12	18s	1.55894	1.41406
9	13	18s	2.07879	1.93391
9	14	18s	2.59056	2.44567
9	15	18s	3.02875	2.88387
9	16	18s	3.3706	3.22572
9	17	18s	3.62242	3.47754
9	18	18s	3.8047	3.65982
9	19	18s	3.93616	3.79128
9	20	18s	4.03572	3.89083
9	21	18s	4.11095	3.96606
9	22	18s	4.16679	4.02191
9	23	18s	4.21476	4.06988
9	24	18s	4.2534	4.10851
9	25	18s	4.28051	4.13563
9	26	18s	4.3014	4.15652
9	27	18s	4.31711	4.17223
9	28	18s	4.3336	4.18872
9	29	18s	4.34955	4.20467
9	30	18s	4.35822	4.21333
9	31	18s	4.36874	4.22386
9	32	18s	4.37329	4.2284
9	33	18s	4.37654	4.23165
9	34	18s	4.38703	4.24214
9	35	18s	4.39023	4.24535
9	36	18s	4.39442	4.24954
9	37	18s	4.39169	4.24681
9	38	18s	4.39208	4.2472
9	39	18s	4.39717	4.25229
9	40	18s	4.40008	4.2552
9	41	18s	4.39897	4.25408
9	42	18s	4.40208	4.25719
9	43	18s	4.39971	4.25483
9	44	18s	4.40089	4.25601
9	45	18s	4.40289	4.25801
10	1	18s	0.175238	-0.0488602
10	2	18s	0.184088	-0.0400101
10	3	18s	0.202307	-0.021791
10	4	18s	0.221741	-0.00235741
10	5	18s	0.248247	0.0241484
10	6	18s	0.286096	0.0619971
10	7	18s	0.345484	0.121385
10	8	18s	0.440149	0.21605
10	9	18s	0.5911	0.367001
10	10	18s	0.819517	0.595418
10	11	18s	1.14615	0.922056
10	12	18s	1.56562	1.34152
10	13	18s	2.0388	1.8147
10	14	18s	2.49762	2.27352
10	15	18s	2.88762	2.66352
10	16	18s	3.19215	2.96806
10	17	18s	3.41852	3.19442
10	18	18s	3.58448	3.36038
10	19	18s	3.70144	3.47734
10	20	18s	3.79015	3.56605
10	21	18s	3.85947	3.63537
10	22	18s	3.91061	3.68651
10	23	18s	3.95009	3.72599
10	24	18s	3.98384	3.75974
10	25	18s	4.01098	3.78688
10	26	18s	4.03024	3.80614
10	27	18s	4.05159	3.82749
10	28	18s	4.06631	3.84221
10	29	18s	4.07685	3.85275
10	30	18s	4.08711	3.86301
10	31	18s	4.09149	3.86739
10	32	18s	4.09271	3.86861
10	33	18s	4.09833	3.87423
10	34	18s	4.1039	3.8798
10	35	18s	4.10475	3.88065
10	36	18s	4.10881	3.88471
10	37	18s	4.11293	3.88883
10	38	18s	4.1115	3.8874
10	39	18s	4.1151	3.891
10	40	18s	4.12138	3.89728
10	41	18s	4.14831	3.92421
10	42	18s	4.14713	3.92303
10	43	18s	4.12845	3.90435
10	44	18s	4.12168	3.89758
10	45	18s	4.12399	3.89989
11	1	18s	0.0982003	-0.0611794
11	2	18s	0.108806	-0.0505737
11	3	18s	0.13433	-0.0250498
11	4	18s	0.157568	-0.00181209
11	5	18s	0.186242	0.0268618
11	6	18s	0.226126	0.0667467
11	7	18s	0.285424	0.126045
11	8	18s	0.380735	0.221355
11	9	18s	0.533189	0.373809
11	10	18s	0.769234	0.609854
11	11	18s	1.10534	0.945957
11	12	18s	1.53432	1.37494
11	13	18s	2.00849	1.84911
11	14	18s	2.46698	2.3076
11	15	18s	2.85008	2.6907
11	16	18s	3.14399	2.98461
11	17	18s	3.36306	3.20368
11	18	18s	3.52461	3.36523
11	19	18s	3.63658	3.4772
11	20	18s	3.715	3.55562
11	21	18s	3.78443	3.62505
11	22	18s	3.83499	3.67561
11	23	18s	3.86973	3.71035
11	24	18s	3.9066	3.74722
11	25	18s	3.93579	3.77641
11	26	18s	3.95736	3.79799
11	27	18s	3.97858	3.8192
11	28	18s	3.99027	3.83089
11	29	18s	4.00183	3.84245
11	30	18s	4.00736	3.84798
11	31	18s	4.01382	3.85445
11	32	18s	4.02087	3.86149
11	33	18s	4.02275	3.86337
11	34	18s	4.02219	3.86281
11	35	18s	4.02342	3.86405
11	36	18s	4.02935	3.86997
11	37	18s	4.03629	3.87691
11	38	18s	4.04265	3.88327
11	39	18s	4.04457	3.88519
11	40	18s	4.04405	3.88467
11	41	18s	4.04252	3.88314
11	42	18s	4.05216	3.89278
11	43	18s	4.06115	3.90177
11	44	18s	4.05768	3.8983
11	45	18s	4.0539	3.89452
12	1	18s	0.0836283	-0.0678693
12	2	18s	0.0942765	-0.057221
12	3	18s	0.12286	-0.0286377
12	4	18s	0.149559	-0.00193821
12	5	18s	0.182073	0.0305759
12	6	18s	0.227154	0.0756564
12	7	18s	0.291875	0.140378
12	8	18s	0.393283	0.241785
12	9	18s	0.553912	0.402415
12	10	18s	0.796698	0.6452
12	11	18s	1.1422	0.990703
12	12	18s	1.57963	1.42813
12	13	18s	2.06325	1.91175
12	14	18s	2.52101	2.36951
12	15	18s	2.89253	2.74103
12	16	18s	3.18899	3.03749
12	17	18s	3.41169	3.26019
12	18	18s	3.54893	3.39743
12	19	18s	3.65185	3.50035
12	20	18s	3.73623	3.58473
12	21	18s	3.80638	3.65489
12	22	18s	3.85552	3.70403
12	23	18s	3.89241	3.74091
12	24	18s	3.92176	3.77026
12	25	18s	3.94845	3.79695
12	26	18s	3.96935	3.81785
12	27	18s	3.98153	3.83003
12	28	18s	3.99541	3.84391
12	29	18s	4.00528	3.85378
12	30	18s	4.01434	3.86284
12	31	18s	4.01482	3.86333
12	32	18s	4.01882	3.86732
12	33	18s	4.01976	3.86827
12	34	18s	4.02371	3.87222
12	35	18s	4.02463	3.87313
12	36	18s	4.03134	3.87984
12	37	18s	4.03871	3.88721
12	38	18s	4.03542	3.88392
12	39	18s	4.03918	3.88768
12	40	18s	4.04155	3.89005
12	41	18s	4.04422	3.89272
12	42	18s	4.04638	3.89488
12	43	18s	4.04577	3.89427
12	44	18s	4.04376	3.89226
12	45	18s	4.04418	3.89268
13	1	reg4-0	0.0615399	-0.049705
13	2	reg4-0	0.0704386	-0.0458426
13	3	reg4-0	0.0947217	-0.0265958
13	4	reg4-0	0.111506	-0.0148482
13	5	reg4-0	0.122984	-0.00840651
13	6	reg4-0	0.135796	-0.00062998
13	7	reg4-0	0.146111	0.00464794
13	8	reg4-0	0.155689	0.0091902
13	9	reg4-0	0.161769	0.0102333
13	10	reg4-0	0.167971	0.0113994
13	11	reg4-0	0.173606	0.0119976
13	12	reg4-0	0.178057	0.0114129
13	13	reg4-0	0.181435	0.00975492
13	14	reg4-0	0.185429	0.0087117
13	15	reg4-0	0.188256	0.00650307
13	16	reg4-0	0.19082	0.00403008
13	17	reg4-0	0.193054	0.00122837
13	18	reg4-0	0.196629	-0.00023326
13	19	reg4-0	0.199354	-0.00254414
13	20	reg4-0	0.199739	-0.00719526
13	21	reg4-0	0.203431	-0.00853998
13	22	reg4-0	0.206323	-0.0106847
13	23	reg4-0	0.212612	-0.0094317
13	24	reg4-0	0.222337	-0.00474249
13	25	reg4-0	0.239002	0.00688553
13	26	reg4-0	0.270682	0.0335295
13	27	reg4-0	0.330755	0.0885657
13	28	reg4-0	0.438995	0.19177
13	29	reg4-0	0.624224	0.371962
13	30	reg4-0	0.91153	0.654233
13	31	reg4-0	1.29084	1.0285
13	32	reg4-0	1.69651	1.42914
13	33	reg4-0	2.05421	1.7818
13	34	reg4-0	2.32065	2.04321
13	35	reg4-0	2.50567	2.22319
13	36	reg4-0	2.63876	2.35124
13	37	reg4-0	2.73931	2.44675
13	38	reg4-0	2.80564	2.50805
13	39	reg4-0	2.85778	2.55515
13	40	reg4-0	2.89494	2.58728
13	41	reg4-0	2.93224	2.61954
13	42	reg4-0	2.95793	2.6402
13	43	reg4-0	2.97986	2.65709
13	44	reg4-0	2.99238	2.66457
13	45	reg4-0	2.9916	2.65875
14	1	reg4-0	0.0802186	-0.0491082
14	2	reg4-0	0.08996	-0.045167
14	3	reg4-0	0.113143	-0.0277841
14	4	reg4-0	0.132051	-0.0146761
14	5	reg4-0	0.147163	-0.00536441
14	6	reg4-0	0.158069	-0.000258837
14	7	reg4-0	0.16837	0.00424216
14	8	reg4-0	0.177143	0.0072147
14	9	reg4-0	0.184131	0.00840271
14	10	reg4-0	0.193475	0.0119464
14	11	reg4-0	0.199231	0.0119014
14	12	reg4-0	0.205099	0.0119692
14	13	reg4-0	0.20969	0.0107598
14	14	reg4-0	0.212815	0.00808463
14	15	reg4-0	0.218075	0.00754428
14	16	reg4-0	0.220163	0.00383289
14	17	reg4-0	0.223873	0.00174248
14	18	reg4-0	0.228033	0.000102298
14	19	reg4-0	0.230315	-0.00341608
14	20	reg4-0	0.232586	-0.00694543
14	21	reg4-0	0.234545	-0.0107865
14	22	reg4-0	0.240669	-0.0104626
14	23	reg4-0	0.248883	-0.0080488
14	24	reg4-0	0.258939	-0.0037933
14	25	reg4-0	0.280348	0.0118158
14	26	reg4-0	0.319109	0.044776
14	27	reg4-0	0.392287	0.112153
14	28	reg4-0	0.523379	0.237446
14	29	reg4-0	0.741578	0.449844
14	30	reg4-0	1.0662	0.768669
14	31	reg4-0	1.47873	1.1754
14	32	reg4-0	1.90417	1.59504
14	33	reg4-0	2.25805	1.94311
14	34	reg4-0	2.51798	2.19724
14	35	reg4-0	2.7023	2.37576
14	36	reg4-0	2.83671	2.50437
14	37	reg4-0	2.94079	2.60265
14	38	reg4-0	3.01435	2.67041
14	39	reg4-0	3.07133	2.72159
14	40	reg4-0	3.11027	2.75474
14	41	reg4-0	3.14487	2.78353
14	42	reg4-0	3.17643	2.8093
14	43	reg4-0	3.19939	2.82646
14	44	reg4-0	3.20671	2.82797
14	45	reg4-0	3.21039	2.82585
15	1	reg4-0	0.0789405	-0.046018
15	2	reg4-0	0.0892007	-0.0409885
15	3	reg4-0	0.112117	-0.0233032
15	4	reg4-0	0.127075	-0.0135752
15	5	reg4-0	0.139051	-0.0068302
15	6	reg4-0	0.151531	0.000419001
15	7	reg4-0	0.162423	0.00608053
15	8	reg4-0	0.170577	0.00900413
15	9	reg4-0	0.176165	0.00936155
15	10	reg4-0	0.182622	0.0105877
15	11	reg4-0	0.187083	0.0098186
15	12	reg4-0	0.191709	0.00921359
15	13	reg4-0	0.196035	0.008309
15	14	reg4-0	0.199667	0.00671044
15	15	reg4-0	0.202482	0.00429434
15	16	reg4-0	0.20665	0.00323186
15	17	reg4-0	0.208773	0.000124935
15	18	reg4-0	0.211249	-0.00262973
15	19	reg4-0	0.214681	-0.0044289
15	20	reg4-0	0.217002	-0.00733857
15	21	reg4-0	0.219878	-0.00969296
15	22	reg4-0	0.225445	-0.00935689
15	23	reg4-0	0.232597	-0.00743518
15	24	reg4-0	0.245725	0.000461962
15	25	reg4-0	0.271568	0.0210745
15	26	reg4-0	0.321037	0.0653123
15	27	reg4-0	0.412521	0.151566
15	28	reg4-0	0.572753	0.306567
15	29	reg4-0	0.839828	0.568412
15	30	reg4-0	1.21975	0.943105
15	31	reg4-0	1.66765	1.38577
15	32	reg4-0	2.08683	1.79972
15	33	reg4-0	2.41102	2.11868
15	34	reg4-0	2.64506	2.34749
15	35	reg4-0	2.81653	2.51373
15	36	reg4-0	2.93869	2.63066
15	37	reg4-0	3.0234	2.71014
15	38	reg4-0	3.09171	2.77322
15	39	reg4-0	3.14254	2.81882
15	40	reg4-0	3.17515	2.84619
15	41	reg4-0	3.20683	2.87265
15	42	reg4-0	3.23119	2.89177
15	43	reg4-0	3.24734	2.90269
15	44	reg4-0	3.26073	2.91085
15	45	reg4-0	3.27375	2.91864
16	1	reg4-0	0.0919246	-0.0464431
16	2	reg4-0	0.101399	-0.0422149
16	3	reg4-0	0.1226	-0.0262599
16	4	reg4-0	0.14123	-0.0128762
16	5	reg4-0	0.155545	-0.00380765
16	6	reg4-0	0.167135	0.00253638
16	7	reg4-0	0.175589	0.00574372
16	8	reg4-0	0.183422	0.0083306
16	9	reg4-0	0.190534	0.0101969
16	10	reg4-0	0.194814	0.00923047
16	11	reg4-0	0.199591	0.00876166
16	12	reg4-0	0.204793	0.00871725
16	13	reg4-0	0.20969	0.00836774
16	14	reg4-0	0.213178	0.0066097
16	15	reg4-0	0.216174	0.00435951
16	16	reg4-0	0.219204	0.00214364
16	17	reg4-0	0.221191	-0.0011159
16	18	reg4-0	0.225946	-0.00160654
16	19	reg4-0	0.22889	-0.00390951
16	20	reg4-0	0.231	-0.00704556
16	21	reg4-0	0.23475	-0.00854173
16	22	reg4-0	0.238703	-0.0098345
16	23	reg4-0	0.247363	-0.00642055
16	24	reg4-0	0.263941	0.00491102
16	25	reg4-0	0.294194	0.0299179
16	26	reg4-0	0.352079	0.0825568
16	27	reg4-0	0.456667	0.181898
16	28	reg4-0	0.642899	0.362884
16	29	reg4-0	0.944117	0.658856
16	30	reg4-0	1.36216	1.07165
16	31	reg4-0	1.83136	1.53561
16	32	reg4-0	2.25141	1.95041
16	33	reg4-0	2.56301	2.25676
16	34	reg4-0	2.77904	2.46754
16	35	reg4-0	2.93368	2.61694
16	36	reg4-0	3.04893	2.72694
16	37	reg4-0	3.13361	2.80637
16	38	reg4-0	3.19158	2.8591
16	39	reg4-0	3.23809	2.90037
16	40	reg4-0	3.26554	2.92257
16	41	reg4-0	3.28858	2.94037
16	42	reg4-0	3.31027	2.95681
16	43	reg4-0	3.32913	2.97043
16	44	reg4-0	3.34488	2.98093
16	45	reg4-0	3.35161	2.98241
17	1	reg4-0	0.0944016	-0.0404569
17	2	reg4-0	0.103376	-0.0370589
17	3	reg4-0	0.124029	-0.0219821
17	4	reg4-0	0.140463	-0.0111246
17	5	reg4-0	0.15426	-0.00290393
17	6	reg4-0	0.164732	0.00199171
17	7	reg4-0	0.173286	0.00496933
17	8	reg4-0	0.181419	0.0075261
17	9	reg4-0	0.18861	0.00914025
17	10	reg4-0	0.195303	0.0102571
17	11	reg4-0	0.199268	0.00864537
17	12	reg4-0	0.204286	0.00808727
17	13	reg4-0	0.207808	0.00603258
17	14	reg4-0	0.212782	0.00543021
17	15	reg4-0	0.215633	0.0027054
17	16	reg4-0	0.218266	-0.000238286
17	17	reg4-0	0.22177	-0.0023111
17	18	reg4-0	0.224062	-0.00559553
17	19	reg4-0	0.227382	-0.00785192
17	20	reg4-0	0.233455	-0.00735527
17	21	reg4-0	0.240964	-0.00542261
17	22	reg4-0	0.253539	0.00157602
17	23	reg4-0	0.276038	0.0184993
17	24	reg4-0	0.319807	0.0566917
17	25	reg4-0	0.400445	0.131753
17	26	reg4-0	0.549141	0.274873
17	27	reg4-0	0.800342	0.520498
17	28	reg4-0	1.17172	0.886295
17	29	reg4-0	1.6309	1.3399
17	30	reg4-0	2.0931	1.79653
17	31	reg4-0	2.47843	2.17628
17	32	reg4-0	2.7514	2.44367
17	33	reg4-0	2.93371	2.62041
17	34	reg4-0	3.07132	2.75244
17	35	reg4-0	3.17337	2.84891
17	36	reg4-0	3.25772	2.92768
17	37	reg4-0	3.3239	2.98829
17	38	reg4-0	3.36792	3.02674
17	39	reg4-0	3.40031	3.05355
17	40	reg4-0	3.4293	3.07697
17	41	reg4-0	3.4455	3.08758
17	42	reg4-0	3.46101	3.09752
17	43	reg4-0	3.48192	3.11285
17	44	reg4-0	3.4965	3.12185
17	45	reg4-0	3.50776	3.12754
18	1	reg4-0	0.0827817	-0.0442789
18	2	reg4-0	0.0912997	-0.0412131
18	3	reg4-0	0.112993	-0.0249724
18	4	reg4-0	0.130854	-0.0125631
18	5	reg4-0	0.143651	-0.00521844
18	6	reg4-0	0.153745	-0.000576463
18	7	reg4-0	0.164317	0.00454349
18	8	reg4-0	0.173639	0.00841329
18	9	reg4-0	0.181626	0.0109478
18	10	reg4-0	0.18737	0.0112401
18	11	reg4-0	0.192458	0.0108751
18	12	reg4-0	0.196077	0.00904192
18	13	reg4-0	0.200825	0.00833851
18	14	reg4-0	0.204569	0.00662954
18	15	reg4-0	0.209252	0.00586103
18	16	reg4-0	0.21208	0.00323676
18	17	reg4-0	0.212708	-0.00158767
18	18	reg4-0	0.216463	-0.00328502
18	19	reg4-0	0.219009	-0.00619109
18	20	reg4-0	0.223235	-0.00741733
18	21	reg4-0	0.227422	-0.00868237
18	22	reg4-0	0.232923	-0.00863367
18	23	reg4-0	0.239997	-0.00701196
18	24	reg4-0	0.255547	0.00308564
18	25	reg4-0	0.284592	0.0266789
18	26	reg4-0	0.34035	0.0769847
18	27	reg4-0	0.443004	0.174187
18	28	reg4-0	0.62719	0.35292
18	29	reg4-0	0.930211	0.650489
18	30	reg4-0	1.36452	1.07935
18	31	reg4-0	1.87008	1.57946
18	32	reg4-0	2.3423	2.04622
18	33	reg4-0	2.69612	2.39459
18	34	reg4-0	2.93895	2.63196
18	35	reg4-0	3.10543	2.793
18	36	reg4-0	3.22683	2.90895
18	37	reg4-0	3.31325	2.98991
18	38	reg4-0	3.37714	3.04835
18	39	reg4-0	3.42868	3.09443
18	40	reg4-0	3.46352	3.12382
18	41	reg4-0	3.49322	3.14808
18	42	reg4-0	3.5134	3.1628
18	43	reg4-0	3.53343	3.17738
18	44	reg4-0	3.54971	3.18821
18	45	reg4-0	3.55732	3.19036
19	1	reg4-0	0.0826867	-0.0449436
19	2	reg4-0	0.092361	-0.0400914
19	3	reg4-0	0.112986	-0.0242887
19	4	reg4-0	0.127583	-0.0145138
19	5	reg4-0	0.140989	-0.00592932
19	6	reg4-0	0.152431	0.000690603
19	7	reg4-0	0.160743	0.00418044
19	8	reg4-0	0.168295	0.00691018
19	9	reg4-0	0.174732	0.00852489
19	10	reg4-0	0.181	0.00997033
19	11	reg4-0	0.185583	0.00973195
19	12	reg4-0	0.190782	0.0101087
19	13	reg4-0	0.195995	0.0104997
19	14	reg4-0	0.198834	0.00851635
19	15	reg4-0	0.20196	0.00682006
19	16	reg4-0	0.203302	0.00334028
19	17	reg4-0	0.206951	0.00216686
19	18	reg4-0	0.209205	-0.000401339
19	19	reg4-0	0.211186	-0.00324216
19	20	reg4-0	0.21272	-0.00653034
19	21	reg4-0	0.214303	-0.00976938
19	22	reg4-0	0.219455	-0.00943965
19	23	reg4-0	0.226371	-0.0073456
19	24	reg4-0	0.239486	0.000946672
19	25	reg4-0	0.260016	0.0166546
19	26	reg4-0	0.303293	0.0551098
19	27	reg4-0	0.383531	0.130526
19	28	reg4-0	0.530876	0.273049
19	29	reg4-0	0.776248	0.513598
19	30	reg4-0	1.13879	0.871322
19	31	reg4-0	1.58828	1.31599
19	32	reg4-0	2.03732	1.7602
19	33	reg4-0	2.39945	2.11752
19	34	reg4-0	2.65524	2.36848
19	35	reg4-0	2.83593	2.54435
19	36	reg4-0	2.97462	2.67822
19	37	reg4-0	3.07539	2.77417
19	38	reg4-0	3.14302	2.83697
19	39	reg4-0	3.19753	2.88666
19	40	reg4-0	3.24457	2.92888
19	41	reg4-0	3.27951	2.95899
19	42	reg4-0	3.29909	2.97375
19	43	reg4-0	3.31795	2.98779
19	44	reg4-0	3.33111	2.99613
19	45	reg4-0	3.33235	2.99255
20	1	reg4-0	0.0838678	-0.0432952
20	2	reg4-0	0.0933254	-0.0388355
20	3	reg4-0	0.112181	-0.0249777
20	4	reg4-0	0.128284	-0.0138726
20	5	reg4-0	0.139999	-0.00715553
20	6	reg4-0	0.150784	-0.00136841
20	7	reg4-0	0.162045	0.00489484
20	8	reg4-0	0.171099	0.00895091
20	9	reg4-0	0.177525	0.0103793
20	10	reg4-0	0.182991	0.0108471
20	11	reg4-0	0.186755	0.00961396
20	12	reg4-0	0.192681	0.0105415
20	13	reg4-0	0.197358	0.0102206
20	14	reg4-0	0.200763	0.00862845
20	15	reg4-0	0.203452	0.00631882
20	16	reg4-0	0.205388	0.003257
20	17	reg4-0	0.207436	0.000307846
20	18	reg4-0	0.210916	-0.00121071
20	19	reg4-0	0.212925	-0.00419913
20	20	reg4-0	0.214639	-0.00748285
20	21	reg4-0	0.219014	-0.00810591
20	22	reg4-0	0.223538	-0.00858027
20	23	reg4-0	0.230108	-0.00700722
20	24	reg4-0	0.243097	0.000983678
20	25	reg4-0	0.266532	0.019421
20	26	reg4-0	0.308779	0.0566702
20	27	reg4-0	0.390834	0.133727
20	28	reg4-0	0.539993	0.277888
20	29	reg4-0	0.79039	0.523288
20	30	reg4-0	1.16615	0.894045
20	31	reg4-0	1.63714	1.36004
20	32	reg4-0	2.10984	1.82774
20	33	reg4-0	2.48763	2.20054
20	34	reg4-0	2.74541	2.45332
20	35	reg4-0	2.92128	2.62419
20	36	reg4-0	3.04694	2.74486
20	37	reg4-0	3.14172	2.83463
20	38	reg4-0	3.212	2.89992
20	39	reg4-0	3.2681	2.95102
20	40	reg4-0	3.31041	2.98833
20	41	reg4-0	3.33849	3.01141
20	42	reg4-0	3.36213	3.03006
20	43	reg4-0	3.38561	3.04854
20	44	reg4-0	3.40149	3.05942
20	45	reg4-0	3.41086	3.06379
21	1	reg4-0	0.0832802	-0.045353
21	2	reg4-0	0.0934004	-0.0400381
21	3	reg4-0	0.113695	-0.0245492
21	4	reg4-0	0.128992	-0.014057
21	5	reg4-0	0.143387	-0.00446724
21	6	reg4-0	0.154361	0.00170076
21	7	reg4-0	0.163606	0.00614081
21	8	reg4-0	0.17057	0.00829883
21	9	reg4-0	0.176993	0.00991731
21	10	reg4-0	0.183237	0.0113554
21	11	reg4-0	0.187643	0.0109561
21	12	reg4-0	0.189306	0.00781363
21	13	reg4-0	0.192183	0.00588565
21	14	reg4-0	0.195924	0.00482149
21	15	reg4-0	0.19958	0.00367151
21	16	reg4-0	0.203899	0.0031858
21	17	reg4-0	0.205517	-1.73803e-06
21	18	reg4-0	0.208153	-0.00217154
21	19	reg4-0	0.212072	-0.00305793
21	20	reg4-0	0.21299	-0.00694543
21	21	reg4-0	0.216195	-0.00854569
21	22	reg4-0	0.219594	-0.00995151
21	23	reg4-0	0.227497	-0.0068536
21	24	reg4-0	0.240859	0.00170264
21	25	reg4-0	0.265411	0.0214493
21	26	reg4-0	0.311929	0.0631617
21	27	reg4-0	0.397683	0.14411
21	28	reg4-0	0.552729	0.294352
21	29	reg4-0	0.814095	0.550912
21	30	reg4-0	1.19521	0.927223
21	31	reg4-0	1.65806	1.38527
21	32	reg4-0	2.1049	1.8273
21	33	reg4-0	2.45741	2.17501
21	34	reg4-0	2.70181	2.4146
21	35	reg4-0	2.87746	2.58544
21	36	reg4-0	3.0057	2.70888
21	37	reg4-0	3.09724	2.79561
21	38	reg4-0	3.16316	2.85672
21	39	reg4-0	3.21436	2.90313
21	40	reg4-0	3.26261	2.94656
21	41	reg4-0	3.29712	2.97628
21	42	reg4-0	3.31807	2.99242
21	43	reg4-0	3.32329	2.99284
21	44	reg4-0	3.33616	3.0009
21	45	reg4-0	3.34117	3.0011
22	1	reg4-0	0.0747331	-0.0435104
22	2	reg4-0	0.0838352	-0.0393297
22	3	reg4-0	0.104394	-0.0236928
22	4	reg4-0	0.121013	-0.0119947
22	5	reg4-0	0.134969	-0.00295997
22	6	reg4-0	0.143706	0.000855453
22	7	reg4-0	0.15166	0.00388819
22	8	reg4-0	0.159686	0.00699218
22	9	reg4-0	0.16662	0.00900562
22	10	reg4-0	0.171859	0.00932309
22	11	reg4-0	0.17681	0.00935229
22	12	reg4-0	0.181102	0.00872329
22	13	reg4-0	0.184674	0.00737373
22	14	reg4-0	0.188244	0.00602195
22	15	reg4-0	0.191816	0.00467228
22	16	reg4-0	0.195356	0.00329165
22	17	reg4-0	0.197054	6.80919e-05
22	18	reg4-0	0.20074	-0.00116782
22	19	reg4-0	0.203168	-0.00366074
22	20	reg4-0	0.204499	-0.00725113
22	21	reg4-0	0.206921	-0.00975107
22	22	reg4-0	0.212504	-0.00908957
22	23	reg4-0	0.219961	-0.00655405
22	24	reg4-0	0.233883	0.00244703
22	25	reg4-0	0.260917	0.0245597
22	26	reg4-0	0.312159	0.0708801
22	27	reg4-0	0.404974	0.158774
22	28	reg4-0	0.571916	0.320795
22	29	reg4-0	0.844693	0.58865
22	30	reg4-0	1.22997	0.969004
22	31	reg4-0	1.68642	1.42053
22	32	reg4-0	2.11779	1.84699
22	33	reg4-0	2.44401	2.16828
22	34	reg4-0	2.66929	2.38864
22	35	reg4-0	2.82849	2.54291
22	36	reg4-0	2.94025	2.64975
22	37	reg4-0	3.02209	2.72668
22	38	reg4-0	3.08179	2.78145
22	39	reg4-0	3.12322	2.81796
22	40	reg4-0	3.15968	2.8495
22	41	reg4-0	3.19005	2.87495
22	42	reg4-0	3.2071	2.88708
22	43	reg4-0	3.21488	2.88994
22	44	reg4-0	3.22677	2.89691
22	45	reg4-0	3.23833	2.90354
23	1	reg4-0	0.0954274	-0.0451197
23	2	reg4-0	0.104735	-0.0412652
23	3	reg4-0	0.125216	-0.0262378
23	4	reg4-0	0.144687	-0.01222
23	5	reg4-0	0.157529	-0.00483193
23	6	reg4-0	0.167751	-6.30547e-05
23	7	reg4-0	0.17727	0.00400274
23	8	reg4-0	0.18568	0.0069596
23	9	reg4-0	0.192927	0.00875288
23	10	reg4-0	0.199488	0.00986038
23	11	reg4-0	0.205902	0.0108215
23	12	reg4-0	0.210285	0.00975137
23	13	reg4-0	0.215974	0.0099865
23	14	reg4-0	0.219581	0.0081399
23	15	reg4-0	0.222093	0.00519912
23	16	reg4-0	0.225604	0.00325669
23	17	reg4-0	0.229286	0.00148566
23	18	reg4-0	0.23279	-0.000464132
23	19	reg4-0	0.235686	-0.00302141
23	20	reg4-0	0.238148	-0.00601236
23	21	reg4-0	0.241606	-0.0080077
23	22	reg4-0	0.245796	-0.00927191
23	23	reg4-0	0.252435	-0.00808601
23	24	reg4-0	0.262964	-0.00300988
23	25	reg4-0	0.281365	0.00993732
23	26	reg4-0	0.317	0.0401196
23	27	reg4-0	0.382517	0.100183
23	28	reg4-0	0.502012	0.214224
23	29	reg4-0	0.706481	0.41324
23	30	reg4-0	1.02363	0.724931
23	31	reg4-0	1.43285	1.12871
23	32	reg4-0	1.86035	1.55075
23	33	reg4-0	2.21724	1.90219
23	34	reg4-0	2.47708	2.15657
23	35	reg4-0	2.66467	2.33871
23	36	reg4-0	2.79669	2.46527
23	37	reg4-0	2.89596	2.55909
23	38	reg4-0	2.97246	2.63014
23	39	reg4-0	3.02939	2.68162
23	40	reg4-0	3.07495	2.72173
23	41	reg4-0	3.11403	2.75535
23	42	reg4-0	3.13974	2.7756
23	43	reg4-0	3.16217	2.79258
23	44	reg4-0	3.18448	2.80944
23	45	reg4-0	3.19835	2.81785
24	1	reg4-0	0.0723178	-0.047297
24	2	reg4-0	0.0814939	-0.0435776
24	3	reg4-0	0.102019	-0.0285089
24	4	reg4-0	0.119672	-0.0163129
24	5	reg4-0	0.13589	-0.00555213
24	6	reg4-0	0.146811	-8.74641e-05
24	7	reg4-0	0.156421	0.00406529
24	8	reg4-0	0.165394	0.00758141
24	9	reg4-0	0.174925	0.0116561
24	10	reg4-0	0.180768	0.0120417
24	11	reg4-0	0.185846	0.0116633
24	12	reg4-0	0.190714	0.011074
24	13	reg4-0	0.195681	0.0105843
24	14	reg4-0	0.199518	0.0089647
24	15	reg4-0	0.203049	0.00703839
24	16	reg4-0	0.206418	0.00495061
24	17	reg4-0	0.207887	0.00096309
24	18	reg4-0	0.210864	-0.00151647
24	19	reg4-0	0.21531	-0.00252791
24	20	reg4-0	0.217684	-0.00561039
24	21	reg4-0	0.220213	-0.00853757
24	22	reg4-0	0.223826	-0.0103814
24	23	reg4-0	0.228117	-0.0115476
24	24	reg4-0	0.237807	-0.00731443
24	25	reg4-0	0.254926	0.00434782
24	26	reg4-0	0.286602	0.0305672
24	27	reg4-0	0.344614	0.0831216
24	28	reg4-0	0.451556	0.184608
24	29	reg4-0	0.636153	0.363748
24	30	reg4-0	0.929881	0.652018
24	31	reg4-0	1.31818	1.03486
24	32	reg4-0	1.72544	1.43667
24	33	reg4-0	2.07745	1.78321
24	34	reg4-0	2.34531	2.04562
24	35	reg4-0	2.5334	2.22826
24	36	reg4-0	2.65428	2.34368
24	37	reg4-0	2.74163	2.42557
24	38	reg4-0	2.80877	2.48726
24	39	reg4-0	2.8601	2.53313
24	40	reg4-0	2.90534	2.57291
24	41	reg4-0	2.93862	2.60073
24	42	reg4-0	2.96015	2.6168
24	43	reg4-0	2.97817	2.62937
24	44	reg4-0	2.98758	2.63333
24	45	reg4-0	2.99587	2.63615
25	1	reg4-1	-0.10534	-0.0502651
25	2	reg4-1	-0.094868	-0.0461355
25	3	reg4-1	-0.0709266	-0.0285371
25	4	reg4-1	-0.0507812	-0.0147345
25	5	reg4-1	-0.0356092	-0.00590554
25	6	reg4-1	-0.0216657	0.00169506
25	7	reg4-1	-0.0112584	0.00575947
25	8	reg4-1	-0.000604484	0.0100705
25	9	reg4-1	0.00809294	0.012425
25	10	reg4-1	0.0149883	0.0129774
25	11	reg4-1	0.0219407	0.0135869
25	12	reg4-1	0.0262333	0.0115366
25	13	reg4-1	0.0297392	0.00869956
25	14	reg4-1	0.0338504	0.00646782
25	15	reg4-1	0.0370945	0.00336902
25	16	reg4-1	0.0409143	0.000845947
25	17	reg4-1	0.0445305	-0.00188084
25	18	reg4-1	0.0477581	-0.00499614
25	19	reg4-1	0.0512512	-0.00784598
25	20	reg4-1	0.0544476	-0.0109925
25	21	reg4-1	0.0592423	-0.0125407
25	22	reg4-1	0.0681444	-0.00998151
25	23	reg4-1	0.0856034	0.00113463
25	24	reg4-1	0.115374	0.0245618
25	25	reg4-1	0.170635	0.0734806
25	26	reg4-1	0.269341	0.165843
25	27	reg4-1	0.447397	0.337557
25	28	reg4-1	0.739919	0.623736
25	29	reg4-1	1.16562	1.04309
25	30	reg4-1	1.69083	1.56196
25	31	reg4-1	2.20688	2.07167
25	32	reg4-1	2.60323	2.46168
25	33	reg4-1	2.86338	2.71548
25	34	reg4-1	3.02275	2.8685
25	35	reg4-1	3.11237	2.95179
25	36	reg4-1	3.1678	3.00088
25	37	reg4-1	3.19532	3.02205
25	38	reg4-1	3.20014	3.02052
25	39	reg4-1	3.20166	3.0157
25	40	reg4-1	3.20154	3.00924
25	41	reg4-1	3.19592	2.99728
25	42	reg4-1	3.19888	2.9939
25	43	reg4-1	3.20103	2.9897
25	44	reg4-1	3.19924	2.98157
25	45	reg4-1	3.19926	2.97525
26	1	reg4-1	0.10724	-0.0335349
26	2	reg4-1	0.115917	-0.0305014
26	3	reg4-1	0.134828	-0.0172337
26	4	reg4-1	0.147099	-0.0106061
26	5	reg4-1	0.158378	-0.00497059
26	6	reg4-1	0.169354	0.000362074
26	7	reg4-1	0.180157	0.00552147
26	8	reg4-1	0.188147	0.00786837
26	9	reg4-1	0.19349	0.00756812
26	10	reg4-1	0.199585	0.00801949
26	11	reg4-1	0.205363	0.00815459
26	12	reg4-1	0.211561	0.00870939
26	13	reg4-1	0.214664	0.0061691
26	14	reg4-1	0.217237	0.00309882
26	15	reg4-1	0.222388	0.00260558
26	16	reg4-1	0.22567	0.000244625
26	17	reg4-1	0.228852	-0.00221675
26	18	reg4-1	0.232035	-0.00467734
26	19	reg4-1	0.236421	-0.00593393
26	20	reg4-1	0.240923	-0.00707594
26	21	reg4-1	0.248035	-0.0056072
26	22	reg4-1	0.261954	0.00266858
26	23	reg4-1	0.284058	0.0191289
26	24	reg4-1	0.323071	0.0524985
26	25	reg4-1	0.396851	0.120635
26	26	reg4-1	0.531127	0.249269
26	27	reg4-1	0.763237	0.475735
26	28	reg4-1	1.12548	0.832334
26	29	reg4-1	1.61506	1.31627
26	30	reg4-1	2.15194	1.84751
26	31	reg4-1	2.62659	2.31652
26	32	reg4-1	2.96696	2.65124
26	33	reg4-1	3.18847	2.86711
26	34	reg4-1	3.32673	2.99973
26	35	reg4-1	3.4082	3.07556
26	36	reg4-1	3.44874	3.11045
26	37	reg4-1	3.4695	3.12556
26	38	reg4-1	3.47811	3.12853
26	39	reg4-1	3.48396	3.12873
26	40	reg4-1	3.48698	3.12611
26	41	reg4-1	3.50016	3.13365
26	42	reg4-1	3.5115	3.13934
26	43	reg4-1	3.51843	3.14063
26	44	reg4-1	3.52283	3.13939
26	45	reg4-1	3.52121	3.13213
27	1	reg4-1	0.088911	-0.0364725
27	2	reg4-1	0.0991523	-0.03239
27	3	reg4-1	0.120108	-0.0175929
27	4	reg4-1	0.135189	-0.008671
27	5	reg4-1	0.147993	-0.00202597
27	6	reg4-1	0.1602	0.00402264
27	7	reg4-1	0.167043	0.00470686
27	8	reg4-1	0.17557	0.00707525
27	9	reg4-1	0.181646	0.00699231
27	10	reg4-1	0.188769	0.00795684
27	11	reg4-1	0.195157	0.00818565
27	12	reg4-1	0.198859	0.00572903
27	13	reg4-1	0.20393	0.004641
27	14	reg4-1	0.207505	0.00205763
27	15	reg4-1	0.210025	-0.00158156
27	16	reg4-1	0.214901	-0.00286379
27	17	reg4-1	0.218928	-0.00499604
27	18	reg4-1	0.223045	-0.00703746
27	19	reg4-1	0.229643	-0.00659852
27	20	reg4-1	0.242843	0.000442791
27	21	reg4-1	0.263264	0.0147057
27	22	reg4-1	0.303094	0.0483765
27	23	reg4-1	0.37665	0.115774
27	24	reg4-1	0.507088	0.240053
27	25	reg4-1	0.734563	0.46137
27	26	reg4-1	1.09045	0.811095
27	27	reg4-1	1.56191	1.2764
27	28	reg4-1	2.08027	1.7886
27	29	reg4-1	2.55349	2.25566
27	30	reg4-1	2.91673	2.61274
27	31	reg4-1	3.17193	2.86178
27	32	reg4-1	3.34911	3.0328
27	33	reg4-1	3.46225	3.13978
27	34	reg4-1	3.52025	3.19162
27	35	reg4-1	3.54676	3.21198
27	36	reg4-1	3.5724	3.23146
27	37	reg4-1	3.58644	3.23934
27	38	reg4-1	3.57991	3.22665
27	39	reg4-1	3.58405	3.22464
27	40	reg4-1	3.5911	3.22552
27	41	reg4-1	3.59472	3.22299
27	42	reg4-1	3.60476	3.22687
27	43	reg4-1	3.61135	3.22729
27	44	reg4-1	3.60811	3.2179
27	45	reg4-1	3.60872	3.21235
28	1	reg4-1	0.10915	-0.0360374
28	2	reg4-1	0.118334	-0.0324251
28	3	reg4-1	0.137234	-0.0190961
28	4	reg4-1	0.150479	-0.0114232
28	5	reg4-1	0.162425	-0.00504818
28	6	reg4-1	0.173673	0.000628329
28	7	reg4-1	0.184627	0.00601051
28	8	reg4-1	0.192566	0.00837845
28	9	reg4-1	0.198671	0.00891176
28	10	reg4-1	0.204103	0.00877184
28	11	reg4-1	0.208221	0.0073186
28	12	reg4-1	0.215052	0.00857796
28	13	reg4-1	0.219174	0.00712903
28	14	reg4-1	0.222869	0.00525245
28	15	reg4-1	0.22495	0.00176206
28	16	reg4-1	0.229703	0.000942706
28	17	reg4-1	0.232543	-0.00178856
28	18	reg4-1	0.234044	-0.0058593
28	19	reg4-1	0.238091	-0.00738334
28	20	reg4-1	0.243842	-0.00720348
28	21	reg4-1	0.250736	-0.00588161
28	22	reg4-1	0.259875	-0.00231402
28	23	reg4-1	0.277662	0.00990196
28	24	reg4-1	0.307652	0.0343196
28	25	reg4-1	0.365491	0.0865879
28	26	reg4-1	0.469429	0.184954
28	27	reg4-1	0.658957	0.368911
28	28	reg4-1	0.971073	0.675455
28	29	reg4-1	1.43157	1.13038
28	30	reg4-1	2.00263	1.69587
28	31	reg4-1	2.57036	2.25803
28	32	reg4-1	3.02197	2.70407
28	33	reg4-1	3.31897	2.99549
28	34	reg4-1	3.51448	3.18544
28	35	reg4-1	3.63349	3.29887
28	36	reg4-1	3.6937	3.35351
28	37	reg4-1	3.72204	3.37628
28	38	reg4-1	3.72675	3.37542
28	39	reg4-1	3.73497	3.37807
28	40	reg4-1	3.737	3.37452
28	41	reg4-1	3.74133	3.37329
28	42	reg4-1	3.74664	3.37302
28	43	reg4-1	3.75519	3.376
28	44	reg4-1	3.76488	3.38011
28	45	reg4-1	3.76977	3.37944
29	1	reg4-1	0.0997499	-0.0372522
29	2	reg4-1	0.108617	-0.034343
29	3	reg4-1	0.13024	-0.018679
29	4	reg4-1	0.145784	-0.00909279
29	5	reg4-1	0.158007	-0.00282899
29	6	reg4-1	0.168846	0.00205182
29	7	reg4-1	0.17703	0.00427732
29	8	reg4-1	0.185336	0.00662555
29	9	reg4-1	0.193218	0.00854918
29	10	reg4-1	0.199591	0.00896303
29	11	reg4-1	0.204846	0.00825961
29	12	reg4-1	0.209662	0.00711756
29	13	reg4-1	0.21447	0.0059671
29	14	reg4-1	0.217781	0.00331949
29	15	reg4-1	0.221621	0.00120199
29	16	reg4-1	0.224862	-0.00151619
29	17	reg4-1	0.227361	-0.00497512
29	18	reg4-1	0.232205	-0.00608984
29	19	reg4-1	0.236402	-0.00785045
29	20	reg4-1	0.244911	-0.00530032
29	21	reg4-1	0.25786	0.00169026
29	22	reg4-1	0.281716	0.0195877
29	23	reg4-1	0.327879	0.0597924
29	24	reg4-1	0.410162	0.136117
29	25	reg4-1	0.562785	0.282782
29	26	reg4-1	0.821573	0.535612
29	27	reg4-1	1.20516	0.913241
29	28	reg4-1	1.69792	1.40004
29	29	reg4-1	2.22724	1.9234
29	30	reg4-1	2.69982	2.39002
29	31	reg4-1	3.06654	2.75078
29	32	reg4-1	3.33272	3.01101
29	33	reg4-1	3.50621	3.17854
29	34	reg4-1	3.60976	3.27613
29	35	reg4-1	3.66569	3.32611
29	36	reg4-1	3.688	3.34245
29	37	reg4-1	3.70233	3.35082
29	38	reg4-1	3.71424	3.35678
29	39	reg4-1	3.71974	3.35632
29	40	reg4-1	3.72583	3.35645
29	41	reg4-1	3.73038	3.35505
29	42	reg4-1	3.74164	3.36035
29	43	reg4-1	3.74638	3.35912
29	44	reg4-1	3.74673	3.35352
29	45	reg4-1	3.738	3.33883
30	1	reg4-1	0.236232	-0.00328097
30	2	reg4-1	0.240006	-0.00603573
30	3	reg4-1	0.24932	-0.0032492
30	4	reg4-1	0.254337	-0.00476057
30	5	reg4-1	0.263318	-0.00230759
30	6	reg4-1	0.270322	-0.00183201
30	7	reg4-1	0.277589	-0.00109263
30	8	reg4-1	0.287886	0.00267619
30	9	reg4-1	0.295322	0.00358339
30	10	reg4-1	0.300869	0.00260265
30	11	reg4-1	0.31009	0.00529513
30	12	reg4-1	0.316865	0.00554262
30	13	reg4-1	0.320447	0.00259597
30	14	reg4-1	0.324875	0.000495933
30	15	reg4-1	0.33195	0.00104288
30	16	reg4-1	0.337944	0.000508576
30	17	reg4-1	0.342865	-0.00109808
30	18	reg4-1	0.34801	-0.00248151
30	19	reg4-1	0.353197	-0.0038223
30	20	reg4-1	0.359848	-0.00369944
30	21	reg4-1	0.370964	0.000888646
30	22	reg4-1	0.389915	0.0133108
30	23	reg4-1	0.421873	0.0387405
30	24	reg4-1	0.476162	0.0865017
30	25	reg4-1	0.576635	0.180447
30	26	reg4-1	0.757817	0.355101
30	27	reg4-1	1.0489	0.639655
30	28	reg4-1	1.47039	1.05462
30	29	reg4-1	1.98604	1.56374
30	30	reg4-1	2.50126	2.07243
30	31	reg4-1	2.9316	2.49624
30	32	reg4-1	3.24239	2.8005
30	33	reg4-1	3.45967	3.01125
30	34	reg4-1	3.59588	3.14094
30	35	reg4-1	3.67132	3.20985
30	36	reg4-1	3.70767	3.23967
30	37	reg4-1	3.72519	3.25066
30	38	reg4-1	3.73174	3.25068
30	39	reg4-1	3.73959	3.25201
30	40	reg4-1	3.74857	3.25446
30	41	reg4-1	3.75396	3.25333
30	42	reg4-1	3.74588	3.23872
30	43	reg4-1	3.75841	3.24472
30	44	reg4-1	3.77261	3.25239
30	45	reg4-1	3.7733	3.24655
31	1	reg4-1	0.0941528	-0.0465246
31	2	reg4-1	0.104501	-0.0417256
31	3	reg4-1	0.126702	-0.0250745
31	4	reg4-1	0.145467	-0.0118593
31	5	reg4-1	0.161625	-0.00125001
31	6	reg4-1	0.172326	0.00390146
31	7	reg4-1	0.181641	0.00766621
31	8	reg4-1	0.189571	0.0100469
31	9	reg4-1	0.194619	0.00954523
31	10	reg4-1	0.199445	0.00882244
31	11	reg4-1	0.204751	0.00857797
31	12	reg4-1	0.208749	0.00702719
31	13	reg4-1	0.213365	0.00609351
31	14	reg4-1	0.216783	0.0039624
31	15	reg4-1	0.219356	0.000985033
31	16	reg4-1	0.222967	-0.00095338
31	17	reg4-1	0.223893	-0.0055763
31	18	reg4-1	0.230163	-0.00485636
31	19	reg4-1	0.23275	-0.00781818
31	20	reg4-1	0.236878	-0.00924028
31	21	reg4-1	0.247549	-0.00411857
31	22	reg4-1	0.265469	0.00825181
31	23	reg4-1	0.295323	0.0325564
31	24	reg4-1	0.355272	0.0869557
31	25	reg4-1	0.465394	0.191528
31	26	reg4-1	0.660737	0.381321
31	27	reg4-1	0.971676	0.686711
31	28	reg4-1	1.40778	1.11726
31	29	reg4-1	1.93195	1.63588
31	30	reg4-1	2.45016	2.14855
31	31	reg4-1	2.88331	2.57615
31	32	reg4-1	3.20703	2.89432
31	33	reg4-1	3.44151	3.12325
31	34	reg4-1	3.5859	3.26208
31	35	reg4-1	3.6526	3.32324
31	36	reg4-1	3.67857	3.34366
31	37	reg4-1	3.67857	3.33811
31	38	reg4-1	3.6846	3.33859
31	39	reg4-1	3.6937	3.34214
31	40	reg4-1	3.70141	3.3443
31	41	reg4-1	3.7026	3.33994
31	42	reg4-1	3.6923	3.3241
31	43	reg4-1	3.69924	3.32549
31	44	reg4-1	3.70788	3.32858
31	45	reg4-1	3.71134	3.32649
32	1	reg4-1	0.0928898	-0.0394447
32	2	reg4-1	0.104317	-0.0335915
32	3	reg4-1	0.123965	-0.0195177
32	4	reg4-1	0.13904	-0.0100175
32	5	reg4-1	0.151046	-0.00358489
32	6	reg4-1	0.160435	0.0002293
32	7	reg4-1	0.17021	0.00443017
32	8	reg4-1	0.179234	0.00787964
32	9	reg4-1	0.18555	0.00862205
32	10	reg4-1	0.19162	0.00911717
32	11	reg4-1	0.195749	0.00767181
32	12	reg4-1	0.200831	0.00717961
32	13	reg4-1	0.207128	0.00790251
32	14	reg4-1	0.20921	0.00441049
32	15	reg4-1	0.212151	0.00177716
32	16	reg4-1	0.216793	0.000845238
32	17	reg4-1	0.220137	-0.00138539
32	18	reg4-1	0.2221	-0.00499657
32	19	reg4-1	0.225297	-0.0073734
32	20	reg4-1	0.230529	-0.00771598
32	21	reg4-1	0.238345	-0.00547374
32	22	reg4-1	0.247861	-0.00153245
32	23	reg4-1	0.267555	0.0125875
32	24	reg4-1	0.307731	0.0471888
32	25	reg4-1	0.382902	0.116786
32	26	reg4-1	0.517103	0.245412
32	27	reg4-1	0.747616	0.470352
32	28	reg4-1	1.10618	0.823343
32	29	reg4-1	1.58337	1.29495
32	30	reg4-1	2.1014	1.80741
32	31	reg4-1	2.56508	2.26552
32	32	reg4-1	2.91617	2.61104
32	33	reg4-1	3.16465	2.85394
32	34	reg4-1	3.33914	3.02286
32	35	reg4-1	3.44726	3.1254
32	36	reg4-1	3.50411	3.17668
32	37	reg4-1	3.53262	3.19961
32	38	reg4-1	3.54894	3.21035
32	39	reg4-1	3.55635	3.21219
32	40	reg4-1	3.57132	3.22159
32	41	reg4-1	3.58563	3.23033
32	42	reg4-1	3.58718	3.2263
32	43	reg4-1	3.5958	3.22935
32	44	reg4-1	3.60341	3.23138
32	45	reg4-1	3.60717	3.22957
33	1	reg4-1	0.0863304	-0.0471202
33	2	reg4-1	0.0960277	-0.0428696
33	3	reg4-1	0.119149	-0.0251953
33	4	reg4-1	0.13641	-0.0133801
33	5	reg4-1	0.152031	-0.00320617
33	6	reg4-1	0.162519	0.0018356
33	7	reg4-1	0.172735	0.00660413
33	8	reg4-1	0.181511	0.00993336
33	9	reg4-1	0.187118	0.0100946
33	10	reg4-1	0.193488	0.0110174
33	11	reg4-1	0.197869	0.00995232
33	12	reg4-1	0.202517	0.00915339
33	13	reg4-1	0.204489	0.00567864
33	14	reg4-1	0.209017	0.00476011
33	15	reg4-1	0.213219	0.00351532
33	16	reg4-1	0.217197	0.00204712
33	17	reg4-1	0.218285	-0.00231246
33	18	reg4-1	0.220269	-0.00577476
33	19	reg4-1	0.223772	-0.00771875
33	20	reg4-1	0.227792	-0.00914507
33	21	reg4-1	0.234524	-0.00785932
33	22	reg4-1	0.243585	-0.00424539
33	23	reg4-1	0.259285	0.00600838
33	24	reg4-1	0.290289	0.0315658
33	25	reg4-1	0.349773	0.0856032
33	26	reg4-1	0.455695	0.186078
33	27	reg4-1	0.642269	0.367205
33	28	reg4-1	0.953388	0.672878
33	29	reg4-1	1.40018	1.11422
33	30	reg4-1	1.9475	1.6561
33	31	reg4-1	2.49318	2.19633
33	32	reg4-1	2.9415	2.6392
33	33	reg4-1	3.26471	2.95697
33	34	reg4-1	3.47473	3.16154
33	35	reg4-1	3.59011	3.27147
33	36	reg4-1	3.62276	3.29867
33	37	reg4-1	3.62146	3.29193
33	38	reg4-1	3.61991	3.28494
33	39	reg4-1	3.6188	3.27838
33	40	reg4-1	3.62528	3.27941
33	41	reg4-1	3.63229	3.28097
33	42	reg4-1	3.63576	3.27899
33	43	reg4-1	3.64715	3.28494
33	44	reg4-1	3.65276	3.28511
33	45	reg4-1	3.64851	3.2754
34	1	reg4-1	0.0951445	-0.0402989
34	2	reg4-1	0.104652	-0.036011
34	3	reg4-1	0.124022	-0.0218607
34	4	reg4-1	0.138153	-0.012949
34	5	reg4-1	0.150247	-0.00607463
34	6	reg4-1	0.162811	0.0012691
34	7	reg4-1	0.173332	0.0065709
34	8	reg4-1	0.181631	0.00964995
34	9	reg4-1	0.187389	0.0101888
34	10	reg4-1	0.191875	0.00945447
34	11	reg4-1	0.198711	0.0110708
34	12	reg4-1	0.202298	0.00943798
34	13	reg4-1	0.205474	0.00739486
34	14	reg4-1	0.206842	0.00354291
34	15	reg4-1	0.210094	0.00157549
34	16	reg4-1	0.213714	-2.47802e-05
34	17	reg4-1	0.217326	-0.00163215
34	18	reg4-1	0.22021	-0.0039681
34	19	reg4-1	0.222348	-0.00704902
34	20	reg4-1	0.226286	-0.00833125
34	21	reg4-1	0.231571	-0.00826567
34	22	reg4-1	0.240346	-0.00470978
34	23	reg4-1	0.255223	0.00494745
34	24	reg4-1	0.2817	0.0262041
34	25	reg4-1	0.330888	0.0701732
34	26	reg4-1	0.418008	0.152073
34	27	reg4-1	0.574439	0.303285
34	28	reg4-1	0.839524	0.56315
34	29	reg4-1	1.234	0.952408
34	30	reg4-1	1.72764	1.44083
34	31	reg4-1	2.23122	1.93919
34	32	reg4-1	2.64604	2.34878
34	33	reg4-1	2.94329	2.64082
34	34	reg4-1	3.14099	2.8333
34	35	reg4-1	3.26841	2.9555
34	36	reg4-1	3.33551	3.01737
34	37	reg4-1	3.36576	3.0424
34	38	reg4-1	3.36821	3.03964
34	39	reg4-1	3.36941	3.03562
34	40	reg4-1	3.3758	3.03679
34	41	reg4-1	3.38659	3.04236
34	42	reg4-1	3.3985	3.04905
34	43	reg4-1	3.4068	3.05213
34	44	reg4-1	3.41219	3.0523
34	45	reg4-1	3.4171	3.05199
35	1	reg4-1	0.0874919	-0.0359816
35	2	reg4-1	0.0979211	-0.0316075
35	3	reg4-1	0.116701	-0.018883
35	4	reg4-1	0.133352	-0.00828733
35	5	reg4-1	0.144618	-0.00307584
35	6	reg4-1	0.156337	0.00258742
35	7	reg4-1	0.166106	0.006302
35	8	reg4-1	0.172247	0.0063876
35	9	reg4-1	0.180548	0.00863353
35	10	reg4-1	0.185779	0.00780889
35	11	reg4-1	0.192923	0.00889834
35	12	reg4-1	0.198058	0.00797757
35	13	reg4-1	0.200187	0.00405172
35	14	reg4-1	0.203938	0.00174786
35	15	reg4-1	0.20898	0.000734438
35	16	reg4-1	0.211874	-0.00242705
35	17	reg4-1	0.213471	-0.00688483
35	18	reg4-1	0.217804	-0.00860668
35	19	reg4-1	0.225501	-0.00696469
35	20	reg4-1	0.235626	-0.00289535
35	21	reg4-1	0.251318	0.00674136
35	22	reg4-1	0.281368	0.0307366
35	23	reg4-1	0.341762	0.0850758
35	24	reg4-1	0.453473	0.190731
35	25	reg4-1	0.64425	0.375453
35	26	reg4-1	0.936837	0.661985
35	27	reg4-1	1.33704	1.05613
35	28	reg4-1	1.7926	1.50564
35	29	reg4-1	2.21721	1.92419
35	30	reg4-1	2.56197	2.26289
35	31	reg4-1	2.82063	2.5155
35	32	reg4-1	3.00196	2.69077
35	33	reg4-1	3.12363	2.80639
35	34	reg4-1	3.19871	2.87542
35	35	reg4-1	3.23898	2.90963
35	36	reg4-1	3.26174	2.92634
35	37	reg4-1	3.27994	2.93848
35	38	reg4-1	3.28874	2.94123
35	39	reg4-1	3.29497	2.9414
35	40	reg4-1	3.30568	2.94605
35	41	reg4-1	3.31436	2.94868
35	42	reg4-1	3.32542	2.95369
35	43	reg4-1	3.32751	2.94972
35	44	reg4-1	3.34202	2.95818
35	45	reg4-1	3.34825	2.95835
36	1	reg4-1	0.121674	-0.0454309
36	2	reg4-1	0.131051	-0.0426619
36	3	reg4-1	0.153533	-0.0267891
36	4	reg4-1	0.171961	-0.0149694
36	5	reg4-1	0.186175	-0.00736293
36	6	reg4-1	0.202154	0.00200701
36	7	reg4-1	0.217904	0.0111493
36	8	reg4-1	0.228357	0.0149935
36	9	reg4-1	0.231824	0.0118521
36	10	reg4-1	0.233927	0.00734643
36	11	reg4-1	0.241526	0.00833766
36	12	reg4-1	0.247284	0.00748711
36	13	reg4-1	0.254768	0.00836264
36	14	reg4-1	0.26044	0.00742603
36	15	reg4-1	0.263214	0.00359178
36	16	reg4-1	0.266604	0.000373656
36	17	reg4-1	0.272254	-0.000584407
36	18	reg4-1	0.274747	-0.00470047
36	19	reg4-1	0.277651	-0.00840497
36	20	reg4-1	0.283194	-0.00947017
36	21	reg4-1	0.288627	-0.0106458
36	22	reg4-1	0.299033	-0.00684782
36	23	reg4-1	0.313276	0.000786666
36	24	reg4-1	0.341945	0.0228478
36	25	reg4-1	0.393895	0.0681888
36	26	reg4-1	0.49115	0.158836
36	27	reg4-1	0.66207	0.323147
36	28	reg4-1	0.944809	0.599278
36	29	reg4-1	1.35431	1.00217
36	30	reg4-1	1.85838	1.49963
36	31	reg4-1	2.34358	1.97823
36	32	reg4-1	2.72294	2.35098
36	33	reg4-1	2.97891	2.60034
36	34	reg4-1	3.13016	2.74498
36	35	reg4-1	3.22685	2.83506
36	36	reg4-1	3.26287	2.86447
36	37	reg4-1	3.27856	2.87355
36	38	reg4-1	3.27991	2.8683
36	39	reg4-1	3.28154	2.86332
36	40	reg4-1	3.29239	2.86756
36	41	reg4-1	3.29833	2.86689
36	42	reg4-1	3.30476	2.86671
36	43	reg4-1	3.3187	2.87404
36	44	reg4-1	3.33001	2.87875
36	45	reg4-1	3.33559	2.87772
37	1	reg4-2	0.0809633	-0.0483354
37	2	reg4-2	0.0899744	-0.0444277
37	3	reg4-2	0.109761	-0.0297448
37	4	reg4-2	0.126827	-0.0177823
37	5	reg4-2	0.139823	-0.00988926
37	6	reg4-2	0.151327	-0.00348904
37	7	reg4-2	0.160584	0.000665159
37	8	reg4-2	0.169179	0.00415626
37	9	reg4-2	0.176705	0.00657865
37	10	reg4-2	0.184086	0.00885624
37	11	reg4-2	0.192241	0.0119078
37	12	reg4-2	0.199336	0.0138998
37	13	reg4-2	0.205477	0.0149379
37	14	reg4-2	0.209313	0.0136697
37	15	reg4-2	0.213027	0.0122802
37	16	reg4-2	0.216762	0.0109118
37	17	reg4-2	0.219785	0.00883175
37	18	reg4-2	0.222354	0.00629723
37	19	reg4-2	0.223218	0.00205801
37	20	reg4-2	0.225778	-0.000485345
37	21	reg4-2	0.228216	-0.0031512
37	22	reg4-2	0.22988	-0.00659041
37	23	reg4-2	0.232105	-0.00946898
37	24	reg4-2	0.235549	-0.0111281
37	25	reg4-2	0.23937	-0.0124104
37	26	reg4-2	0.245973	-0.0109106
37	27	reg4-2	0.258364	-0.00362338
37	28	reg4-2	0.280878	0.0137874
37	29	reg4-2	0.324198	0.0520039
37	30	reg4-2	0.405377	0.12808
37	31	reg4-2	0.553066	0.270665
37	32	reg4-2	0.807598	0.520094
37	33	reg4-2	1.20783	0.915221
37	34	reg4-2	1.76362	1.46591
37	35	reg4-2	2.39643	2.09362
37	36	reg4-2	2.96063	2.65271
37	37	reg4-2	3.34988	3.03686
37	38	reg4-2	3.5625	3.24438
37	39	reg4-2	3.69253	3.36931
37	40	reg4-2	3.78656	3.45823
37	41	reg4-2	3.85539	3.52196
37	42	reg4-2	3.90988	3.57134
37	43	reg4-2	3.94894	3.6053
37	44	reg4-2	3.97813	3.62938
37	45	reg4-2	3.98654	3.63269
38	1	reg4-2	0.093543	-0.0449579
38	2	reg4-2	0.102362	-0.0405102
38	3	reg4-2	0.121376	-0.025868
38	4	reg4-2	0.135999	-0.0156162
38	5	reg4-2	0.147753	-0.00823423
38	6	reg4-2	0.158378	-0.00198027
38	7	reg4-2	0.166726	0.00199609
38	8	reg4-2	0.175083	0.00598118
38	9	reg4-2	0.182372	0.00889881
38	10	reg4-2	0.187795	0.00995026
38	11	reg4-2	0.193494	0.0112777
38	12	reg4-2	0.197234	0.0106458
38	13	reg4-2	0.200856	0.00989685
38	14	reg4-2	0.205235	0.00990424
38	15	reg4-2	0.208624	0.0089219
38	16	reg4-2	0.210633	0.00655943
38	17	reg4-2	0.213657	0.00521139
38	18	reg4-2	0.215906	0.00308886
38	19	reg4-2	0.218551	0.0013624
38	20	reg4-2	0.220066	-0.00149367
38	21	reg4-2	0.221847	-0.00408482
38	22	reg4-2	0.223485	-0.00681793
38	23	reg4-2	0.225503	-0.0091712
38	24	reg4-2	0.228017	-0.0110286
38	25	reg4-2	0.234017	-0.00940004
38	26	reg4-2	0.242265	-0.00552381
38	27	reg4-2	0.254908	0.00274785
38	28	reg4-2	0.281961	0.0254286
38	29	reg4-2	0.334125	0.0732214
38	30	reg4-2	0.427262	0.161987
38	31	reg4-2	0.592801	0.323154
38	32	reg4-2	0.874793	0.600775
38	33	reg4-2	1.30916	1.03077
38	34	reg4-2	1.87503	1.59227
38	35	reg4-2	2.45914	2.172
38	36	reg4-2	2.91891	2.6274
38	37	reg4-2	3.21886	2.92298
38	38	reg4-2	3.42822	3.12797
38	39	reg4-2	3.57659	3.27197
38	40	reg4-2	3.68649	3.3775
38	41	reg4-2	3.76724	3.45388
38	42	reg4-2	3.82929	3.51156
38	43	reg4-2	3.87588	3.55377
38	44	reg4-2	3.90015	3.57368
38	45	reg4-2	3.9185	3.58765
39	1	reg4-2	0.0973013	-0.0467187
39	2	reg4-2	0.104892	-0.0437207
39	3	reg4-2	0.126623	-0.0265827
39	4	reg4-2	0.142462	-0.0153365
39	5	reg4-2	0.15586	-0.00653117
39	6	reg4-2	0.165549	-0.00143516
39	7	reg4-2	0.173581	0.00200408
39	8	reg4-2	0.181581	0.00541151
39	9	reg4-2	0.187792	0.00702954
39	10	reg4-2	0.194616	0.0092603
39	11	reg4-2	0.1994	0.00945167
39	12	reg4-2	0.204433	0.00989239
39	13	reg4-2	0.20955	0.0104157
39	14	reg4-2	0.215642	0.0119158
39	15	reg4-2	0.220015	0.0116955
39	16	reg4-2	0.221342	0.00843018
39	17	reg4-2	0.221524	0.00401872
39	18	reg4-2	0.224677	0.00257866
39	19	reg4-2	0.227454	0.000763231
39	20	reg4-2	0.229934	-0.0013492
39	21	reg4-2	0.231032	-0.00484414
39	22	reg4-2	0.232742	-0.0077273
39	23	reg4-2	0.235413	-0.00964896
39	24	reg4-2	0.238995	-0.0106595
39	25	reg4-2	0.245495	-0.00875268
39	26	reg4-2	0.254321	-0.0045194
39	27	reg4-2	0.269703	0.00627007
39	28	reg4-2	0.299106	0.0310799
39	29	reg4-2	0.354894	0.0822749
39	30	reg4-2	0.459045	0.181833
39	31	reg4-2	0.643727	0.361922
39	32	reg4-2	0.957899	0.671501
39	33	reg4-2	1.4394	1.14841
39	34	reg4-2	2.0742	1.77862
39	35	reg4-2	2.75111	2.45093
39	36	reg4-2	3.29745	2.99268
39	37	reg4-2	3.61955	3.31018
39	38	reg4-2	3.79187	3.47791
39	39	reg4-2	3.90578	3.58723
39	40	reg4-2	3.99412	3.67098
39	41	reg4-2	4.06541	3.73768
39	42	reg4-2	4.12248	3.79016
39	43	reg4-2	4.16174	3.82482
39	44	reg4-2	4.19636	3.85485
39	45	reg4-2	4.21925	3.87315
40	1	reg4-2	0.0966137	-0.0463318
40	2	reg4-2	0.106553	-0.0409302
40	3	reg4-2	0.12377	-0.0282508
40	4	reg4-2	0.140061	-0.0164969
40	5	reg4-2	0.153771	-0.00732472
40	6	reg4-2	0.164018	-0.00161483
40	7	reg4-2	0.173562	0.00339085
40	8	reg4-2	0.180762	0.00605357
40	9	reg4-2	0.187824	0.00857825
40	10	reg4-2	0.193969	0.0101852
40	11	reg4-2	0.199178	0.0108573
40	12	reg4-2	0.20406	0.0112015
40	13	reg4-2	0.207989	0.0105934
40	14	reg4-2	0.211008	0.00907435
40	15	reg4-2	0.21473	0.00825854
40	16	reg4-2	0.218276	0.00726716
40	17	reg4-2	0.220757	0.0052114
40	18	reg4-2	0.224888	0.00480446
40	19	reg4-2	0.227252	0.00263059
40	20	reg4-2	0.228235	-0.000923257
40	21	reg4-2	0.229537	-0.00415935
40	22	reg4-2	0.231506	-0.00672739
40	23	reg4-2	0.233374	-0.00939724
40	24	reg4-2	0.235034	-0.0122747
40	25	reg4-2	0.240909	-0.0109374
40	26	reg4-2	0.250575	-0.00580864
40	27	reg4-2	0.265932	0.00501031
40	28	reg4-2	0.289699	0.0242404
40	29	reg4-2	0.339084	0.0690881
40	30	reg4-2	0.431504	0.15697
40	31	reg4-2	0.59831	0.319238
40	32	reg4-2	0.882834	0.599225
40	33	reg4-2	1.31457	1.02642
40	34	reg4-2	1.86914	1.57646
40	35	reg4-2	2.43648	2.13926
40	36	reg4-2	2.89824	2.59648
40	37	reg4-2	3.21563	2.90933
40	38	reg4-2	3.41728	3.10645
40	39	reg4-2	3.55781	3.24244
40	40	reg4-2	3.64184	3.32193
40	41	reg4-2	3.67695	3.3525
40	42	reg4-2	3.69954	3.37055
40	43	reg4-2	3.71646	3.38294
40	44	reg4-2	3.72892	3.39086
40	45	reg4-2	3.73604	3.39345
41	1	reg4-2	0.0614654	-0.051054
41	2	reg4-2	0.0710965	-0.0458238
41	3	reg4-2	0.0912721	-0.0300493
41	4	reg4-2	0.108489	-0.0172331
41	5	reg4-2	0.121883	-0.00824079
41	6	reg4-2	0.134476	-4.84735e-05
41	7	reg4-2	0.141683	0.00275726
41	8	reg4-2	0.148586	0.00525951
41	9	reg4-2	0.155871	0.00814353
41	10	reg4-2	0.162415	0.0102867
41	11	reg4-2	0.167388	0.0108592
41	12	reg4-2	0.172394	0.0114641
41	13	reg4-2	0.176058	0.0107264
41	14	reg4-2	0.179295	0.00956254
41	15	reg4-2	0.182659	0.0085254
41	16	reg4-2	0.187087	0.00855307
41	17	reg4-2	0.190207	0.00727191
41	18	reg4-2	0.193116	0.00577955
41	19	reg4-2	0.195217	0.00348028
41	20	reg4-2	0.195761	-0.000376945
41	21	reg4-2	0.197277	-0.00326229
41	22	reg4-2	0.198471	-0.00646884
41	23	reg4-2	0.201403	-0.00793801
41	24	reg4-2	0.204233	-0.00950887
41	25	reg4-2	0.206691	-0.0114524
41	26	reg4-2	0.214454	-0.00809037
41	27	reg4-2	0.224816	-0.00212888
41	28	reg4-2	0.244318	0.012972
41	29	reg4-2	0.282446	0.0466993
41	30	reg4-2	0.352313	0.112165
41	31	reg4-2	0.485752	0.241203
41	32	reg4-2	0.715237	0.466287
41	33	reg4-2	1.07773	0.824384
41	34	reg4-2	1.56625	1.3085
41	35	reg4-2	2.09926	1.8371
41	36	reg4-2	2.57251	2.30596
41	37	reg4-2	2.9304	2.65944
41	38	reg4-2	3.17816	2.90281
41	39	reg4-2	3.35004	3.07028
41	40	reg4-2	3.46832	3.18417
41	41	reg4-2	3.54512	3.25656
41	42	reg4-2	3.59245	3.29949
41	43	reg4-2	3.61541	3.31805
41	44	reg4-2	3.62928	3.32752
41	45	reg4-2	3.63964	3.33347
42	1	reg4-2	0.0906796	-0.0472633
42	2	reg4-2	0.0982274	-0.044556
42	3	reg4-2	0.119703	-0.0279211
42	4	reg4-2	0.135205	-0.0172593
42	5	reg4-2	0.15001	-0.00729513
42	6	reg4-2	0.162325	0.000179286
42	7	reg4-2	0.171314	0.00432769
42	8	reg4-2	0.178412	0.00658529
42	9	reg4-2	0.186171	0.00950319
42	10	reg4-2	0.190967	0.00945903
42	11	reg4-2	0.195494	0.00914554
42	12	reg4-2	0.201367	0.0101778
42	13	reg4-2	0.206599	0.0105695
42	14	reg4-2	0.210204	0.00933373
42	15	reg4-2	0.213732	0.00802083
42	16	reg4-2	0.217593	0.00704171
42	17	reg4-2	0.220851	0.0054584
42	18	reg4-2	0.223169	0.00293587
42	19	reg4-2	0.225358	0.000284547
42	20	reg4-2	0.2276	-0.00231422
42	21	reg4-2	0.232006	-0.00274896
42	22	reg4-2	0.234968	-0.00462732
42	23	reg4-2	0.236527	-0.00790859
42	24	reg4-2	0.2376	-0.0116767
42	25	reg4-2	0.242846	-0.0112711
42	26	reg4-2	0.250778	-0.00817949
42	27	reg4-2	0.266842	0.003044
42	28	reg4-2	0.290799	0.0221606
42	29	reg4-2	0.335584	0.0621049
42	30	reg4-2	0.418414	0.140094
42	31	reg4-2	0.574587	0.291426
42	32	reg4-2	0.845748	0.557747
42	33	reg4-2	1.2703	0.977462
42	34	reg4-2	1.84408	1.5464
42	35	reg4-2	2.46836	2.16584
42	36	reg4-2	2.99723	2.68986
42	37	reg4-2	3.37192	3.05971
42	38	reg4-2	3.61987	3.30282
42	39	reg4-2	3.78184	3.45996
42	40	reg4-2	3.88996	3.56324
42	41	reg4-2	3.9558	3.62424
42	42	reg4-2	4.0017	3.6653
42	43	reg4-2	4.03297	3.69173
42	44	reg4-2	4.05163	3.70555
42	45	reg4-2	4.06677	3.71584
43	1	reg4-2	0.0936627	-0.0515508
43	2	reg4-2	0.102193	-0.0470137
43	3	reg4-2	0.121606	-0.0315946
43	4	reg4-2	0.137119	-0.0200747
43	5	reg4-2	0.149662	-0.0115257
43	6	reg4-2	0.16194	-0.00324113
43	7	reg4-2	0.17077	0.00159592
43	8	reg4-2	0.180232	0.00706363
43	9	reg4-2	0.187089	0.00992713
43	10	reg4-2	0.191445	0.0102899
43	11	reg4-2	0.196453	0.0113048
43	12	reg4-2	0.201045	0.0119029
43	13	reg4-2	0.205461	0.0123254
43	14	reg4-2	0.209488	0.0123586
43	15	reg4-2	0.213199	0.0120763
43	16	reg4-2	0.216129	0.0110135
43	17	reg4-2	0.216171	0.00706193
43	18	reg4-2	0.218583	0.00547983
43	19	reg4-2	0.222041	0.00494412
43	20	reg4-2	0.222625	0.00153481
43	21	reg4-2	0.225109	2.55614e-05
43	22	reg4-2	0.225678	-0.00339911
43	23	reg4-2	0.22528	-0.00779057
43	24	reg4-2	0.228601	-0.00846277
43	25	reg4-2	0.23042	-0.010637
43	26	reg4-2	0.232657	-0.0123942
43	27	reg4-2	0.23926	-0.00978441
43	28	reg4-2	0.247106	-0.00593157
43	29	reg4-2	0.263777	0.00674585
43	30	reg4-2	0.291343	0.0303186
43	31	reg4-2	0.347816	0.0827978
43	32	reg4-2	0.450818	0.181806
43	33	reg4-2	0.641268	0.368263
43	34	reg4-2	0.955722	0.678723
43	35	reg4-2	1.42062	1.13963
43	36	reg4-2	1.99354	1.70855
43	37	reg4-2	2.55327	2.26429
43	38	reg4-2	2.98866	2.69568
43	39	reg4-2	3.27745	2.98048
43	40	reg4-2	3.47121	3.17025
43	41	reg4-2	3.6033	3.29834
43	42	reg4-2	3.69357	3.38463
43	43	reg4-2	3.75125	3.43831
43	44	reg4-2	3.7834	3.46647
43	45	reg4-2	3.79922	3.47829
44	1	reg4-2	0.0936019	-0.0528011
44	2	reg4-2	0.102529	-0.0479804
44	3	reg4-2	0.124035	-0.0305808
44	4	reg4-2	0.139396	-0.0193258
44	5	reg4-2	0.152033	-0.0107949
44	6	reg4-2	0.165233	-0.00170107
44	7	reg4-2	0.175632	0.00459097
44	8	reg4-2	0.18064	0.00549271
44	9	reg4-2	0.187829	0.00857523
44	10	reg4-2	0.191887	0.00852731
44	11	reg4-2	0.198155	0.0106892
44	12	reg4-2	0.204931	0.0133587
44	13	reg4-2	0.208327	0.0126487
[truncated: 2,372 more rows]

## Sheet: Results
Block Type	96-Well Block (0.2mL)
Calibration Background is expired	No
Calibration Background performed on	07-18-2022
Calibration Pure Dye ABY is expired	Yes
Calibration Pure Dye ABY performed on	09-09-2021
Calibration Pure Dye CY3 is expired	Yes
Calibration Pure Dye CY3 performed on	09-09-2021
Calibration Pure Dye CY5 is expired	Yes
Calibration Pure Dye CY5 performed on	09-09-2021
Calibration Pure Dye FAM is expired	No
Calibration Pure Dye FAM performed on	03-11-2022
Calibration Pure Dye JOE is expired	Yes
Calibration Pure Dye JOE performed on	09-09-2021
Calibration Pure Dye JUN is expired	Yes
Calibration Pure Dye JUN performed on	09-09-2021
Calibration Pure Dye MUSTANG PURPLE is expired	Yes
Calibration Pure Dye MUSTANG PURPLE performed on	09-09-2021
Calibration Pure Dye NED is expired	Yes
Calibration Pure Dye NED performed on	09-09-2021
Calibration Pure Dye ROX is expired	No
Calibration Pure Dye ROX performed on	03-11-2022
Calibration Pure Dye SYBR is expired	No
Calibration Pure Dye SYBR performed on	03-11-2022
Calibration Pure Dye TAMRA is expired	Yes
Calibration Pure Dye TAMRA performed on	09-09-2021
Calibration Pure Dye TEXAS RED is expired	Yes
Calibration Pure Dye TEXAS RED performed on	09-09-2021
Calibration Pure Dye VIC is expired	No
Calibration Pure Dye VIC performed on	03-11-2022
Calibration RNaseP is expired	Yes
Calibration RNaseP performed on	09-09-2021
Calibration ROI is expired	No
Calibration ROI performed on	03-11-2022
Calibration Uniformity is expired	No
Calibration Uniformity performed on	03-11-2022
Chemistry	SYBR_GREEN
Date Created	2022-08-16 18:04:59 PM CST
Experiment Barcode
Experiment Comment
Experiment File Name	D:\JYT\2022-08-16 180449jyt.eds
Experiment Name	2022-08-16 180449jyt
Experiment Run End Time	2022-08-16 20:00:51 PM CST
Experiment Type	Comparative Cт (ΔΔCт)
Instrument Name	278874797
Instrument Serial Number	278874797
Instrument Type	QuantStudio(TM) 7 Flex System
Passive Reference	ROX
Quantification Cycle Method	Ct
Signal Smoothing On	true
Stage/ Cycle where Analysis is performed	Stage 2, Step 3
User Name
Well	Well Position	Omit	Sample Name	Target Name	Task	Reporter	Quencher	Quantity	Quantity Mean	Quantity SD	RQ	RQ Min	RQ Max	CT	Ct Mean	Ct SD	Delta Ct	Delta Ct Mean	Delta Ct SE	Delta Delta Ct	Automatic Ct Threshold	Ct Threshold	Automatic Baseline	Baseline Start	Baseline End	Comments	Amp Score	Cq Conf	Tm1	Tm2	Tm3	HIGHSD	OUTLIERRG	MTP
1	A1	FALSE	bxpc	18s	UNKNOWN	SYBR	None							9.59511	9.47693	0.103488					TRUE	0.512981	TRUE	1	45		1.47153	0.961058	88.519			N	N	N
2	A2	FALSE	bxpc	18s	UNKNOWN	SYBR	None							9.43314	9.47693	0.103488					TRUE	0.512981	TRUE	1	45		1.48047	0.969802	88.519			N	N	N
3	A3	FALSE	bxpc	18s	UNKNOWN	SYBR	None							9.40254	9.47693	0.103488					TRUE	0.512981	TRUE	1	45		1.48516	0.975346	88.6192			N	N	N
4	A4	FALSE	cfpan	18s	UNKNOWN	SYBR	None							9.28198	9.16967	0.146646					TRUE	0.512981	TRUE	1	45		1.48166	0.965728	88.6192			N	N	N
5	A5	FALSE	cfpan	18s	UNKNOWN	SYBR	None							9.22326	9.16967	0.146646					TRUE	0.512981	TRUE	1	45		1.49031	0.967374	88.7194			N	N	N
6	A6	FALSE	cfpan	18s	UNKNOWN	SYBR	None							9.00376	9.16967	0.146646					TRUE	0.512981	TRUE	1	45		1.49311	0.962131	88.8197			N	N	N
7	A7	FALSE	hpne	18s	UNKNOWN	SYBR	None							9.65044	9.6116	0.0450378					TRUE	0.512981	TRUE	1	45		1.49199	0.970082	88.8197			N	N	N
8	A8	FALSE	hpne	18s	UNKNOWN	SYBR	None							9.56223	9.6116	0.0450378					TRUE	0.512981	TRUE	1	45		1.49197	0.961586	88.8197			N	N	N
9	A9	FALSE	hpne	18s	UNKNOWN	SYBR	None							9.62215	9.6116	0.0450378					TRUE	0.512981	TRUE	1	45		1.49164	0.981898	88.8197			N	N	N
49	E1	FALSE	bxpc	reg4-1	UNKNOWN	SYBR	None	20.9736	-0.460392	1.37592	1	0.743535	1.34493	30.5611	30.4506	0.245812		20.9736	0.153984	0	TRUE	0.410293	TRUE	1	45		1.54827	0.900217	89.0201			N	N	N
50	E2	FALSE	bxpc	reg4-1	UNKNOWN	SYBR	None				1	0.743535	1.34493	30.6217	30.4506	0.245812		20.9736	0.153984	0	TRUE	0.410293	TRUE	1	45		1.52552	0.931299	89.3207			N	N	N
51	E3	FALSE	bxpc	reg4-1	UNKNOWN	SYBR	None				1	0.743535	1.34493	30.1689	30.4506	0.245812		20.9736	0.153984	0	TRUE	0.410293	TRUE	1	45		1.56957	0.921399	89.2205			N	N	N
52	E4	FALSE	cfpan	reg4-1	UNKNOWN	SYBR	None	20.9658	-0.468238	1.38342	1.00545	0.689727	1.4657	30.0956	30.1355	0.305873		20.9658	0.195843	-0.00784429	TRUE	0.410293	TRUE	1	45		1.52924	0.91517	89.3207			N	N	N
53	E5	FALSE	cfpan	reg4-1	UNKNOWN	SYBR	None				1.00545	0.689727	1.4657	30.4593	30.1355	0.305873		20.9658	0.195843	-0.00784429	TRUE	0.410293	TRUE	1	45		1.53315	0.919137	89.2205	84.4103		N	N	Y
54	E6	FALSE	cfpan	reg4-1	UNKNOWN	SYBR	None				1.00545	0.689727	1.4657	29.8515	30.1355	0.305873		20.9658	0.195843	-0.00784429	TRUE	0.410293	TRUE	1	45		1.53886	0.918926	89.3207			N	N	N
55	E7	FALSE	hpne	reg4-1	UNKNOWN	SYBR	None	21.434	0	1	0.726788	0.645074	0.818854	31.1486	31.0456	0.0974389		21.434	0.0619751	0.460393	TRUE	0.410293	TRUE	1	45		1.53869	0.924386	89.5212			N	N	N
56	E8	FALSE	hpne	reg4-1	UNKNOWN	SYBR	None	-0.174705			0.726788	0.645074	0.818854	31.0336	31.0456	0.0974389		21.434	0.0619751	0.460393	TRUE	0.410293	TRUE	1	45		1.53348	0.919887	89.3207			N	N	N
57	E9	FALSE	hpne	reg4-1	UNKNOWN	SYBR	None				0.726788	0.645074	0.818854	30.9548	31.0456	0.0974389		21.434	0.0619751	0.460393	TRUE	0.410293	TRUE	1	45		1.53924	0.922491	89.4209			N	N	N
61	F1	FALSE	mia	18s	UNKNOWN	SYBR	None							9.87828	9.83807	0.0429345					TRUE	0.512981	TRUE	1	45		1.48169	0.967964	88.6192			N	N	N
65	F5	FALSE	mia	reg4-1	UNKNOWN	SYBR	None	21.4244	-0.00967941	1.00673	0.493381	0.407987	0.596649	31.0806	31.2624	0.165567		21.9929	0.098752	1.01923	TRUE	0.410293	TRUE	1	45		1.54257	0.926145	89.3207			N	N	N
73	G1	FALSE	mia	18s	UNKNOWN	SYBR	None							9.79285	9.83807	0.0429345					TRUE	0.512981	TRUE	1	45		1.48391	0.969313	88.519			N	N	N
77	G5	FALSE	mia	reg4-1	UNKNOWN	SYBR	None				0.493381	0.407987	0.596649	31.4045	31.2624	0.165567		21.9929	0.098752	1.01923	TRUE	0.410293	TRUE	1	45		1.5426	0.926667	89.1203			N	N	N
85	H1	FALSE	mia	18s	UNKNOWN	SYBR	None							9.84308	9.83807	0.0429345					TRUE	0.512981	TRUE	1	45		1.47847	0.963378	88.519			N	N	N
89	H5	FALSE	mia	reg4-1	UNKNOWN	SYBR	None				0.493381	0.407987	0.596649	31.3022	31.2624	0.165567		21.9929	0.098752	1.01923	TRUE	0.410293	TRUE	1	45		1.53051	0.906347	89.2205			N	N	N
Analysis Type	Singleplex
Endogenous Control	18s
RQ Min/Max Confidence Level	95.0
Reference Sample	bxpc

## Sheet: Melt Curve Raw Data
Block Type	96-Well Block (0.2mL)
Calibration Background is expired	No
Calibration Background performed on	07-18-2022
Calibration Pure Dye ABY is expired	Yes
Calibration Pure Dye ABY performed on	09-09-2021
Calibration Pure Dye CY3 is expired	Yes
Calibration Pure Dye CY3 performed on	09-09-2021
Calibration Pure Dye CY5 is expired	Yes
Calibration Pure Dye CY5 performed on	09-09-2021
Calibration Pure Dye FAM is expired	No
Calibration Pure Dye FAM performed on	03-11-2022
Calibration Pure Dye JOE is expired	Yes
Calibration Pure Dye JOE performed on	09-09-2021
Calibration Pure Dye JUN is expired	Yes
Calibration Pure Dye JUN performed on	09-09-2021
Calibration Pure Dye MUSTANG PURPLE is expired	Yes
Calibration Pure Dye MUSTANG PURPLE performed on	09-09-2021
Calibration Pure Dye NED is expired	Yes
Calibration Pure Dye NED performed on	09-09-2021
Calibration Pure Dye ROX is expired	No
Calibration Pure Dye ROX performed on	03-11-2022
Calibration Pure Dye SYBR is expired	No
Calibration Pure Dye SYBR performed on	03-11-2022
Calibration Pure Dye TAMRA is expired	Yes
Calibration Pure Dye TAMRA performed on	09-09-2021
Calibration Pure Dye TEXAS RED is expired	Yes
Calibration Pure Dye TEXAS RED performed on	09-09-2021
Calibration Pure Dye VIC is expired	No
Calibration Pure Dye VIC performed on	03-11-2022
Calibration RNaseP is expired	Yes
Calibration RNaseP performed on	09-09-2021
Calibration ROI is expired	No
Calibration ROI performed on	03-11-2022
Calibration Uniformity is expired	No
Calibration Uniformity performed on	03-11-2022
Chemistry	SYBR_GREEN
Date Created	2022-08-16 18:04:59 PM CST
Experiment Barcode
Experiment Comment
Experiment File Name	D:\JYT\2022-08-16 180449jyt.eds
Experiment Name	2022-08-16 180449jyt
Experiment Run End Time	2022-08-16 20:00:51 PM CST
Experiment Type	Comparative Cт (ΔΔCт)
Instrument Name	278874797
Instrument Serial Number	278874797
Instrument Type	QuantStudio(TM) 7 Flex System
Passive Reference	ROX
Quantification Cycle Method	Ct
Signal Smoothing On	true
Stage/ Cycle where Analysis is performed	Stage 2, Step 3
User Name
Well	Well Position	Reading	Temperature	Fluorescence	Derivative
1	A1	1	60.159	5.13029	0.216646
1	A1	2	60.3594	5.10962	0.211828
1	A1	3	60.5598	5.11044	0.206542
1	A1	4	60.7603	5.08272	0.202102
1	A1	5	60.9607	5.0698	0.199828
1	A1	6	61.1611	5.0605	0.200635
1	A1	7	61.3615	5.03015	0.204765
1	A1	8	61.562	5.02261	0.211709
1	A1	9	61.7624	5.00999	0.220284
1	A1	10	61.9628	4.97854	0.22892
1	A1	11	62.1632	4.95906	0.236048
1	A1	12	62.3637	4.93511	0.240504
1	A1	13	62.5641	4.91312	0.24183
1	A1	14	62.7645	4.88962	0.240383
1	A1	15	62.9649	4.86391	0.237202
1	A1	16	63.1654	4.8392	0.233635
1	A1	17	63.3658	4.82999	0.230836
1	A1	18	63.5662	4.80781	0.229394
1	A1	19	63.7666	4.79091	0.229237
1	A1	20	63.9671	4.7659	0.229918
1	A1	21	64.1675	4.73753	0.231018
1	A1	22	64.3679	4.72473	0.232384
1	A1	23	64.5683	4.70681	0.234089
1	A1	24	64.7688	4.68059	0.236201
1	A1	25	64.9692	4.66724	0.238592
1	A1	26	65.1696	4.63842	0.240935
1	A1	27	65.37	4.61759	0.242804
1	A1	28	65.5705	4.59373	0.243814
1	A1	29	65.7709	4.58188	0.243771
1	A1	30	65.9713	4.55413	0.242787
1	A1	31	66.1717	4.52571	0.241344
1	A1	32	66.3722	4.49852	0.240144
1	A1	33	66.5726	4.50041	0.239741
1	A1	34	66.773	4.46825	0.24019
1	A1	35	66.9734	4.44997	0.240963
1	A1	36	67.1739	4.42497	0.241274
1	A1	37	67.3743	4.39598	0.24059
1	A1	38	67.5747	4.37891	0.239007
1	A1	39	67.7751	4.35804	0.237261
1	A1	40	67.9755	4.3304	0.23639
1	A1	41	68.176	4.32158	0.237248
1	A1	42	68.3764	4.29938	0.240101
1	A1	43	68.5768	4.27173	0.244436
1	A1	44	68.7772	4.26047	0.249123
1	A1	45	68.9777	4.23354	0.252836
1	A1	46	69.1781	4.203	0.254637
1	A1	47	69.3785	4.17751	0.254421
1	A1	48	69.5789	4.15156	0.252969
1	A1	49	69.7794	4.13512	0.251539
1	A1	50	69.9798	4.1138	0.251201
1	A1	51	70.1802	4.09654	0.252282
1	A1	52	70.3806	4.06399	0.254215
1	A1	53	70.5811	4.05422	0.255878
1	A1	54	70.7815	4.01997	0.25618
1	A1	55	70.9819	3.99624	0.254617
1	A1	56	71.1823	3.96384	0.251437
1	A1	57	71.3828	3.95291	0.247411
1	A1	58	71.5832	3.93424	0.243382
1	A1	59	71.7836	3.91211	0.239916
1	A1	60	71.984	3.87942	0.237229
1	A1	61	72.1845	3.86694	0.235342
1	A1	62	72.3849	3.85122	0.234239
1	A1	63	72.5853	3.81997	0.233927
1	A1	64	72.7857	3.80962	0.234391
1	A1	65	72.9861	3.78227	0.235552
1	A1	66	73.1866	3.76558	0.23725
1	A1	67	73.387	3.74516	0.239283
1	A1	68	73.5874	3.71712	0.241422
1	A1	69	73.7879	3.70472	0.243408
1	A1	70	73.9883	3.67362	0.244902
1	A1	71	74.1887	3.6525	0.245521
1	A1	72	74.3891	3.64312	0.244939
1	A1	73	74.5896	3.59725	0.243096
1	A1	74	74.79	3.58904	0.240345
1	A1	75	74.9904	3.56115	0.237411
1	A1	76	75.1908	3.54645	0.235129
1	A1	77	75.3912	3.52311	0.234092
1	A1	78	75.5917	3.51051	0.234399
1	A1	79	75.7921	3.47962	0.235695
1	A1	80	75.9925	3.46456	0.237377
1	A1	81	76.1929	3.4398	0.238864
1	A1	82	76.3934	3.4145	0.239741
1	A1	83	76.5938	3.3961	0.239771
1	A1	84	76.7942	3.37646	0.238847
1	A1	85	76.9946	3.35389	0.236995
1	A1	86	77.1951	3.32907	0.234457
1	A1	87	77.3955	3.30433	0.231709
1	A1	88	77.5959	3.28786	0.229343
1	A1	89	77.7963	3.27389	0.227817
1	A1	90	77.9968	3.25004	0.227232
1	A1	91	78.1972	3.22357	0.227323
1	A1	92	78.3976	3.21034	0.227616
1	A1	93	78.598	3.1887	0.227691
1	A1	94	78.7985	3.15954	0.227362
1	A1	95	78.9989	3.14917	0.22673
1	A1	96	79.1993	3.12387	0.226103
1	A1	97	79.3997	3.09912	0.225834
1	A1	98	79.6001	3.0894	0.226119
1	A1	99	79.8006	3.06513	0.226884
1	A1	100	80.001	3.04395	0.227801
1	A1	101	80.2014	3.0253	0.228485
1	A1	102	80.4018	3.00098	0.228748
1	A1	103	80.6023	2.97777	0.228745
1	A1	104	80.8027	2.95845	0.228877
1	A1	105	81.0031	2.94233	0.229536
1	A1	106	81.2035	2.92454	0.230867
1	A1	107	81.404	2.89712	0.232733
1	A1	108	81.6044	2.88067	0.23487
1	A1	109	81.8048	2.8469	0.237088
1	A1	110	82.0052	2.83949	0.239313
1	A1	111	82.2057	2.81628	0.241514
1	A1	112	82.4061	2.78965	0.243607
1	A1	113	82.6065	2.76085	0.245467
1	A1	114	82.8069	2.74997	0.247013
1	A1	115	83.0074	2.72641	0.248312
1	A1	116	83.2078	2.69445	0.249641
1	A1	117	83.4082	2.68259	0.251522
1	A1	118	83.6086	2.6549	0.254726
1	A1	119	83.8091	2.62792	0.260219
1	A1	120	84.0095	2.61644	0.269014
1	A1	121	84.2099	2.59056	0.281934
1	A1	122	84.4103	2.5567	0.299318
1	A1	123	84.6108	2.54097	0.320721
1	A1	124	84.8112	2.51271	0.344709
1	A1	125	85.0116	2.47797	0.368873
1	A1	126	85.212	2.43897	0.390163
1	A1	127	85.4125	2.39332	0.40558
1	A1	128	85.6129	2.35281	0.413051
1	A1	129	85.8133	2.31033	0.412281
1	A1	130	86.0137	2.26275	0.405326
1	A1	131	86.2142	2.22806	0.396833
1	A1	132	86.4146	2.20184	0.393965
1	A1	133	86.615	2.1815	0.406168
1	A1	134	86.8154	2.14381	0.444855
1	A1	135	87.0159	2.12101	0.522641
1	A1	136	87.2163	2.0957	0.651399
1	A1	137	87.4167	2.04313	0.838398
1	A1	138	87.6171	1.99961	1.08078
1	A1	139	87.8175	1.93242	1.3604
1	A1	140	88.018	1.81498	1.64242
1	A1	141	88.2184	1.59621	1.8805
1	A1	142	88.4188	1.27496	2.02834
1	A1	143	88.6192	0.917376	2.05366
1	A1	144	88.8197	0.630527	1.9486
1	A1	145	89.0201	0.450696	1.73192
1	A1	146	89.2205	0.364784	1.44248
1	A1	147	89.4209	0.326617	1.12719
1	A1	148	89.6214	0.308154	0.828485
1	A1	149	89.8218	0.290564	0.575587
1	A1	150	90.0222	0.283847	0.381588
1	A1	151	90.2226	0.284538	0.245689
1	A1	152	90.4231	0.275711	0.158344
1	A1	153	90.6235	0.27574	0.106675
1	A1	154	90.8239	0.266588	0.0784309
1	A1	155	91.0243	0.263848	0.06399
1	A1	156	91.2248	0.258952	0.0568033
1	A1	157	91.4252	0.253245	0.0529941
1	A1	158	91.6256	0.246174	0.0506639
1	A1	159	91.826	0.246512	0.0491991
1	A1	160	92.0264	0.239973	0.0486636
1	A1	161	92.2269	0.239317	0.0493023
1	A1	162	92.4273	0.233738	0.0511967
1	A1	163	92.6277	0.227512	0.054119
1	A1	164	92.8281	0.224053	0.057578
1	A1	165	93.0286	0.215199	0.0609681
1	A1	166	93.229	0.212885	0.0637153
1	A1	167	93.4294	0.203802	0.0653487
1	A1	168	93.6298	0.195367	0.0654972
1	A1	169	93.8303	0.191687	0.0638474
1	A1	170	94.0307	0.185357	0.0601192
1	A1	171	94.2311	0.180393	0.0541181
1	A1	172	94.4315	0.172999	0.0458981
1	A1	173	94.632	0.167259	0.0359671
1	A1	174	94.8324	0.163422	0.0253635
2	A2	1	60.159	5.43008	0.236631
2	A2	2	60.3594	5.41805	0.234368
2	A2	3	60.5598	5.40698	0.232965
2	A2	4	60.7603	5.37302	0.233273
2	A2	5	60.9607	5.37196	0.235699
2	A2	6	61.1611	5.35143	0.239917
2	A2	7	61.3615	5.32359	0.244904
2	A2	8	61.562	5.29052	0.249321
2	A2	9	61.7624	5.28595	0.252035
2	A2	10	61.9628	5.24901	0.25252
2	A2	11	62.1632	5.22623	0.251022
2	A2	12	62.3637	5.20327	0.248453
2	A2	13	62.5641	5.18451	0.246071
2	A2	14	62.7645	5.16238	0.245071
2	A2	15	62.9649	5.14752	0.246206
2	A2	16	63.1654	5.11605	0.249559
2	A2	17	63.3658	5.09943	0.254522
2	A2	18	63.5662	5.08737	0.260002
2	A2	19	63.7666	5.04684	0.264806
2	A2	20	63.9671	5.02401	0.268035
2	A2	21	64.1675	5.00139	0.2693
2	A2	22	64.3679	4.97363	0.268662
2	A2	23	64.5683	4.95786	0.266456
2	A2	24	64.7688	4.93065	0.263097
2	A2	25	64.9692	4.89963	0.259061
2	A2	26	65.1696	4.8791	0.25494
2	A2	27	65.37	4.86641	0.251448
2	A2	28	65.5705	4.84005	0.249307
2	A2	29	65.7709	4.80889	0.249047
2	A2	30	65.9713	4.80426	0.250789
2	A2	31	66.1717	4.77897	0.254117
2	A2	32	66.3722	4.75057	0.258122
2	A2	33	66.5726	4.73414	0.261691
2	A2	34	66.773	4.70917	0.263914
2	A2	35	66.9734	4.67183	0.264484
2	A2	36	67.1739	4.6591	0.263804
2	A2	37	67.3743	4.62836	0.262729
2	A2	38	67.5747	4.60326	0.262061
2	A2	39	67.7751	4.59476	0.262122
2	A2	40	67.9755	4.56821	0.262665
2	A2	41	68.176	4.53947	0.263211
2	A2	42	68.3764	4.5056	0.263447
2	A2	43	68.5768	4.49176	0.263364
2	A2	44	68.7772	4.46782	0.263056
2	A2	45	68.9777	4.45262	0.262424
2	A2	46	69.1781	4.42498	0.261189
2	A2	47	69.3785	4.38794	0.259184
2	A2	48	69.5789	4.36061	0.256666
2	A2	49	69.7794	4.36303	0.254287
2	A2	50	69.9798	4.31825	0.252736
2	A2	51	70.1802	4.31032	0.252362
2	A2	52	70.3806	4.28037	0.25303
2	A2	53	70.5811	4.2648	0.254339
2	A2	54	70.7815	4.2331	0.255916
2	A2	55	70.9819	4.21628	0.257612
2	A2	56	71.1823	4.18263	0.259464
2	A2	57	71.3828	4.17803	0.261483
2	A2	58	71.5832	4.1407	0.263475
2	A2	59	71.7836	4.12483	0.265027
2	A2	60	71.984	4.08962	0.265681
2	A2	61	72.1845	4.07516	0.265174
2	A2	62	72.3849	4.04709	0.263576
2	A2	63	72.5853	4.02442	0.261277
2	A2	64	72.7857	3.99614	0.258815
2	A2	65	72.9861	3.98366	0.256662
2	A2	66	73.1866	3.95973	0.255051
2	A2	67	73.387	3.93208	0.253963
2	A2	68	73.5874	3.91536	0.253236
2	A2	69	73.7879	3.88435	0.252721
2	A2	70	73.9883	3.87116	0.25235
2	A2	71	74.1887	3.84142	0.252085
2	A2	72	74.3891	3.82013	0.251802
2	A2	73	74.5896	3.7993	0.251245
2	A2	74	74.79	3.78581	0.250142
2	A2	75	74.9904	3.74136	0.248436
2	A2	76	75.1908	3.73198	0.24644
2	A2	77	75.3912	3.70492	0.24477
2	A2	78	75.5917	3.69376	0.244043
2	A2	79	75.7921	3.66421	0.244518
2	A2	80	75.9925	3.64627	0.245935
2	A2	81	76.1929	3.62699	0.247642
2	A2	82	76.3934	3.59932	0.24893
2	A2	83	76.5938	3.56963	0.249355
2	A2	84	76.7942	3.55736	0.248874
2	A2	85	76.9946	3.53189	0.247743
2	A2	86	77.1951	3.5064	0.246323
2	A2	87	77.3955	3.49187	0.244905
2	A2	88	77.5959	3.46452	0.243648
2	A2	89	77.7963	3.43952	0.242555
2	A2	90	77.9968	3.42017	0.241475
2	A2	91	78.1972	3.40857	0.240168
2	A2	92	78.3976	3.37493	0.238452
2	A2	93	78.598	3.35044	0.236416
2	A2	94	78.7985	3.3343	0.234514
2	A2	95	78.9989	3.31383	0.233421
2	A2	96	79.1993	3.29298	0.233694
2	A2	97	79.3997	3.28324	0.235464
2	A2	98	79.6001	3.24641	0.238339
2	A2	99	79.8006	3.23536	0.241544
2	A2	100	80.001	3.20423	0.244177
2	A2	101	80.2014	3.19677	0.24548
2	A2	102	80.4018	3.15702	0.245055
2	A2	103	80.6023	3.13834	0.243027
2	A2	104	80.8027	3.11685	0.240084
2	A2	105	81.0031	3.09875	0.237344
2	A2	106	81.2035	3.07099	0.236003
2	A2	107	81.404	3.05912	0.236939
2	A2	108	81.6044	3.04236	0.240366
2	A2	109	81.8048	3.01506	0.245753
2	A2	110	82.0052	2.99213	0.252002
2	A2	111	82.2057	2.97097	0.257813
2	A2	112	82.4061	2.94338	0.262109
2	A2	113	82.6065	2.91658	0.264329
2	A2	114	82.8069	2.89078	0.264563
2	A2	115	83.0074	2.87243	0.263481
2	A2	116	83.2078	2.84677	0.262134
2	A2	117	83.4082	2.81643	0.261724
2	A2	118	83.6086	2.81329	0.263452
2	A2	119	83.8091	2.77247	0.26845
2	A2	120	84.0095	2.75485	0.27775
2	A2	121	84.2099	2.73268	0.292163
2	A2	122	84.4103	2.70736	0.311981
2	A2	123	84.6108	2.68704	0.336609
2	A2	124	84.8112	2.64838	0.364275
2	A2	125	85.0116	2.61807	0.392032
2	A2	126	85.212	2.57523	0.416183
2	A2	127	85.4125	2.53401	0.433107
2	A2	128	85.6129	2.48269	0.440342
2	A2	129	85.8133	2.42453	0.437612
2	A2	130	86.0137	2.39059	0.427484
2	A2	131	86.2142	2.35693	0.415461
2	A2	132	86.4146	2.32468	0.409683
2	A2	133	86.615	2.29891	0.420561
2	A2	134	86.8154	2.26802	0.46041
2	A2	135	87.0159	2.24437	0.54268
2	A2	136	87.2163	2.21221	0.679853
2	A2	137	87.4167	2.17254	0.879313
2	A2	138	87.6171	2.12118	1.13758
2	A2	139	87.8175	2.03772	1.43506
2	A2	140	88.018	1.92297	1.73484
2	A2	141	88.2184	1.69379	1.98814
2	A2	142	88.4188	1.35421	2.14634
2	A2	143	88.6192	0.980203	2.17541
2	A2	144	88.8197	0.675389	2.06674
2	A2	145	89.0201	0.484053	1.83955
2	A2	146	89.2205	0.388183	1.5344
2	A2	147	89.4209	0.348572	1.20077
2	A2	148	89.6214	0.3281	0.883821
2	A2	149	89.8218	0.314063	0.614975
2	A2	150	90.0222	0.307024	0.408466
2	A2	151	90.2226	0.30139	0.263513
2	A2	152	90.4231	0.29627	0.169841
2	A2	153	90.6235	0.291265	0.113698
2	A2	154	90.8239	0.284436	0.0822811
2	A2	155	91.0243	0.28278	0.0658675
2	A2	156	91.2248	0.279031	0.0580578
2	A2	157	91.4252	0.273049	0.055018
2	A2	158	91.6256	0.270199	0.0545219
2	A2	159	91.826	0.263778	0.055248
2	A2	160	92.0264	0.25767	0.0564251
2	A2	161	92.2269	0.25129	0.057704
2	A2	162	92.4273	0.24749	0.0590782
2	A2	163	92.6277	0.242702	0.0607444
2	A2	164	92.8281	0.236837	0.0628986
2	A2	165	93.0286	0.2338	0.0655446
2	A2	166	93.229	0.224883	0.068383
2	A2	167	93.4294	0.217152	0.070822
2	A2	168	93.6298	0.211803	0.072078
2	A2	169	93.8303	0.20363	0.071328
2	A2	170	94.0307	0.195197	0.0678833
2	A2	171	94.2311	0.187815	0.0613873
2	A2	172	94.4315	0.184478	0.0520143
2	A2	173	94.632	0.17559	0.0405911
2	A2	174	94.8324	0.173647	0.0285142
3	A3	1	60.159	5.56449	0.250153
3	A3	2	60.3594	5.53846	0.248957
3	A3	3	60.5598	5.53674	0.248411
3	A3	4	60.7603	5.51491	0.248748
3	A3	5	60.9607	5.4887	0.249925
3	A3	6	61.1611	5.46307	0.251643
3	A3	7	61.3615	5.44273	0.253524
3	A3	8	61.562	5.42101	0.255273
3	A3	9	61.7624	5.39722	0.256781
3	A3	10	61.9628	5.37542	0.258172
3	A3	11	62.1632	5.34772	0.259727
3	A3	12	62.3637	5.31855	0.261656
3	A3	13	62.5641	5.3154	0.263823
3	A3	14	62.7645	5.28002	0.265656
3	A3	15	62.9649	5.25969	0.266396
3	A3	16	63.1654	5.23094	0.265621
3	A3	17	63.3658	5.19206	0.263614
3	A3	18	63.5662	5.17645	0.261301
3	A3	19	63.7666	5.17283	0.259775
3	A3	20	63.9671	5.13691	0.259721
3	A3	21	64.1675	5.11005	0.261192
3	A3	22	64.3679	5.09235	0.26374
3	A3	23	64.5683	5.06958	0.266693
3	A3	24	64.7688	5.03895	0.269368
3	A3	25	64.9692	5.02618	0.271204
3	A3	26	65.1696	4.99235	0.271854
3	A3	27	65.37	4.96876	0.271357
3	A3	28	65.5705	4.93773	0.270136
3	A3	29	65.7709	4.92223	0.268874
3	A3	30	65.9713	4.90253	0.268189
3	A3	31	66.1717	4.8745	0.268386
3	A3	32	66.3722	4.85143	0.269335
3	A3	33	66.5726	4.82552	0.270574
3	A3	34	66.773	4.80703	0.271487
3	A3	35	66.9734	4.77511	0.271519
3	A3	36	67.1739	4.75478	0.270374
3	A3	37	67.3743	4.7253	0.268206
3	A3	38	67.5747	4.70005	0.265647
3	A3	39	67.7751	4.67697	0.263598
3	A3	40	67.9755	4.65436	0.262856
3	A3	41	68.176	4.63899	0.263669
3	A3	42	68.3764	4.61527	0.265535
3	A3	43	68.5768	4.58621	0.267412
3	A3	44	68.7772	4.56559	0.268215
3	A3	45	68.9777	4.53432	0.267366
3	A3	46	69.1781	4.50547	0.265052
3	A3	47	69.3785	4.48553	0.262128
3	A3	48	69.5789	4.46699	0.259715
3	A3	49	69.7794	4.44525	0.258791
3	A3	50	69.9798	4.40958	0.259849
3	A3	51	70.1802	4.39807	0.262757
3	A3	52	70.3806	4.37843	0.26678
3	A3	53	70.5811	4.35411	0.270835
3	A3	54	70.7815	4.32229	0.273891
3	A3	55	70.9819	4.28864	0.275351
3	A3	56	71.1823	4.26915	0.275151
3	A3	57	71.3828	4.25362	0.27359
3	A3	58	71.5832	4.22522	0.271042
3	A3	59	71.7836	4.19193	0.267826
3	A3	60	71.984	4.17321	0.264254
3	A3	61	72.1845	4.14681	0.260694
3	A3	62	72.3849	4.13327	0.257539
3	A3	63	72.5853	4.10363	0.255101
3	A3	64	72.7857	4.08207	0.253541
3	A3	65	72.9861	4.06421	0.252907
3	A3	66	73.1866	4.03703	0.253224
3	A3	67	73.387	4.01765	0.254502
3	A3	68	73.5874	3.99403	0.256684
3	A3	69	73.7879	3.97138	0.259538
3	A3	70	73.9883	3.95328	0.262594
3	A3	71	74.1887	3.92197	0.26522
3	A3	72	74.3891	3.89777	0.266792
3	A3	73	74.5896	3.87494	0.266889
3	A3	74	74.79	3.85167	0.265458
3	A3	75	74.9904	3.82209	0.262839
3	A3	76	75.1908	3.79621	0.259677
3	A3	77	75.3912	3.78429	0.25668
3	A3	78	75.5917	3.7564	0.254369
3	A3	79	75.7921	3.73167	0.252899
3	A3	80	75.9925	3.71606	0.25205
3	A3	81	76.1929	3.68686	0.251415
3	A3	82	76.3934	3.66723	0.250641
3	A3	83	76.5938	3.64204	0.249642
3	A3	84	76.7942	3.61489	0.248619
3	A3	85	76.9946	3.60053	0.247882
3	A3	86	77.1951	3.57895	0.247598
3	A3	87	77.3955	3.55749	0.247658
3	A3	88	77.5959	3.52907	0.247752
3	A3	89	77.7963	3.50963	0.247597
3	A3	90	77.9968	3.48505	0.247134
3	A3	91	78.1972	3.45972	0.246537
3	A3	92	78.3976	3.44648	0.246067
3	A3	93	78.598	3.41438	0.245861
3	A3	94	78.7985	3.4053	0.245867
3	A3	95	78.9989	3.37224	0.245918
3	A3	96	79.1993	3.34884	0.24591
3	A3	97	79.3997	3.3338	0.245902
3	A3	98	79.6001	3.30526	0.246077
3	A3	99	79.8006	3.28895	0.246592
3	A3	100	80.001	3.26641	0.247464
3	A3	101	80.2014	3.24174	0.248549
3	A3	102	80.4018	3.21978	0.249615
3	A3	103	80.6023	3.19569	0.250451
3	A3	104	80.8027	3.17641	0.250936
3	A3	105	81.0031	3.14832	0.251056
3	A3	106	81.2035	3.12878	0.250908
3	A3	107	81.404	3.10742	0.250697
3	A3	108	81.6044	3.07717	0.250692
3	A3	109	81.8048	3.06452	0.251173
3	A3	110	82.0052	3.03845	0.252319
3	A3	111	82.2057	3.01104	0.254145
3	A3	112	82.4061	2.99624	0.256495
3	A3	113	82.6065	2.96939	0.259108
3	A3	114	82.8069	2.9414	0.261771
3	A3	115	83.0074	2.92229	0.264427
3	A3	116	83.2078	2.89923	0.267256
3	A3	117	83.4082	2.86823	0.270678
3	A3	118	83.6086	2.85276	0.275303
3	A3	119	83.8091	2.82518	0.281914
3	A3	120	84.0095	2.79816	0.291424
3	A3	121	84.2099	2.76927	0.304765
3	A3	122	84.4103	2.75068	0.322612
3	A3	123	84.6108	2.72263	0.344937
3	A3	124	84.8112	2.68979	0.370577
3	A3	125	85.0116	2.6553	0.397034
3	A3	126	85.212	2.61949	0.420738
3	A3	127	85.4125	2.57041	0.437859
3	A3	128	85.6129	2.52029	0.445503
3	A3	129	85.8133	2.4646	0.442931
3	A3	130	86.0137	2.42547	0.43234
3	A3	131	86.2142	2.38819	0.419028
3	A3	132	86.4146	2.36289	0.411013
3	A3	133	86.615	2.33193	0.418543
3	A3	134	86.8154	2.30321	0.453676
3	A3	135	87.0159	2.28015	0.529645
3	A3	136	87.2163	2.24744	0.65918
3	A3	137	87.4167	2.20528	0.850872
3	A3	138	87.6171	2.15957	1.10372
3	A3	139	87.8175	2.08098	1.40153
3	A3	140	88.018	1.96752	1.71058
3	A3	141	88.2184	1.76731	1.98343
3	A3	142	88.4188	1.43734	2.16968
3	A3	143	88.6192	1.04217	2.23024
3	A3	144	88.8197	0.709152	2.14966
3	A3	145	89.0201	0.492717	1.94101
3	A3	146	89.2205	0.377877	1.64156
3	A3	147	89.4209	0.332925	1.30125
3	A3	148	89.6214	0.309789	0.968832
3	A3	149	89.8218	0.294047	0.680623
3	A3	150	90.0222	0.285148	0.4552
3	A3	151	90.2226	0.279838	0.294516
3	A3	152	90.4231	0.274922	0.189285
3	A3	153	90.6235	0.265391	0.125484
3	A3	154	90.8239	0.265464	0.0894276
3	A3	155	91.0243	0.259979	0.070378
3	A3	156	91.2248	0.255537	0.0610453
3	A3	157	91.4252	0.25037	0.0569628
3	A3	158	91.6256	0.245053	0.0555927
3	A3	159	91.826	0.239547	0.055604
3	A3	160	92.0264	0.235327	0.0563847
3	A3	161	92.2269	0.230472	0.0577077
3	A3	162	92.4273	0.224911	0.0594945
3	A3	163	92.6277	0.219987	0.0616778
3	A3	164	92.8281	0.212748	0.0641588
3	A3	165	93.0286	0.20631	0.0667959
3	A3	166	93.229	0.202516	0.0693508
3	A3	167	93.4294	0.195912	0.07139
3	A3	168	93.6298	0.18958	0.0722375
3	A3	169	93.8303	0.175609	0.0710767
3	A3	170	94.0307	0.171093	0.0672005
3	A3	171	94.2311	0.165893	0.0603012
3	A3	172	94.4315	0.160038	0.0506698
3	A3	173	94.632	0.154726	0.0392284
3	A3	174	94.8324	0.149195	0.0273669
4	A4	1	60.159	5.75638	0.259443
4	A4	2	60.3594	5.72837	0.262259
4	A4	3	60.5598	5.72499	0.266013
4	A4	4	60.7603	5.69667	0.269757
4	A4	5	60.9607	5.66696	0.272354
4	A4	6	61.1611	5.64819	0.272985
4	A4	7	61.3615	5.61478	0.271574
4	A4	8	61.562	5.58915	0.268918
4	A4	9	61.7624	5.56209	0.266304
4	A4	10	61.9628	5.55998	0.264861
4	A4	11	62.1632	5.52773	0.26498
4	A4	12	62.3637	5.50297	0.266191
4	A4	13	62.5641	5.48064	0.267502
4	A4	14	62.7645	5.45851	0.268051
4	A4	15	62.9649	5.42241	0.267622
4	A4	16	63.1654	5.41323	0.266816
4	A4	17	63.3658	5.37345	0.266737
4	A4	18	63.5662	5.35726	0.268406
4	A4	19	63.7666	5.35204	0.272164
4	A4	20	63.9671	5.31914	0.27746
4	A4	21	64.1675	5.28374	0.283072
4	A4	22	64.3679	5.26123	0.287649
4	A4	23	64.5683	5.24362	0.290199
4	A4	24	64.7688	5.21338	0.290375
4	A4	25	64.9692	5.17729	0.28845
4	A4	26	65.1696	5.15445	0.285074
4	A4	27	65.37	5.13847	0.280948
4	A4	28	65.5705	5.1164	0.276576
4	A4	29	65.7709	5.08783	0.272314
4	A4	30	65.9713	5.05621	0.268554
4	A4	31	66.1717	5.03826	0.265936
4	A4	32	66.3722	5.02459	0.265237
4	A4	33	66.5726	4.98959	0.267011
4	A4	34	66.773	4.97647	0.271143
4	A4	35	66.9734	4.95597	0.276692
4	A4	36	67.1739	4.93171	0.282106
4	A4	37	67.3743	4.89333	0.285805
4	A4	38	67.5747	4.87112	0.286797
4	A4	39	67.7751	4.83938	0.284998
4	A4	40	67.9755	4.8212	0.2812
4	A4	41	68.176	4.79603	0.276716
4	A4	42	68.3764	4.7674	0.272929
4	A4	43	68.5768	4.74515	0.27084
4	A4	44	68.7772	4.72898	0.270781
4	A4	45	68.9777	4.70845	0.272371
4	A4	46	69.1781	4.67881	0.274809
4	A4	47	69.3785	4.65224	0.277316
4	A4	48	69.5789	4.61691	0.279478
4	A4	49	69.7794	4.60705	0.281222
4	A4	50	69.9798	4.57649	0.282553
4	A4	51	70.1802	4.56063	0.283317
4	A4	52	70.3806	4.51927	0.283227
4	A4	53	70.5811	4.49902	0.282114
4	A4	54	70.7815	4.4757	0.280104
4	A4	55	70.9819	4.4518	0.277605
4	A4	56	71.1823	4.42526	0.275093
4	A4	57	71.3828	4.40262	0.272913
4	A4	58	71.5832	4.38132	0.271211
4	A4	59	71.7836	4.35517	0.269998
4	A4	60	71.984	4.32658	0.269257
4	A4	61	72.1845	4.31262	0.268989
4	A4	62	72.3849	4.28534	0.269199
4	A4	63	72.5853	4.26263	0.269822
4	A4	64	72.7857	4.23338	0.270649
4	A4	65	72.9861	4.21953	0.271335
4	A4	66	73.1866	4.19599	0.271518
4	A4	67	73.387	4.1668	0.271058
4	A4	68	73.5874	4.13391	0.270231
4	A4	69	73.7879	4.11953	0.269672
4	A4	70	73.9883	4.09937	0.270031
4	A4	71	74.1887	4.06972	0.271534
4	A4	72	74.3891	4.05298	0.273744
4	A4	73	74.5896	4.03011	0.275735
4	A4	74	74.79	3.99468	0.276578
4	A4	75	74.9904	3.96795	0.275821
4	A4	76	75.1908	3.95123	0.273661
4	A4	77	75.3912	3.91996	0.270757
4	A4	78	75.5917	3.90706	0.267827
4	A4	79	75.7921	3.87471	0.265351
4	A4	80	75.9925	3.85823	0.2635
4	A4	81	76.1929	3.82927	0.262235
4	A4	82	76.3934	3.80665	0.261449
4	A4	83	76.5938	3.78604	0.260984
4	A4	84	76.7942	3.76306	0.260632
4	A4	85	76.9946	3.74525	0.260116
4	A4	86	77.1951	3.71013	0.259214
4	A4	87	77.3955	3.69317	0.257886
4	A4	88	77.5959	3.67279	0.256338
4	A4	89	77.7963	3.6421	0.254938
4	A4	90	77.9968	3.62663	0.254009
4	A4	91	78.1972	3.60347	0.253657
4	A4	92	78.3976	3.58201	0.253692
4	A4	93	78.598	3.55568	0.253749
4	A4	94	78.7985	3.53809	0.253514
4	A4	95	78.9989	3.50819	0.252924
4	A4	96	79.1993	3.48976	0.252248
4	A4	97	79.3997	3.46497	0.251931
4	A4	98	79.6001	3.44663	0.252314
4	A4	99	79.8006	3.42881	0.253408
4	A4	100	80.001	3.40189	0.254871
4	A4	101	80.2014	3.37808	0.256209
4	A4	102	80.4018	3.35302	0.257062
4	A4	103	80.6023	3.33761	0.257392
4	A4	104	80.8027	3.2985	0.257461
4	A4	105	81.0031	3.29411	0.257633
4	A4	106	81.2035	3.26325	0.258171
4	A4	107	81.404	3.24205	0.259142
4	A4	108	81.6044	3.2175	0.260455
4	A4	109	81.8048	3.19423	0.261971
4	A4	110	82.0052	3.17129	0.26358
4	A4	111	82.2057	3.14834	0.265237
4	A4	112	82.4061	3.127	0.266963
4	A4	113	82.6065	3.09464	0.268859
4	A4	114	82.8069	3.07413	0.271066
4	A4	115	83.0074	3.05805	0.273712
4	A4	116	83.2078	3.03137	0.276881
4	A4	117	83.4082	2.99938	0.280662
4	A4	118	83.6086	2.97954	0.285307
4	A4	119	83.8091	2.95318	0.291379
4	A4	120	84.0095	2.92688	0.299797
4	A4	121	84.2099	2.90477	0.311693
4	A4	122	84.4103	2.87108	0.328099
4	A4	123	84.6108	2.85082	0.34947
4	A4	124	84.8112	2.81859	0.375155
4	A4	125	85.0116	2.79143	0.403054
4	A4	126	85.212	2.74882	0.429731
4	A4	127	85.4125	2.70207	0.451131
4	A4	128	85.6129	2.64946	0.463764
4	A4	129	85.8133	2.59924	0.465968
4	A4	130	86.0137	2.55211	0.458809
4	A4	131	86.2142	2.51442	0.446429
4	A4	132	86.4146	2.47972	0.435967
4	A4	133	86.615	2.44718	0.437361
4	A4	134	86.8154	2.41944	0.463112
4	A4	135	87.0159	2.39377	0.527686
4	A4	136	87.2163	2.36291	0.645729
4	A4	137	87.4167	2.32726	0.828297
4	A4	138	87.6171	2.28672	1.07714
4	A4	139	87.8175	2.21311	1.3787
4	A4	140	88.018	2.11185	1.701
4	A4	141	88.2184	1.9229	1.99658
4	A4	142	88.4188	1.60451	2.21257
4	A4	143	88.6192	1.20987	2.30502
4	A4	144	88.8197	0.85074	2.25221
4	A4	145	89.0201	0.612197	2.06146
4	A4	146	89.2205	0.481168	1.76672
4	A4	147	89.4209	0.424114	1.41813
4	A4	148	89.6214	0.396634	1.06784
4	A4	149	89.8218	0.383668	0.757313
4	A4	150	90.0222	0.372587	0.510112
4	A4	151	90.2226	0.367862	0.331572
4	A4	152	90.4231	0.3631	0.213683
4	A4	153	90.6235	0.354649	0.141972
4	A4	154	90.8239	0.34823	0.101438
4	A4	155	91.0243	0.343677	0.0799764
4	A4	156	91.2248	0.341427	0.0693608
4	A4	157	91.4252	0.334073	0.0646772
4	A4	158	91.6256	0.329133	0.063236
4	A4	159	91.826	0.323429	0.0636112
4	A4	160	92.0264	0.319185	0.0650381
4	A4	161	92.2269	0.310093	0.0671056
4	A4	162	92.4273	0.304901	0.0696068
4	A4	163	92.6277	0.300462	0.0724379
4	A4	164	92.8281	0.292441	0.0755056
4	A4	165	93.0286	0.285762	0.0786445
4	A4	166	93.229	0.278439	0.0815523
4	A4	167	93.4294	0.271869	0.0837625
4	A4	168	93.6298	0.259174	0.0846532
4	A4	169	93.8303	0.253561	0.0834914
4	A4	170	94.0307	0.246868	0.0795339
4	A4	171	94.2311	0.238694	0.0722302
4	A4	172	94.4315	0.226435	0.0615351
4	A4	173	94.632	0.22206	0.0482007
4	A4	174	94.8324	0.218116	0.0338082
5	A5	1	60.159	5.86572	0.268458
5	A5	2	60.3594	5.86194	0.26824
5	A5	3	60.5598	5.83891	0.267862
5	A5	4	60.7603	5.79988	0.267429
5	A5	5	60.9607	5.7908	0.267323
5	A5	6	61.1611	5.76244	0.268014
5	A5	7	61.3615	5.7452	0.2698
5	A5	8	61.562	5.71511	0.272576
5	A5	9	61.7624	5.69139	0.275811
5	A5	10	61.9628	5.66974	0.278741
5	A5	11	62.1632	5.64679	0.280648
5	A5	12	62.3637	5.60597	0.281106
5	A5	13	62.5641	5.59608	0.280154
5	A5	14	62.7645	5.55971	0.278277
5	A5	15	62.9649	5.5413	0.276268
5	A5	16	63.1654	5.51396	0.274917
5	A5	17	63.3658	5.48554	0.274744
5	A5	18	63.5662	5.4737	0.275776
5	A5	19	63.7666	5.45091	0.277596
5	A5	20	63.9671	5.4083	0.279607
5	A5	21	64.1675	5.39114	0.281377
5	A5	22	64.3679	5.36893	0.282786
5	A5	23	64.5683	5.3419	0.283905
5	A5	24	64.7688	5.31201	0.284685
5	A5	25	64.9692	5.29148	0.28473
5	A5	26	65.1696	5.27732	0.283455
5	A5	27	65.37	5.23565	0.280542
5	A5	28	65.5705	5.21037	0.276458
5	A5	29	65.7709	5.17401	0.272496
5	A5	30	65.9713	5.16926	0.270217
5	A5	31	66.1717	5.15697	0.270572
5	A5	32	66.3722	5.11941	0.273352
5	A5	33	66.5726	5.10409	0.277368
5	A5	34	66.773	5.07699	0.281247
5	A5	35	66.9734	5.03382	0.284248
5	A5	36	67.1739	5.01897	0.286565
5	A5	37	67.3743	4.99435	0.288936
5	A5	38	67.5747	4.96861	0.291942
5	A5	39	67.7751	4.95027	0.295456
5	A5	40	67.9755	4.91303	0.298568
5	A5	41	68.176	4.88795	0.300019
5	A5	42	68.3764	4.86551	0.298834
5	A5	43	68.5768	4.82989	0.294843
5	A5	44	68.7772	4.79623	0.288853
5	A5	45	68.9777	4.77743	0.282377
5	A5	46	69.1781	4.75885	0.277054
5	A5	47	69.3785	4.7285	0.274011
5	A5	48	69.5789	4.7083	0.273498
5	A5	49	69.7794	4.68714	0.274918
5	A5	50	69.9798	4.66413	0.277194
5	A5	51	70.1802	4.62449	0.279281
5	A5	52	70.3806	4.60894	0.280552
5	A5	53	70.5811	4.58162	0.280911
5	A5	54	70.7815	4.55705	0.280667
5	A5	55	70.9819	4.52711	0.280252
5	A5	56	71.1823	4.51141	0.28002
5	A5	57	71.3828	4.47783	0.280119
5	A5	58	71.5832	4.45953	0.280547
5	A5	59	71.7836	4.43241	0.281226
5	A5	60	71.984	4.40082	0.282051
5	A5	61	72.1845	4.38209	0.282888
5	A5	62	72.3849	4.36368	0.283501
5	A5	63	72.5853	4.325	0.283579
5	A5	64	72.7857	4.30859	0.282872
5	A5	65	72.9861	4.27782	0.281373
5	A5	66	73.1866	4.25691	0.279443
5	A5	67	73.387	4.22853	0.27772
5	A5	68	73.5874	4.20053	0.276829
5	A5	69	73.7879	4.19004	0.277022
5	A5	70	73.9883	4.15942	0.278005
5	A5	71	74.1887	4.13467	0.279093
5	A5	72	74.3891	4.10613	0.279578
5	A5	73	74.5896	4.07563	0.279093
5	A5	74	74.79	4.05591	0.277691
5	A5	75	74.9904	4.02764	0.275677
5	A5	76	75.1908	4.01802	0.273359
5	A5	77	75.3912	3.97656	0.270986
5	A5	78	75.5917	3.95242	0.268805
5	A5	79	75.7921	3.93879	0.267147
5	A5	80	75.9925	3.90846	0.266325
5	A5	81	76.1929	3.88808	0.266453
5	A5	82	76.3934	3.86506	0.267267
5	A5	83	76.5938	3.83762	0.268131
5	A5	84	76.7942	3.81894	0.268252
5	A5	85	76.9946	3.78922	0.267041
5	A5	86	77.1951	3.76549	0.264464
5	A5	87	77.3955	3.73494	0.261173
5	A5	88	77.5959	3.71842	0.258293
5	A5	89	77.7963	3.69197	0.256922
5	A5	90	77.9968	3.68072	0.257584
5	A5	91	78.1972	3.654	0.259967
5	A5	92	78.3976	3.63045	0.263091
5	A5	93	78.598	3.59555	0.265781
5	A5	94	78.7985	3.58323	0.267153
5	A5	95	78.9989	3.55205	0.266868
5	A5	96	79.1993	3.52451	0.265137
5	A5	97	79.3997	3.50824	0.262539
5	A5	98	79.6001	3.48139	0.259809
5	A5	99	79.8006	3.45323	0.25762
5	A5	100	80.001	3.43992	0.256393
5	A5	101	80.2014	3.41728	0.256219
5	A5	102	80.4018	3.39353	0.25689
5	A5	103	80.6023	3.36439	0.258057
5	A5	104	80.8027	3.34353	0.259407
5	A5	105	81.0031	3.32376	0.260766
5	A5	106	81.2035	3.29782	0.262081
5	A5	107	81.404	3.27174	0.263354
5	A5	108	81.6044	3.25123	0.264606
5	A5	109	81.8048	3.22494	0.265873
5	A5	110	82.0052	3.2058	0.267268
5	A5	111	82.2057	3.17207	0.268971
5	A5	112	82.4061	3.15299	0.271171
5	A5	113	82.6065	3.12854	0.273914
5	A5	114	82.8069	3.10967	0.276975
5	A5	115	83.0074	3.08137	0.279903
5	A5	116	83.2078	3.05152	0.282301
5	A5	117	83.4082	3.02319	0.284183
5	A5	118	83.6086	3.00351	0.286232
5	A5	119	83.8091	2.97319	0.289754
5	A5	120	84.0095	2.95257	0.296358
5	A5	121	84.2099	2.92765	0.307501
5	A5	122	84.4103	2.89872	0.324061
5	A5	123	84.6108	2.87837	0.346001
5	A5	124	84.8112	2.84215	0.372187
5	A5	125	85.0116	2.80801	0.400381
5	A5	126	85.212	2.77398	0.427428
5	A5	127	85.4125	2.72074	0.449745
5	A5	128	85.6129	2.68121	0.464103
5	A5	129	85.8133	2.62049	0.468558
5	A5	130	86.0137	2.57413	0.46336
5	A5	131	86.2142	2.53283	0.45152
5	A5	132	86.4146	2.49121	0.439002
5	A5	133	86.615	2.46787	0.4346
5	A5	134	86.8154	2.42931	0.4497
5	A5	135	87.0159	2.40754	0.497843
5	A5	136	87.2163	2.37973	0.593561
5	A5	137	87.4167	2.3408	0.749677
5	A5	138	87.6171	2.29495	0.972581
5	A5	139	87.8175	2.25001	1.25631
5	A5	140	88.018	2.15978	1.57786
5	A5	141	88.2184	1.99729	1.89695
5	A5	142	88.4188	1.73382	2.16232
5	A5	143	88.6192	1.33958	2.32377
5	A5	144	88.8197	0.936784	2.34623
5	A5	145	89.0201	0.636319	2.22064
5	A5	146	89.2205	0.45333	1.96733
5	A5	147	89.4209	0.371254	1.63027
5	A5	148	89.6214	0.328375	1.26417
5	A5	149	89.8218	0.310127	0.919518
5	A5	150	90.0222	0.300867	0.631123
5	A5	151	90.2226	0.29267	0.413793
5	A5	152	90.4231	0.289069	0.26509
5	A5	153	90.6235	0.281056	0.172147
5	A5	154	90.8239	0.276218	0.118776
5	A5	155	91.0243	0.270229	0.0904046
5	A5	156	91.2248	0.26225	0.0762408
5	A5	157	91.4252	0.259329	0.0693979
5	A5	158	91.6256	0.252032	0.0660358
5	A5	159	91.826	0.244933	0.064324
5	A5	160	92.0264	0.241596	0.0635955
5	A5	161	92.2269	0.234264	0.0637487
5	A5	162	92.4273	0.232435	0.0648512
5	A5	163	92.6277	0.223821	0.066906
5	A5	164	92.8281	0.21731	0.0697605
5	A5	165	93.0286	0.213877	0.0731218
5	A5	166	93.229	0.203553	0.0766079
5	A5	167	93.4294	0.196585	0.0797559
5	A5	168	93.6298	0.18899	0.0819643
5	A5	169	93.8303	0.182508	0.0824202
5	A5	170	94.0307	0.173609	0.0801414
5	A5	171	94.2311	0.161851	0.0742388
5	A5	172	94.4315	0.153053	0.064378
5	A5	173	94.632	0.146381	0.0512038
5	A5	174	94.8324	0.140734	0.0364056
6	A6	1	60.159	5.86647	0.27228
6	A6	2	60.3594	5.83038	0.273223
6	A6	3	60.5598	5.81572	0.273
6	A6	4	60.7603	5.78007	0.271634
6	A6	5	60.9607	5.76825	0.269673
6	A6	6	61.1611	5.73796	0.267859
6	A6	7	61.3615	5.72149	0.266724
6	A6	8	61.562	5.70056	0.266418
6	A6	9	61.7624	5.66244	0.26682
6	A6	10	61.9628	5.64187	0.267748
6	A6	11	62.1632	5.63224	0.269059
6	A6	12	62.3637	5.59522	0.270696
6	A6	13	62.5641	5.57713	0.272647
6	A6	14	62.7645	5.55052	0.274936
6	A6	15	62.9649	5.5146	0.277516
6	A6	16	63.1654	5.50461	0.28007
6	A6	17	63.3658	5.48524	0.281938
6	A6	18	63.5662	5.44709	0.282317
6	A6	19	63.7666	5.41734	0.280713
6	A6	20	63.9671	5.3896	0.277387
6	A6	21	64.1675	5.36915	0.273344
6	A6	22	64.3679	5.3492	0.269907
6	A6	23	64.5683	5.32533	0.268125
6	A6	24	64.7688	5.30651	0.268385
6	A6	25	64.9692	5.27262	0.270366
6	A6	26	65.1696	5.26066	0.273271
6	A6	27	65.37	5.228	0.276145
6	A6	28	65.5705	5.21046	0.278225
6	A6	29	65.7709	5.17895	0.279208
6	A6	30	65.9713	5.15053	0.279404
6	A6	31	66.1717	5.12596	0.279556
6	A6	32	66.3722	5.10661	0.280391
6	A6	33	66.5726	5.08479	0.28214
6	A6	34	66.773	5.06175	0.284312
6	A6	35	66.9734	5.03156	0.285963
6	A6	36	67.1739	5.00219	0.286273
6	A6	37	67.3743	4.97536	0.285068
6	A6	38	67.5747	4.94016	0.28291
6	A6	39	67.7751	4.92999	0.280749
6	A6	40	67.9755	4.90761	0.279348
6	A6	41	68.176	4.87134	0.278887
6	A6	42	68.3764	4.85212	0.27898
6	A6	43	68.5768	4.83901	0.27901
6	A6	44	68.7772	4.79526	0.278541
6	A6	45	68.9777	4.76531	0.277554
6	A6	46	69.1781	4.75812	0.27635
6	A6	47	69.3785	4.72903	0.275275
6	A6	48	69.5789	4.6975	0.27451
6	A6	49	69.7794	4.677	0.274034
6	A6	50	69.9798	4.64851	0.273747
6	A6	51	70.1802	4.63156	0.273578
6	A6	52	70.3806	4.59784	0.273518
6	A6	53	70.5811	4.57669	0.2736
6	A6	54	70.7815	4.55983	0.273888
6	A6	55	70.9819	4.52963	0.274489
6	A6	56	71.1823	4.49425	0.275528
6	A6	57	71.3828	4.48198	0.277015
6	A6	58	71.5832	4.46352	0.2787
6	A6	59	71.7836	4.429	0.280081
6	A6	60	71.984	4.40426	0.280641
6	A6	61	72.1845	4.37597	0.280203
6	A6	62	72.3849	4.3514	0.2791
6	A6	63	72.5853	4.3247	0.27799
6	A6	64	72.7857	4.31019	0.277431
6	A6	65	72.9861	4.28386	0.277504
6	A6	66	73.1866	4.25678	0.27776
6	A6	67	73.387	4.23662	0.277528
6	A6	68	73.5874	4.19935	0.276371
6	A6	69	73.7879	4.18127	0.274372
6	A6	70	73.9883	4.15667	0.272067
6	A6	71	74.1887	4.12831	0.270132
6	A6	72	74.3891	4.11085	0.268974
6	A6	73	74.5896	4.08815	0.268557
6	A6	74	74.79	4.0599	0.268464
6	A6	75	74.9904	4.03743	0.268212
6	A6	76	75.1908	4.00708	0.267522
6	A6	77	75.3912	3.99044	0.266451
6	A6	78	75.5917	3.96255	0.265291
6	A6	79	75.7921	3.9411	0.264362
6	A6	80	75.9925	3.91901	0.263834
6	A6	81	76.1929	3.88975	0.263626
6	A6	82	76.3934	3.87046	0.26345
6	A6	83	76.5938	3.84953	0.262957
6	A6	84	76.7942	3.82079	0.261908
6	A6	85	76.9946	3.79284	0.260346
6	A6	86	77.1951	3.77569	0.2586
6	A6	87	77.3955	3.75038	0.25714
6	A6	88	77.5959	3.73257	0.256337
6	A6	89	77.7963	3.70264	0.256311
6	A6	90	77.9968	3.68472	0.256906
6	A6	91	78.1972	3.66004	0.257809
6	A6	92	78.3976	3.63664	0.258714
6	A6	93	78.598	3.60807	0.259408
6	A6	94	78.7985	3.59005	0.259777
6	A6	95	78.9989	3.5685	0.25976
6	A6	96	79.1993	3.5441	0.259313
6	A6	97	79.3997	3.50776	0.258445
6	A6	98	79.6001	3.50164	0.257223
6	A6	99	79.8006	3.473	0.255793
6	A6	100	80.001	3.44757	0.254341
6	A6	101	80.2014	3.42315	0.253072
6	A6	102	80.4018	3.40636	0.252165
6	A6	103	80.6023	3.38313	0.25177
6	A6	104	80.8027	3.35741	0.252003
6	A6	105	81.0031	3.33614	0.252957
6	A6	106	81.2035	3.31164	0.254686
6	A6	107	81.404	3.2921	0.25713
6	A6	108	81.6044	3.2685	0.260057
6	A6	109	81.8048	3.2505	0.263094
6	A6	110	82.0052	3.21189	0.265873
6	A6	111	82.2057	3.19451	0.268196
6	A6	112	82.4061	3.17216	0.270099
6	A6	113	82.6065	3.14353	0.271748
6	A6	114	82.8069	3.12274	0.273295
6	A6	115	83.0074	3.0969	0.274801
6	A6	116	83.2078	3.07442	0.276298
6	A6	117	83.4082	3.04169	0.277936
6	A6	118	83.6086	3.02368	0.280108
6	A6	119	83.8091	2.99436	0.283479
6	A6	120	84.0095	2.97564	0.288961
6	A6	121	84.2099	2.94483	0.297663
6	A6	122	84.4103	2.91954	0.31076
6	A6	123	84.6108	2.88869	0.329171
6	A6	124	84.8112	2.87317	0.352996
6	A6	125	85.0116	2.83871	0.38094
6	A6	126	85.212	2.80724	0.410077
6	A6	127	85.4125	2.75635	0.436285
6	A6	128	85.6129	2.70829	0.455319
6	A6	129	85.8133	2.65785	0.464173
6	A6	130	86.0137	2.60414	0.462183
6	A6	131	86.2142	2.56622	0.451614
6	A6	132	86.4146	2.52227	0.43767
6	A6	133	86.615	2.49212	0.428205
6	A6	134	86.8154	2.46375	0.433422
6	A6	135	87.0159	2.43249	0.465594
6	A6	136	87.2163	2.41134	0.538442
6	A6	137	87.4167	2.36961	0.665365
6	A6	138	87.6171	2.33621	0.855858
6	A6	139	87.8175	2.29017	1.11028
6	A6	140	88.018	2.22087	1.41458
6	A6	141	88.2184	2.09641	1.73764
6	A6	142	88.4188	1.87611	2.03386
6	A6	143	88.6192	1.52748	2.2517
6	A6	144	88.8197	1.11493	2.34668
6	A6	145	89.0201	0.766472	2.29468
6	A6	146	89.2205	0.53856	2.10048
6	A6	147	89.4209	0.418525	1.79753
6	A6	148	89.6214	0.366125	1.43805
6	A6	149	89.8218	0.336047	1.07756
6	A6	150	90.0222	0.322143	0.759997
6	A6	151	90.2226	0.312992	0.509432
6	A6	152	90.4231	0.306821	0.330077
6	A6	153	90.6235	0.300113	0.212351
6	A6	154	90.8239	0.290864	0.140708
6	A6	155	91.0243	0.286033	0.0998063
6	A6	156	91.2248	0.285202	0.0776502
6	A6	157	91.4252	0.279994	0.0661966
6	A6	158	91.6256	0.271468	0.0606109
6	A6	159	91.826	0.267706	0.0582172
6	A6	160	92.0264	0.263188	0.0576451
6	A6	161	92.2269	0.258897	0.0582506
6	A6	162	92.4273	0.253137	0.0597374
6	A6	163	92.6277	0.247265	0.0619266
6	A6	164	92.8281	0.241849	0.0646517
6	A6	165	93.0286	0.235402	0.0677273
6	A6	166	93.229	0.229459	0.0709121
6	A6	167	93.4294	0.223258	0.0738271
6	A6	168	93.6298	0.216127	0.0758651
6	A6	169	93.8303	0.205791	0.0761813
6	A6	170	94.0307	0.199344	0.0738327
6	A6	171	94.2311	0.190782	0.0680766
6	A6	172	94.4315	0.182793	0.0587474
6	A6	173	94.632	0.175556	0.0465442
6	A6	174	94.8324	0.170062	0.033022
7	A7	1	60.159	5.99316	0.278956
7	A7	2	60.3594	5.97447	0.279486
7	A7	3	60.5598	5.94538	0.28023
7	A7	4	60.7603	5.92218	0.281214
7	A7	5	60.9607	5.91403	0.282396
7	A7	6	61.1611	5.87409	0.283549
7	A7	7	61.3615	5.85451	0.284347
7	A7	8	61.562	5.8266	0.284608
7	A7	9	61.7624	5.79231	0.284471
7	A7	10	61.9628	5.77818	0.284342
7	A7	11	62.1632	5.75173	0.284608
7	A7	12	62.3637	5.72913	0.28538
7	A7	13	62.5641	5.7036	0.286467
7	A7	14	62.7645	5.67314	0.287572
7	A7	15	62.9649	5.64288	0.288554
7	A7	16	63.1654	5.6302	0.289504
7	A7	17	63.3658	5.59752	0.290658
7	A7	18	63.5662	5.56523	0.292166
7	A7	19	63.7666	5.55374	0.293971
7	A7	20	63.9671	5.52176	0.295775
7	A7	21	64.1675	5.48727	0.297156
7	A7	22	64.3679	5.47296	0.297757
7	A7	23	64.5683	5.43704	0.297428
7	A7	24	64.7688	5.41456	0.296289
7	A7	25	64.9692	5.38694	0.294666
7	A7	26	65.1696	5.35586	0.29291
7	A7	27	65.37	5.34575	0.291257
7	A7	28	65.5705	5.31478	0.289795
7	A7	29	65.7709	5.27607	0.288515
7	A7	30	65.9713	5.26254	0.287377
7	A7	31	66.1717	5.24086	0.286326
7	A7	32	66.3722	5.21412	0.285267
7	A7	33	66.5726	5.17817	0.284108
7	A7	34	66.773	5.16622	0.282857
7	A7	35	66.9734	5.1358	0.281703
7	A7	36	67.1739	5.10671	0.281001
7	A7	37	67.3743	5.08292	0.281103
7	A7	38	67.5747	5.06902	0.282148
7	A7	39	67.7751	5.03137	0.283975
7	A7	40	67.9755	5.01858	0.286213
7	A7	41	68.176	4.98153	0.2885
7	A7	42	68.3764	4.9596	0.290657
7	A7	43	68.5768	4.93348	0.292675
7	A7	44	68.7772	4.91322	0.294552
7	A7	45	68.9777	4.87871	0.296109
7	A7	46	69.1781	4.85687	0.297008
7	A7	47	69.3785	4.8312	0.296921
7	A7	48	69.5789	4.79907	0.29581
7	A7	49	69.7794	4.76115	0.294023
7	A7	50	69.9798	4.75261	0.29219
7	A7	51	70.1802	4.7275	0.290934
7	A7	52	70.3806	4.69656	0.29063
7	A7	53	70.5811	4.66685	0.291311
7	A7	54	70.7815	4.64418	0.292666
7	A7	55	70.9819	4.6285	0.294088
7	A7	56	71.1823	4.59007	0.294804
7	A7	57	71.3828	4.5713	0.294165
7	A7	58	71.5832	4.53631	0.291984
7	A7	59	71.7836	4.50746	0.288725
7	A7	60	71.984	4.48208	0.285325
7	A7	61	72.1845	4.47058	0.282713
7	A7	62	72.3849	4.4459	0.281391
7	A7	63	72.5853	4.41193	0.2813
7	A7	64	72.7857	4.39478	0.282028
7	A7	65	72.9861	4.36013	0.283095
7	A7	66	73.1866	4.34519	0.284078
7	A7	67	73.387	4.32228	0.284606
7	A7	68	73.5874	4.28817	0.284376
7	A7	69	73.7879	4.26962	0.283288
7	A7	70	73.9883	4.23857	0.281607
7	A7	71	74.1887	4.20278	0.279911
7	A7	72	74.3891	4.1987	0.278774
7	A7	73	74.5896	4.1692	0.278416
7	A7	74	74.79	4.14543	0.278571
7	A7	75	74.9904	4.11355	0.278719
7	A7	76	75.1908	4.09124	0.278469
7	A7	77	75.3912	4.06525	0.277815
7	A7	78	75.5917	4.04658	0.277086
7	A7	79	75.7921	4.01396	0.276662
7	A7	80	75.9925	3.99405	0.276712
7	A7	81	76.1929	3.97878	0.277147
7	A7	82	76.3934	3.93866	0.277733
7	A7	83	76.5938	3.91836	0.278283
7	A7	84	76.7942	3.89134	0.278668
7	A7	85	76.9946	3.87375	0.27869
7	A7	86	77.1951	3.8522	0.277985
7	A7	87	77.3955	3.82012	0.27616
7	A7	88	77.5959	3.78844	0.273112
7	A7	89	77.7963	3.76804	0.269286
7	A7	90	77.9968	3.74441	0.265601
7	A7	91	78.1972	3.72564	0.263069
7	A7	92	78.3976	3.69992	0.262285
7	A7	93	78.598	3.68274	0.263132
7	A7	94	78.7985	3.65296	0.264826
7	A7	95	78.9989	3.63628	0.266298
7	A7	96	79.1993	3.60745	0.266746
7	A7	97	79.3997	3.57682	0.266064
7	A7	98	79.6001	3.54997	0.264905
7	A7	99	79.8006	3.53601	0.264303
7	A7	100	80.001	3.52138	0.265054
7	A7	101	80.2014	3.49315	0.26723
7	A7	102	80.4018	3.46157	0.270119
7	A7	103	80.6023	3.44567	0.272598
7	A7	104	80.8027	3.41648	0.273694
7	A7	105	81.0031	3.39099	0.273065
7	A7	106	81.2035	3.35769	0.271188
7	A7	107	81.404	3.33932	0.269176
7	A7	108	81.6044	3.32395	0.268305
7	A7	109	81.8048	3.29719	0.269481
7	A7	110	82.0052	3.27228	0.27287
7	A7	111	82.2057	3.25087	0.277897
7	A7	112	82.4061	3.22706	0.283525
7	A7	113	82.6065	3.19143	0.288703
7	A7	114	82.8069	3.17441	0.292734
7	A7	115	83.0074	3.13685	0.295446
7	A7	116	83.2078	3.12025	0.297137
7	A7	117	83.4082	3.0871	0.298389
7	A7	118	83.6086	3.06785	0.29995
7	A7	119	83.8091	3.03828	0.302722
7	A7	120	84.0095	3.00362	0.307835
7	A7	121	84.2099	2.98469	0.316608
7	A7	122	84.4103	2.95834	0.330289
7	A7	123	84.6108	2.93661	0.349592
7	A7	124	84.8112	2.8978	0.374197
7	A7	125	85.0116	2.87173	0.402466
7	A7	126	85.212	2.82997	0.431442
7	A7	127	85.4125	2.79074	0.457266
7	A7	128	85.6129	2.73752	0.47599
7	A7	129	85.8133	2.68475	0.484655
7	A7	130	86.0137	2.63094	0.482409
7	A7	131	86.2142	2.58556	0.471269
7	A7	132	86.4146	2.54605	0.456375
7	A7	133	86.615	2.51272	0.445788
7	A7	134	86.8154	2.48348	0.450066
7	A7	135	87.0159	2.45529	0.481781
7	A7	136	87.2163	2.4225	0.55472
7	A7	137	87.4167	2.39802	0.682106
7	A7	138	87.6171	2.35178	0.873238
7	A7	139	87.8175	2.30165	1.12862
7	A7	140	88.018	2.23371	1.43494
7	A7	141	88.2184	2.10604	1.7623
7	A7	142	88.4188	1.89527	2.06604
7	A7	143	88.6192	1.55276	2.29441
7	A7	144	88.8197	1.1409	2.40107
7	A7	145	89.0201	0.777408	2.35879
7	A7	146	89.2205	0.532667	2.16924
7	A7	147	89.4209	0.408865	1.86416
7	A7	148	89.6214	0.354157	1.49629
7	A7	149	89.8218	0.325819	1.12344
7	A7	150	90.0222	0.309649	0.792569
7	A7	151	90.2226	0.303018	0.530277
7	A7	152	90.4231	0.294679	0.342201
7	A7	153	90.6235	0.288847	0.219033
7	A7	154	90.8239	0.282016	0.14471
7	A7	155	91.0243	0.27903	0.103014
7	A7	156	91.2248	0.27238	0.0810828
7	A7	157	91.4252	0.265268	0.0702541
7	A7	158	91.6256	0.259583	0.0654051
7	A7	159	91.826	0.25911	0.0638102
7	A7	160	92.0264	0.251238	0.0640966
7	A7	161	92.2269	0.243143	0.0655241
7	A7	162	92.4273	0.239645	0.0676088
7	A7	163	92.6277	0.232161	0.0700137
7	A7	164	92.8281	0.225184	0.0725649
7	A7	165	93.0286	0.219	0.0752481
7	A7	166	93.229	0.21252	0.0780957
7	A7	167	93.4294	0.206437	0.0809732
7	A7	168	93.6298	0.19968	0.0833662
7	A7	169	93.8303	0.188408	0.084309
7	A7	170	94.0307	0.179867	0.0825541
7	A7	171	94.2311	0.171471	0.0769881
7	A7	172	94.4315	0.15969	0.0671678
7	A7	173	94.632	0.154803	0.0537371
7	A7	174	94.8324	0.144636	0.0384491
8	A8	1	60.159	5.96651	0.281382
8	A8	2	60.3594	5.96423	0.284984
8	A8	3	60.5598	5.94205	0.288946
8	A8	4	60.7603	5.90661	0.29183
8	A8	5	60.9607	5.88744	0.292412
8	A8	6	61.1611	5.85395	0.290292
8	A8	7	61.3615	5.82291	0.286193
8	A8	8	61.562	5.80018	0.281638
8	A8	9	61.7624	5.7847	0.278282
8	A8	10	61.9628	5.76642	0.277199
8	A8	11	62.1632	5.73341	0.278555
8	A8	12	62.3637	5.71633	0.281719
8	A8	13	62.5641	5.68499	0.28566
8	A8	14	62.7645	5.66477	0.289356
8	A8	15	62.9649	5.64109	0.29205
8	A8	16	63.1654	5.60397	0.293324
8	A8	17	63.3658	5.57803	0.293054
8	A8	18	63.5662	5.56809	0.291361
8	A8	19	63.7666	5.52887	0.288628
8	A8	20	63.9671	5.50189	0.285525
8	A8	21	64.1675	5.47759	0.282984
8	A8	22	64.3679	5.46332	0.281951
8	A8	23	64.5683	5.433	0.283016
8	A8	24	64.7688	5.41232	0.286048
8	A8	25	64.9692	5.39733	0.290154
8	A8	26	65.1696	5.35645	0.293975
8	A8	27	65.37	5.33834	0.296249
8	A8	28	65.5705	5.30982	0.296304
8	A8	29	65.7709	5.27218	0.294253
8	A8	30	65.9713	5.25793	0.290781
8	A8	31	66.1717	5.23532	0.286748
8	A8	32	66.3722	5.20455	0.282865
8	A8	33	66.5726	5.19662	0.279654
8	A8	34	66.773	5.14031	0.277495
8	A8	35	66.9734	5.14356	0.27666
8	A8	36	67.1739	5.11224	0.27718
8	A8	37	67.3743	5.09301	0.278722
8	A8	38	67.5747	5.06122	0.280649
8	A8	39	67.7751	5.04363	0.282319
8	A8	40	67.9755	5.00744	0.283448
8	A8	41	68.176	4.98684	0.284239
8	A8	42	68.3764	4.97023	0.285217
8	A8	43	68.5768	4.93457	0.28684
8	A8	44	68.7772	4.91692	0.289161
8	A8	45	68.9777	4.89729	0.291731
8	A8	46	69.1781	4.86396	0.2938
8	A8	47	69.3785	4.83512	0.294708
8	A8	48	69.5789	4.80299	0.294159
8	A8	49	69.7794	4.78799	0.292279
8	A8	50	69.9798	4.75823	0.289495
8	A8	51	70.1802	4.73341	0.286392
8	A8	52	70.3806	4.70404	0.283618
8	A8	53	70.5811	4.6828	0.281806
8	A8	54	70.7815	4.65934	0.281377
8	A8	55	70.9819	4.63856	0.282324
8	A8	56	71.1823	4.61852	0.284127
8	A8	57	71.3828	4.58628	0.285971
8	A8	58	71.5832	4.55643	0.287127
8	A8	59	71.7836	4.5348	0.287284
8	A8	60	71.984	4.5107	0.286601
8	A8	61	72.1845	4.48622	0.285512
8	A8	62	72.3849	4.46051	0.284472
8	A8	63	72.5853	4.43629	0.28375
8	A8	64	72.7857	4.41654	0.283372
8	A8	65	72.9861	4.38349	0.28314
8	A8	66	73.1866	4.37003	0.282747
8	A8	67	73.387	4.34098	0.281895
8	A8	68	73.5874	4.31057	0.280477
8	A8	69	73.7879	4.29397	0.278681
8	A8	70	73.9883	4.25904	0.276923
8	A8	71	74.1887	4.24354	0.275655
8	A8	72	74.3891	4.22204	0.275137
8	A8	73	74.5896	4.19511	0.275358
8	A8	74	74.79	4.16809	0.276077
8	A8	75	74.9904	4.14652	0.276989
8	A8	76	75.1908	4.1233	0.277786
8	A8	77	75.3912	4.09802	0.27819
8	A8	78	75.5917	4.07474	0.277965
8	A8	79	75.7921	4.0515	0.276998
8	A8	80	75.9925	4.0192	0.275406
8	A8	81	76.1929	4.00004	0.273539
8	A8	82	76.3934	3.97183	0.271811
8	A8	83	76.5938	3.95888	0.270467
8	A8	84	76.7942	3.93085	0.269445
8	A8	85	76.9946	3.90559	0.268473
8	A8	86	77.1951	3.88259	0.267313
8	A8	87	77.3955	3.85588	0.265949
8	A8	88	77.5959	3.83489	0.26456
8	A8	89	77.7963	3.81177	0.263352
8	A8	90	77.9968	3.79875	0.262412
8	A8	91	78.1972	3.75973	0.261725
8	A8	92	78.3976	3.7408	0.261303
8	A8	93	78.598	3.72032	0.261228
8	A8	94	78.7985	3.70129	0.26157
8	A8	95	78.9989	3.6774	0.26225
8	A8	96	79.1993	3.65046	0.263028
8	A8	97	79.3997	3.63039	0.263636
8	A8	98	79.6001	3.60231	0.263966
8	A8	99	79.8006	3.58421	0.264118
8	A8	100	80.001	3.55726	0.264309
8	A8	101	80.2014	3.54231	0.264706
8	A8	102	80.4018	3.51056	0.265341
8	A8	103	80.6023	3.49304	0.266172
8	A8	104	80.8027	3.46441	0.267196
8	A8	105	81.0031	3.44332	0.268529
8	A8	106	81.2035	3.41872	0.270349
8	A8	107	81.404	3.3969	0.272719
8	A8	108	81.6044	3.3743	0.275482
8	A8	109	81.8048	3.35437	0.278295
8	A8	110	82.0052	3.31705	0.280855
8	A8	111	82.2057	3.29438	0.283077
8	A8	112	82.4061	3.27143	0.285096
8	A8	113	82.6065	3.25537	0.287083
8	A8	114	82.8069	3.21719	0.289036
8	A8	115	83.0074	3.20261	0.290782
8	A8	116	83.2078	3.16809	0.292201
8	A8	117	83.4082	3.14504	0.293478
8	A8	118	83.6086	3.11436	0.295248
8	A8	119	83.8091	3.10083	0.298506
8	A8	120	84.0095	3.07043	0.304427
8	A8	121	84.2099	3.03769	0.314158
8	A8	122	84.4103	3.01412	0.328572
8	A8	123	84.6108	2.99862	0.34797
8	A8	124	84.8112	2.9608	0.371777
8	A8	125	85.0116	2.93112	0.398334
8	A8	126	85.212	2.88468	0.424943
8	A8	127	85.4125	2.85382	0.44822
8	A8	128	85.6129	2.80594	0.464765
8	A8	129	85.8133	2.74976	0.472107
8	A8	130	86.0137	2.70287	0.469708
8	A8	131	86.2142	2.65528	0.459758
8	A8	132	86.4146	2.62086	0.44751
8	A8	133	86.615	2.58973	0.441161
8	A8	134	86.8154	2.56006	0.451469
8	A8	135	87.0159	2.53231	0.491214
8	A8	136	87.2163	2.50039	0.574259
8	A8	137	87.4167	2.47232	0.713464
8	A8	138	87.6171	2.42927	0.916942
8	A8	139	87.8175	2.3728	1.18292
8	A8	140	88.018	2.30179	1.49488
8	A8	141	88.2184	2.16216	1.8196
8	A8	142	88.4188	1.93955	2.11038
8	A8	143	88.6192	1.58899	2.31604
8	A8	144	88.8197	1.1816	2.39391
8	A8	145	89.0201	0.844674	2.32271
8	A8	146	89.2205	0.625064	2.11033
8	A8	147	89.4209	0.518069	1.79278
8	A8	148	89.6214	0.466063	1.42379
8	A8	149	89.8218	0.443132	1.05897
8	A8	150	90.0222	0.432504	0.741304
8	A8	151	90.2226	0.420896	0.493267
8	A8	152	90.4231	0.415415	0.317517
8	A8	153	90.6235	0.406012	0.203382
8	A8	154	90.8239	0.402523	0.13485
8	A8	155	91.0243	0.398814	0.0965813
8	A8	156	91.2248	0.394069	0.0767743
8	A8	157	91.4252	0.389063	0.0675315
8	A8	158	91.6256	0.384749	0.0640251
8	A8	159	91.826	0.375818	0.0634856
8	A8	160	92.0264	0.372151	0.0644413
8	A8	161	92.2269	0.365812	0.0662186
8	A8	162	92.4273	0.360645	0.0685887
8	A8	163	92.6277	0.355421	0.0715103
8	A8	164	92.8281	0.346438	0.074967
8	A8	165	93.0286	0.341436	0.0788829
8	A8	166	93.229	0.333258	0.0830565
8	A8	167	93.4294	0.327616	0.0870704
8	A8	168	93.6298	0.31799	0.0901989
8	A8	169	93.8303	0.30662	0.0914002
8	A8	170	94.0307	0.29946	0.0894672
8	A8	171	94.2311	0.288616	0.0833733
8	A8	172	94.4315	0.279596	0.0727448
8	A8	173	94.632	0.270216	0.058271
8	A8	174	94.8324	0.259933	0.0417743
9	A9	1	60.159	5.97403	0.275345
9	A9	2	60.3594	5.94522	0.274098
9	A9	3	60.5598	5.93748	0.274323
9	A9	4	60.7603	5.91692	0.276531
9	A9	5	60.9607	5.89792	0.280609
9	A9	6	61.1611	5.86249	0.285717
9	A9	7	61.3615	5.83381	0.290553
9	A9	8	61.562	5.82546	0.293828
9	A9	9	61.7624	5.77281	0.294762
9	A9	10	61.9628	5.76159	0.293374
9	A9	11	62.1632	5.72267	0.290474
9	A9	12	62.3637	5.70247	0.287273
9	A9	13	62.5641	5.67792	0.284868
9	A9	14	62.7645	5.66792	0.283825
9	A9	15	62.9649	5.62399	0.284113
9	A9	16	63.1654	5.6031	0.285346
9	A9	17	63.3658	5.57986	0.287061
9	A9	18	63.5662	5.55155	0.288906
9	A9	19	63.7666	5.53014	0.290592
9	A9	20	63.9671	5.50385	0.29186
9	A9	21	64.1675	5.46746	0.292489
9	A9	22	64.3679	5.45321	0.292336
9	A9	23	64.5683	5.41686	0.291365
9	A9	24	64.7688	5.39973	0.289647
9	A9	25	64.9692	5.37116	0.287342
9	A9	26	65.1696	5.34148	0.284763
9	A9	27	65.37	5.32181	0.282397
9	A9	28	65.5705	5.28921	0.280824
9	A9	29	65.7709	5.27255	0.280525
9	A9	30	65.9713	5.25767	0.281669
9	A9	31	66.1717	5.21581	0.284005
9	A9	32	66.3722	5.19907	0.286939
9	A9	33	66.5726	5.18157	0.289722
9	A9	34	66.773	5.13765	0.291659
9	A9	35	66.9734	5.12138	0.292262
9	A9	36	67.1739	5.09346	0.291353
9	A9	37	67.3743	5.06577	0.289147
9	A9	38	67.5747	5.03241	0.286234
9	A9	39	67.7751	5.01372	0.283466
9	A9	40	67.9755	4.99006	0.281723
9	A9	41	68.176	4.96443	0.281605
9	A9	42	68.3764	4.94455	0.283223
9	A9	43	68.5768	4.91064	0.286128
9	A9	44	68.7772	4.90191	0.289494
9	A9	45	68.9777	4.85927	0.292381
9	A9	46	69.1781	4.83387	0.294051
9	A9	47	69.3785	4.80904	0.294169
9	A9	48	69.5789	4.78241	0.29283
9	A9	49	69.7794	4.74824	0.29048
9	A9	50	69.9798	4.73705	0.287794
9	A9	51	70.1802	4.69503	0.285533
9	A9	52	70.3806	4.67827	0.284364
9	A9	53	70.5811	4.6565	0.284621
9	A9	54	70.7815	4.62878	0.28607
9	A9	55	70.9819	4.60829	0.287876
9	A9	56	71.1823	4.5729	0.288831
9	A9	57	71.3828	4.56204	0.28791
9	A9	58	71.5832	4.51307	0.284828
9	A9	59	71.7836	4.49022	0.280338
9	A9	60	71.984	4.47145	0.275989
9	A9	61	72.1845	4.44982	0.273461
9	A9	62	72.3849	4.43562	0.273804
9	A9	63	72.5853	4.39848	0.276976
9	A9	64	72.7857	4.38817	0.281895
9	A9	65	72.9861	4.35651	0.286895
9	A9	66	73.1866	4.33177	0.290364
9	A9	67	73.387	4.29488	0.291297
9	A9	68	73.5874	4.27925	0.289589
9	A9	69	73.7879	4.23883	0.286015
9	A9	70	73.9883	4.22807	0.281876
9	A9	71	74.1887	4.18736	0.278482
9	A9	72	74.3891	4.17974	0.276612
9	A9	73	74.5896	4.15476	0.276258
9	A9	74	74.79	4.1253	0.276744
9	A9	75	74.9904	4.10123	0.277172
9	A9	76	75.1908	4.07348	0.276914
9	A9	77	75.3912	4.04465	0.275852
9	A9	78	75.5917	4.02644	0.274258
9	A9	79	75.7921	4.00537	0.272496
9	A9	80	75.9925	3.97679	0.270784
9	A9	81	76.1929	3.94746	0.269182
9	A9	82	76.3934	3.93111	0.267737
9	A9	83	76.5938	3.90473	0.26661
9	A9	84	76.7942	3.87516	0.266062
9	A9	85	76.9946	3.85975	0.2663
9	A9	86	77.1951	3.83849	0.267282
9	A9	87	77.3955	3.80623	0.268647
9	A9	88	77.5959	3.79211	0.2698
9	A9	89	77.7963	3.75563	0.270137
9	A9	90	77.9968	3.73464	0.269292
9	A9	91	78.1972	3.71369	0.267306
9	A9	92	78.3976	3.68197	0.26462
9	A9	93	78.598	3.65912	0.261914
9	A9	94	78.7985	3.64439	0.259851
9	A9	95	78.9989	3.61865	0.258823
9	A9	96	79.1993	3.59195	0.258834
9	A9	97	79.3997	3.57538	0.259549
9	A9	98	79.6001	3.54845	0.260502
9	A9	99	79.8006	3.52454	0.261286
9	A9	100	80.001	3.49736	0.261695
9	A9	101	80.2014	3.47816	0.261722
9	A9	102	80.4018	3.46094	0.261523
9	A9	103	80.6023	3.42357	0.261367
9	A9	104	80.8027	3.4074	0.261571
9	A9	105	81.0031	3.38222	0.262411
9	A9	106	81.2035	3.36132	0.263991
9	A9	107	81.404	3.34785	0.266188
9	A9	108	81.6044	3.30369	0.268749
9	A9	109	81.8048	3.2868	0.271456
9	A9	110	82.0052	3.26461	0.274226
9	A9	111	82.2057	3.24304	0.27709
9	A9	112	82.4061	3.20768	0.280055
9	A9	113	82.6065	3.1923	0.283029
9	A9	114	82.8069	3.15764	0.285835
9	A9	115	83.0074	3.14447	0.288348
9	A9	116	83.2078	3.10327	0.29062
9	A9	117	83.4082	3.08521	0.292984
9	A9	118	83.6086	3.05805	0.29605
9	A9	119	83.8091	3.03388	0.300663
9	A9	120	84.0095	3.00253	0.307825
9	A9	121	84.2099	2.97627	0.318582
9	A9	122	84.4103	2.95442	0.333867
9	A9	123	84.6108	2.92349	0.354217
9	A9	124	84.8112	2.89128	0.379372
9	A9	125	85.0116	2.85657	0.407851
9	A9	126	85.212	2.82425	0.436697
9	A9	127	85.4125	2.78405	0.461769
9	A9	128	85.6129	2.72587	0.47872
9	A9	129	85.8133	2.66136	0.484507
9	A9	130	86.0137	2.6174	0.478843
9	A9	131	86.2142	2.56785	0.46501
9	A9	132	86.4146	2.53871	0.449768
9	A9	133	86.615	2.50365	0.442717
9	A9	134	86.8154	2.47676	0.455603
9	A9	135	87.0159	2.44843	0.501767
9	A9	136	87.2163	2.41433	0.595212
9	A9	137	87.4167	2.38272	0.748344
9	A9	138	87.6171	2.34032	0.967752
9	A9	139	87.8175	2.28281	1.24864
9	A9	140	88.018	2.19359	1.57013
9	A9	141	88.2184	2.04389	1.89432
9	A9	142	88.4188	1.78651	2.17144
9	A9	143	88.6192	1.40527	2.35068
9	A9	144	88.8197	0.990396	2.39389
9	A9	145	89.0201	0.670375	2.28734
9	A9	146	89.2205	0.468192	2.04684
9	A9	147	89.4209	0.373325	1.7138
9	A9	148	89.6214	0.331854	1.34309
9	A9	149	89.8218	0.307549	0.987578
9	A9	150	90.0222	0.293254	0.685343
9	A9	151	90.2226	0.285632	0.454064
9	A9	152	90.4231	0.280714	0.293086
9	A9	153	90.6235	0.272847	0.190213
9	A9	154	90.8239	0.266918	0.129182
9	A9	155	91.0243	0.260252	0.0950289
9	A9	156	91.2248	0.255026	0.0765667
9	A9	157	91.4252	0.250703	0.0666528
9	A9	158	91.6256	0.244189	0.0613372
9	A9	159	91.826	0.240243	0.0587341
9	A9	160	92.0264	0.236252	0.0580412
9	A9	161	92.2269	0.232601	0.0588446
9	A9	162	92.4273	0.225607	0.0607286
9	A9	163	92.6277	0.219909	0.0631681
9	A9	164	92.8281	0.212866	0.0656299
9	A9	165	93.0286	0.206061	0.067732
9	A9	166	93.229	0.20036	0.0693026
9	A9	167	93.4294	0.194808	0.0702675
9	A9	168	93.6298	0.189909	0.0704366
9	A9	169	93.8303	0.180829	0.0693496
9	A9	170	94.0307	0.17312	0.0663163
9	A9	171	94.2311	0.167146	0.0606798
9	A9	172	94.4315	0.160925	0.0522019
9	A9	173	94.632	0.152986	0.0413753
9	A9	174	94.8324	0.148391	0.0294582
10	A10	1	60.159	5.63664	0.271347
10	A10	2	60.3594	5.6134	0.273546
10	A10	3	60.5598	5.59178	0.275762
10	A10	4	60.7603	5.57425	0.277424
10	A10	5	60.9607	5.53966	0.278177
10	A10	6	61.1611	5.51971	0.277989
10	A10	7	61.3615	5.49753	0.277113
10	A10	8	61.562	5.46261	0.275979
10	A10	9	61.7624	5.45031	0.274982
10	A10	10	61.9628	5.41891	0.274347
10	A10	11	62.1632	5.40573	0.274076
10	A10	12	62.3637	5.37104	0.274055
10	A10	13	62.5641	5.34758	0.274197
10	A10	14	62.7645	5.32864	0.274518
10	A10	15	62.9649	5.2967	0.275048
10	A10	16	63.1654	5.28377	0.275721
10	A10	17	63.3658	5.25152	0.276299
10	A10	18	63.5662	5.23122	0.276475
10	A10	19	63.7666	5.19547	0.276017
10	A10	20	63.9671	5.18397	0.274881
10	A10	21	64.1675	5.15415	0.273223
10	A10	22	64.3679	5.1284	0.271346
10	A10	23	64.5683	5.10884	0.269611
10	A10	24	64.7688	5.08326	0.268364
10	A10	25	64.9692	5.05916	0.267861
10	A10	26	65.1696	5.04092	0.26818
10	A10	27	65.37	5.01547	0.269167
10	A10	28	65.5705	4.99139	0.270511
10	A10	29	65.7709	4.97168	0.271889
10	A10	30	65.9713	4.94377	0.27312
10	A10	31	66.1717	4.91612	0.274218
10	A10	32	66.3722	4.89888	0.275259
10	A10	33	66.5726	4.86928	0.276187
10	A10	34	66.773	4.85943	0.276758
10	A10	35	66.9734	4.81886	0.276708
10	A10	36	67.1739	4.79872	0.276019
10	A10	37	67.3743	4.76436	0.275074
10	A10	38	67.5747	4.755	0.274493
10	A10	39	67.7751	4.72334	0.274791
10	A10	40	67.9755	4.70959	0.276085
10	A10	41	68.176	4.67579	0.278064
10	A10	42	68.3764	4.65162	0.28012
10	A10	43	68.5768	4.63015	0.28159
10	A10	44	68.7772	4.60821	0.281924
10	A10	45	68.9777	4.57615	0.280837
10	A10	46	69.1781	4.54872	0.278393
10	A10	47	69.3785	4.52468	0.275046
10	A10	48	69.5789	4.50359	0.271515
10	A10	49	69.7794	4.47883	0.26856
10	A10	50	69.9798	4.45139	0.266738
10	A10	51	70.1802	4.43839	0.266273
10	A10	52	70.3806	4.40734	0.267073
10	A10	53	70.5811	4.3898	0.268893
10	A10	54	70.7815	4.36141	0.271505
10	A10	55	70.9819	4.33957	0.27474
10	A10	56	71.1823	4.31215	0.278299
10	A10	57	71.3828	4.28952	0.281444
10	A10	58	71.5832	4.26856	0.282914
10	A10	59	71.7836	4.25085	0.281344
10	A10	60	71.984	4.21888	0.276128
10	A10	61	72.1845	4.14495	0.268103
10	A10	62	72.3849	4.17541	0.25944
10	A10	63	72.5853	4.13852	0.252644
10	A10	64	72.7857	4.13688	0.249301
10	A10	65	72.9861	4.10836	0.24945
10	A10	66	73.1866	4.08135	0.25193
10	A10	67	73.387	4.05404	0.255267
10	A10	68	73.5874	4.04094	0.258426
10	A10	69	73.7879	4.012	0.260995
10	A10	70	73.9883	3.99074	0.262932
10	A10	71	74.1887	3.96877	0.264231
10	A10	72	74.3891	3.94445	0.264798
10	A10	73	74.5896	3.91816	0.264519
10	A10	74	74.79	3.89272	0.263377
10	A10	75	74.9904	3.87066	0.261513
10	A10	76	75.1908	3.85654	0.259201
10	A10	77	75.3912	3.82463	0.256835
10	A10	78	75.5917	3.79832	0.254885
10	A10	79	75.7921	3.78549	0.253809
10	A10	80	75.9925	3.761	0.253894
10	A10	81	76.1929	3.73956	0.255091
10	A10	82	76.3934	3.71776	0.257008
10	A10	83	76.5938	3.69308	0.259051
10	A10	84	76.7942	3.67089	0.260656
10	A10	85	76.9946	3.64093	0.261446
10	A10	86	77.1951	3.6293	0.261268
10	A10	87	77.3955	3.59775	0.260145
10	A10	88	77.5959	3.57516	0.258226
10	A10	89	77.7963	3.55322	0.255753
10	A10	90	77.9968	3.52731	0.253069
10	A10	91	78.1972	3.5132	0.25057
10	A10	92	78.3976	3.48091	0.24861
10	A10	93	78.598	3.46279	0.247357
10	A10	94	78.7985	3.44848	0.246692
10	A10	95	78.9989	3.42473	0.246275
10	A10	96	79.1993	3.39856	0.245769
10	A10	97	79.3997	3.37157	0.245133
10	A10	98	79.6001	3.35772	0.244711
10	A10	99	79.8006	3.32968	0.245034
10	A10	100	80.001	3.31948	0.246425
10	A10	101	80.2014	3.29956	0.248729
10	A10	102	80.4018	3.26658	0.251336
10	A10	103	80.6023	3.24555	0.253494
10	A10	104	80.8027	3.22585	0.254698
10	A10	105	81.0031	3.20356	0.254908
10	A10	106	81.2035	3.17134	0.254527
10	A10	107	81.404	3.15386	0.254174
10	A10	108	81.6044	3.14203	0.254392
10	A10	109	81.8048	3.11121	0.255434
10	A10	110	82.0052	3.08607	0.257213
10	A10	111	82.2057	3.06724	0.259402
10	A10	112	82.4061	3.04575	0.2616
10	A10	113	82.6065	3.0158	0.263491
10	A10	114	82.8069	2.99774	0.26495
10	A10	115	83.0074	2.96912	0.266113
10	A10	116	83.2078	2.94774	0.267363
10	A10	117	83.4082	2.93077	0.269283
10	A10	118	83.6086	2.89464	0.272596
10	A10	119	83.8091	2.88142	0.278091
10	A10	120	84.0095	2.85567	0.286595
10	A10	121	84.2099	2.8289	0.298916
10	A10	122	84.4103	2.80203	0.315716
10	A10	123	84.6108	2.77937	0.337204
10	A10	124	84.8112	2.74695	0.362706
10	A10	125	85.0116	2.72221	0.390283
10	A10	126	85.212	2.68248	0.416688
10	A10	127	85.4125	2.63681	0.437933
10	A10	128	85.6129	2.58672	0.450429
10	A10	129	85.8133	2.53628	0.452345
10	A10	130	86.0137	2.48809	0.444639
10	A10	131	86.2142	2.44959	0.431421
10	A10	132	86.4146	2.42079	0.419655
10	A10	133	86.615	2.39515	0.418615
10	A10	134	86.8154	2.36467	0.439486
10	A10	135	87.0159	2.33698	0.495076
10	A10	136	87.2163	2.30643	0.598858
10	A10	137	87.4167	2.27096	0.762265
10	A10	138	87.6171	2.23144	0.989769
10	A10	139	87.8175	2.17304	1.2728
10	A10	140	88.018	2.08557	1.58545
10	A10	141	88.2184	1.92071	1.88528
10	A10	142	88.4188	1.64182	2.12111
10	A10	143	88.6192	1.26017	2.24614
10	A10	144	88.8197	0.884752	2.2319
10	A10	145	89.0201	0.625223	2.07734
10	A10	146	89.2205	0.483008	1.80944
10	A10	147	89.4209	0.41618	1.4749
10	A10	148	89.6214	0.385345	1.12645
10	A10	149	89.8218	0.367061	0.808944
10	A10	150	90.0222	0.360329	0.550345
10	A10	151	90.2226	0.35082	0.359788
10	A10	152	90.4231	0.345741	0.23167
10	A10	153	90.6235	0.340503	0.152499
10	A10	154	90.8239	0.334766	0.107168
10	A10	155	91.0243	0.329273	0.0828676
10	A10	156	91.2248	0.324914	0.0704922
10	A10	157	91.4252	0.315824	0.0644188
10	A10	158	91.6256	0.314805	0.0615955
10	A10	159	91.826	0.308348	0.0605693
10	A10	160	92.0264	0.303825	0.0607213
10	A10	161	92.2269	0.298033	0.0617651
10	A10	162	92.4273	0.292926	0.0634897
10	A10	163	92.6277	0.285642	0.0656856
10	A10	164	92.8281	0.279955	0.0681634
10	A10	165	93.0286	0.274804	0.0707538
10	A10	166	93.229	0.269086	0.0732414
10	A10	167	93.4294	0.26089	0.0752547
10	A10	168	93.6298	0.253762	0.076195
10	A10	169	93.8303	0.245293	0.0752787
10	A10	170	94.0307	0.237969	0.0717127
10	A10	171	94.2311	0.231	0.0649745
10	A10	172	94.4315	0.223786	0.055118
10	A10	173	94.632	0.215731	0.042966
10	A10	174	94.8324	0.216136	0.0300357
11	A11	1	60.159	5.51721	0.267977
11	A11	2	60.3594	5.49768	0.269411
11	A11	3	60.5598	5.47363	0.271119
11	A11	4	60.7603	5.45467	0.272783
11	A11	5	60.9607	5.42877	0.274059
11	A11	6	61.1611	5.40971	0.274633
11	A11	7	61.3615	5.37539	0.274349
11	A11	8	61.562	5.35349	0.273338
11	A11	9	61.7624	5.33159	0.272042
11	A11	10	61.9628	5.29981	0.271043
11	A11	11	62.1632	5.2907	0.270765
11	A11	12	62.3637	5.25934	0.271282
11	A11	13	62.5641	5.24044	0.272348
11	A11	14	62.7645	5.21043	0.273637
11	A11	15	62.9649	5.1844	0.274935
11	A11	16	63.1654	5.15831	0.276144
11	A11	17	63.3658	5.1451	0.277103
11	A11	18	63.5662	5.11546	0.277482
11	A11	19	63.7666	5.08797	0.276945
11	A11	20	63.9671	5.06217	0.275509
11	A11	21	64.1675	5.03516	0.273777
11	A11	22	64.3679	5.00402	0.272754
11	A11	23	64.5683	5.0056	0.273294
11	A11	24	64.7688	4.96989	0.275559
11	A11	25	64.9692	4.9462	0.278862
11	A11	26	65.1696	4.92425	0.281999
11	A11	27	65.37	4.89308	0.283821
11	A11	28	65.5705	4.86702	0.283682
11	A11	29	65.7709	4.84055	0.281566
11	A11	30	65.9713	4.82365	0.277923
11	A11	31	66.1717	4.79267	0.273446
11	A11	32	66.3722	4.77123	0.268911
11	A11	33	66.5726	4.74184	0.26508
11	A11	34	66.773	4.73098	0.262605
11	A11	35	66.9734	4.70021	0.261859
11	A11	36	67.1739	4.68035	0.262794
11	A11	37	67.3743	4.65674	0.264872
11	A11	38	67.5747	4.64251	0.267261
11	A11	39	67.7751	4.60273	0.269174
11	A11	40	67.9755	4.58521	0.270222
11	A11	41	68.176	4.55492	0.270545
11	A11	42	68.3764	4.5398	0.270647
11	A11	43	68.5768	4.51286	0.271035
11	A11	44	68.7772	4.49397	0.271889
11	A11	45	68.9777	4.45901	0.272952
11	A11	46	69.1781	4.44699	0.27369
11	A11	47	69.3785	4.41738	0.273612
11	A11	48	69.5789	4.38402	0.272582
11	A11	49	69.7794	4.36391	0.270911
11	A11	50	69.9798	4.33865	0.269164
11	A11	51	70.1802	4.32205	0.267799
11	A11	52	70.3806	4.29637	0.266906
11	A11	53	70.5811	4.27541	0.266249
11	A11	54	70.7815	4.24459	0.265551
11	A11	55	70.9819	4.21777	0.264746
11	A11	56	71.1823	4.2038	0.264003
11	A11	57	71.3828	4.17824	0.263525
11	A11	58	71.5832	4.15691	0.263323
11	A11	59	71.7836	4.13186	0.263176
11	A11	60	71.984	4.10352	0.262774
11	A11	61	72.1845	4.08607	0.26195
11	A11	62	72.3849	4.06275	0.260791
11	A11	63	72.5853	4.03878	0.259627
11	A11	64	72.7857	4.01182	0.258877
11	A11	65	72.9861	3.99391	0.258811
11	A11	66	73.1866	3.98047	0.259408
11	A11	67	73.387	3.94728	0.260364
11	A11	68	73.5874	3.93105	0.261292
11	A11	69	73.7879	3.89322	0.261951
11	A11	70	73.9883	3.88295	0.26236
11	A11	71	74.1887	3.85779	0.262681
11	A11	72	74.3891	3.83243	0.263014
11	A11	73	74.5896	3.80815	0.263233
11	A11	74	74.79	3.78829	0.263012
11	A11	75	74.9904	3.76225	0.261999
11	A11	76	75.1908	3.74144	0.260056
11	A11	77	75.3912	3.71135	0.257412
11	A11	78	75.5917	3.68709	0.254632
11	A11	79	75.7921	3.67798	0.252383
11	A11	80	75.9925	3.64841	0.251141
11	A11	81	76.1929	3.62753	0.250993
11	A11	82	76.3934	3.60192	0.251596
11	A11	83	76.5938	3.58827	0.25234
11	A11	84	76.7942	3.56012	0.252568
11	A11	85	76.9946	3.53775	0.251859
11	A11	86	77.1951	3.50934	0.250197
11	A11	87	77.3955	3.4945	0.247973
11	A11	88	77.5959	3.46792	0.245808
11	A11	89	77.7963	3.44753	0.244234
11	A11	90	77.9968	3.43153	0.24347
11	A11	91	78.1972	3.40771	0.243358
11	A11	92	78.3976	3.37989	0.243506
11	A11	93	78.598	3.36228	0.24348
11	A11	94	78.7985	3.34251	0.243
11	A11	95	78.9989	3.32138	0.242039
11	A11	96	79.1993	3.29017	0.240883
11	A11	97	79.3997	3.27753	0.240051
11	A11	98	79.6001	3.25214	0.2401
11	A11	99	79.8006	3.23802	0.241351
11	A11	100	80.001	3.21579	0.243671
11	A11	101	80.2014	3.19345	0.246492
11	A11	102	80.4018	3.17065	0.249042
11	A11	103	80.6023	3.14404	0.250709
11	A11	104	80.8027	3.12147	0.251284
11	A11	105	81.0031	3.10324	0.251008
11	A11	106	81.2035	3.07509	0.250425
11	A11	107	81.404	3.05814	0.250132
11	A11	108	81.6044	3.03334	0.250533
11	A11	109	81.8048	3.01418	0.251697
11	A11	110	82.0052	2.99371	0.253357
11	A11	111	82.2057	2.96518	0.255067
11	A11	112	82.4061	2.94243	0.256431
11	A11	113	82.6065	2.92059	0.257324
11	A11	114	82.8069	2.89816	0.257965
11	A11	115	83.0074	2.87375	0.258849
11	A11	116	83.2078	2.84973	0.260568
11	A11	117	83.4082	2.83495	0.263644
11	A11	118	83.6086	2.80953	0.268486
11	A11	119	83.8091	2.77894	0.275492
11	A11	120	84.0095	2.7588	0.28518
11	A11	121	84.2099	2.73582	0.29824
11	A11	122	84.4103	2.70877	0.315321
11	A11	123	84.6108	2.67682	0.336607
11	A11	124	84.8112	2.66098	0.361312
11	A11	125	85.0116	2.62104	0.387354
11	A11	126	85.212	2.58279	0.411505
11	A11	127	85.4125	2.54287	0.430086
11	A11	128	85.6129	2.48904	0.440086
11	A11	129	85.8133	2.4403	0.440302
11	A11	130	86.0137	2.39873	0.432095
11	A11	131	86.2142	2.36271	0.419587
11	A11	132	86.4146	2.33195	0.409438
11	A11	133	86.615	2.30296	0.410603
11	A11	134	86.8154	2.27375	0.434223
11	A11	135	87.0159	2.24699	0.493346
11	A11	136	87.2163	2.21995	0.601641
11	A11	137	87.4167	2.18603	0.770176
11	A11	138	87.6171	2.14346	1.00209
11	A11	139	87.8175	2.08397	1.28665
11	A11	140	88.018	1.9887	1.59554
11	A11	141	88.2184	1.81718	1.88487
11	A11	142	88.4188	1.5297	2.10399
11	A11	143	88.6192	1.14763	2.20904
11	A11	144	88.8197	0.777877	2.17619
11	A11	145	89.0201	0.563608	2.00912
11	A11	146	89.2205	0.416418	1.73763
11	A11	147	89.4209	0.3527	1.40833
11	A11	148	89.6214	0.324382	1.07121
11	A11	149	89.8218	0.305119	0.767274
11	A11	150	90.0222	0.297154	0.521077
11	A11	151	90.2226	0.291798	0.33985
11	A11	152	90.4231	0.283599	0.217672
11	A11	153	90.6235	0.279538	0.141802
11	A11	154	90.8239	0.276353	0.0982956
11	A11	155	91.0243	0.27287	0.0753649
11	A11	156	91.2248	0.267104	0.0644973
11	A11	157	91.4252	0.261507	0.0601577
11	A11	158	91.6256	0.256736	0.0589966
11	A11	159	91.826	0.251912	0.0591273
11	A11	160	92.0264	0.244404	0.0596444
11	A11	161	92.2269	0.238577	0.0603158
11	A11	162	92.4273	0.234837	0.0613282
11	A11	163	92.6277	0.229969	0.0630165
11	A11	164	92.8281	0.225818	0.0655894
11	A11	165	93.0286	0.220672	0.0689284
11	A11	166	93.229	0.209863	0.0725228
11	A11	167	93.4294	0.20563	0.0755503
11	A11	168	93.6298	0.195595	0.0770476
11	A11	169	93.8303	0.188216	0.0761059
11	A11	170	94.0307	0.181253	0.07206
11	A11	171	94.2311	0.17147	0.064674
11	A11	172	94.4315	0.166913	0.0543051
11	A11	173	94.632	0.163759	0.0419695
11	A11	174	94.8324	0.157304	0.029199
12	A12	1	60.159	5.50529	0.274677
12	A12	2	60.3594	5.4797	0.276068
12	A12	3	60.5598	5.44461	0.276546
12	A12	4	60.7603	5.42808	0.27603
12	A12	5	60.9607	5.41014	0.274902
12	A12	6	61.1611	5.38023	0.273701
12	A12	7	61.3615	5.35922	0.272848
12	A12	8	61.562	5.33534	0.272497
12	A12	9	61.7624	5.30579	0.272636
12	A12	10	61.9628	5.28785	0.273207
12	A12	11	62.1632	5.2626	0.274173
12	A12	12	62.3637	5.23819	0.275463
12	A12	13	62.5641	5.21222	0.276884
12	A12	14	62.7645	5.18934	0.278085
12	A12	15	62.9649	5.16835	0.278668
12	A12	16	63.1654	5.13739	0.278419
12	A12	17	63.3658	5.10943	0.277512
12	A12	18	63.5662	5.08446	0.276511
12	A12	19	63.7666	5.06565	0.27608
12	A12	20	63.9671	5.04075	0.276551
12	A12	21	64.1675	5.0235	0.277654
12	A12	22	64.3679	4.99227	0.278666
12	A12	23	64.5683	4.96945	0.278864
12	A12	24	64.7688	4.93269	0.277985
12	A12	25	64.9692	4.91448	0.276355
12	A12	26	65.1696	4.89866	0.274613
12	A12	27	65.37	4.86849	0.273305
12	A12	28	65.5705	4.85185	0.27261
12	A12	29	65.7709	4.81737	0.272424
12	A12	30	65.9713	4.80069	0.27254
12	A12	31	66.1717	4.77626	0.272819
12	A12	32	66.3722	4.74828	0.27322
12	A12	33	66.5726	4.72916	0.273727
12	A12	34	66.773	4.70946	0.27432
[truncated: 13,712 more rows]
