# Supplementary material for: Single-cell transcriptome reveals the heterogeneity of malignant ductal cells and the prognostic value of REG4 and SPINK1 in primary pancreatic ductal adenocarcinoma
Source: PeerJ. 2024 May 28;12:e17350. doi: 10.7717/peerj.17350 (PMC11141562; doi:10.7717/peerj.17350)
Supplement: Supplemental Information 5 [file peerj-12-17350-s005.zip › qRT_PCR/2022-08-17 171110jyt(spink1_2,3; lgals1_2,3).xls]

## Sheet: Amplification Data
Block Type	96-Well Block (0.2mL)
Calibration Background is expired	No
Calibration Background performed on	07-18-2022
Calibration Pure Dye ABY is expired	Yes
Calibration Pure Dye ABY performed on	09-09-2021
Calibration Pure Dye CY3 is expired	Yes
Calibration Pure Dye CY3 performed on	09-09-2021
Calibration Pure Dye CY5 is expired	Yes
Calibration Pure Dye CY5 performed on	09-09-2021
Calibration Pure Dye FAM is expired	No
Calibration Pure Dye FAM performed on	03-11-2022
Calibration Pure Dye JOE is expired	Yes
Calibration Pure Dye JOE performed on	09-09-2021
Calibration Pure Dye JUN is expired	Yes
Calibration Pure Dye JUN performed on	09-09-2021
Calibration Pure Dye MUSTANG PURPLE is expired	Yes
Calibration Pure Dye MUSTANG PURPLE performed on	09-09-2021
Calibration Pure Dye NED is expired	Yes
Calibration Pure Dye NED performed on	09-09-2021
Calibration Pure Dye ROX is expired	No
Calibration Pure Dye ROX performed on	03-11-2022
Calibration Pure Dye SYBR is expired	No
Calibration Pure Dye SYBR performed on	03-11-2022
Calibration Pure Dye TAMRA is expired	Yes
Calibration Pure Dye TAMRA performed on	09-09-2021
Calibration Pure Dye TEXAS RED is expired	Yes
Calibration Pure Dye TEXAS RED performed on	09-09-2021
Calibration Pure Dye VIC is expired	No
Calibration Pure Dye VIC performed on	03-11-2022
Calibration RNaseP is expired	Yes
Calibration RNaseP performed on	09-09-2021
Calibration ROI is expired	No
Calibration ROI performed on	03-11-2022
Calibration Uniformity is expired	No
Calibration Uniformity performed on	03-11-2022
Chemistry	SYBR_GREEN
Date Created	2022-08-17 17:11:19 PM CST
Experiment Barcode
Experiment Comment
Experiment File Name	D:\JYT\2022-08-17 171110jyt.eds
Experiment Name	2022-08-17 171110jyt
Experiment Run End Time	2022-08-17 19:03:27 PM CST
Experiment Type	Comparative Cт (ΔΔCт)
Instrument Name	278874797
Instrument Serial Number	278874797
Instrument Type	QuantStudio(TM) 7 Flex System
Passive Reference	ROX
Quantification Cycle Method	Ct
Signal Smoothing On	true
Stage/ Cycle where Analysis is performed	Stage 2, Step 3
User Name
Well	Cycle	Target Name	Rn	Delta Rn
1	1	reg4-3	0.0703282	-0.0535955
1	2	reg4-3	0.0806133	-0.048333
1	3	reg4-3	0.102101	-0.0318682
1	4	reg4-3	0.119966	-0.0190256
1	5	reg4-3	0.135511	-0.00850276
1	6	reg4-3	0.148891	-0.00014585
1	7	reg4-3	0.157801	0.00374216
1	8	reg4-3	0.165856	0.00677414
1	9	reg4-3	0.172477	0.00837245
1	10	reg4-3	0.179781	0.0106539
1	11	reg4-3	0.185999	0.0118496
1	12	reg4-3	0.190609	0.011437
1	13	reg4-3	0.197317	0.0131224
1	14	reg4-3	0.202498	0.0132806
1	15	reg4-3	0.204947	0.0107071
1	16	reg4-3	0.208915	0.00965228
1	17	reg4-3	0.211567	0.00728157
1	18	reg4-3	0.212403	0.0030952
1	19	reg4-3	0.215723	0.00139296
1	20	reg4-3	0.218294	-0.0010593
1	21	reg4-3	0.217478	-0.00689763
1	22	reg4-3	0.217325	-0.0120727
1	23	reg4-3	0.222546	-0.0118742
1	24	reg4-3	0.229124	-0.0103193
1	25	reg4-3	0.23487	-0.00959588
1	26	reg4-3	0.24741	-0.00207821
1	27	reg4-3	0.26239	0.00787859
1	28	reg4-3	0.295586	0.0360519
1	29	reg4-3	0.35602	0.0914636
1	30	reg4-3	0.467892	0.198313
1	31	reg4-3	0.659386	0.384784
1	32	reg4-3	0.973228	0.693604
1	33	reg4-3	1.42691	1.14226
1	34	reg4-3	1.97705	1.68738
1	35	reg4-3	2.50779	2.2131
1	36	reg4-3	2.90784	2.60813
1	37	reg4-3	3.13291	2.82817
1	38	reg4-3	3.26268	2.95292
1	39	reg4-3	3.35498	3.0402
1	40	reg4-3	3.40893	3.08913
2	1	reg4-3	0.0830444	-0.0496631
2	2	reg4-3	0.0939814	-0.044425
2	3	reg4-3	0.117923	-0.0261816
2	4	reg4-3	0.136005	-0.0137992
2	5	reg4-3	0.149262	-0.00624091
2	6	reg4-3	0.160264	-0.000937589
2	7	reg4-3	0.171191	0.0042906
2	8	reg4-3	0.179764	0.00716539
2	9	reg4-3	0.186692	0.00839398
2	10	reg4-3	0.191932	0.00793546
2	11	reg4-3	0.19584	0.00614474
2	12	reg4-3	0.200874	0.00547998
2	13	reg4-3	0.207925	0.00683197
2	14	reg4-3	0.214145	0.00735309
2	15	reg4-3	0.221746	0.0092561
2	16	reg4-3	0.227241	0.00905138
2	17	reg4-3	0.231821	0.00793331
2	18	reg4-3	0.236087	0.00650067
2	19	reg4-3	0.238188	0.00290293
2	20	reg4-3	0.240623	-0.000361383
2	21	reg4-3	0.243246	-0.00343737
2	22	reg4-3	0.246126	-0.00625558
2	23	reg4-3	0.249307	-0.00877374
2	24	reg4-3	0.251136	-0.0126431
2	25	reg4-3	0.258869	-0.0106092
2	26	reg4-3	0.268924	-0.00625295
2	27	reg4-3	0.288183	0.00730719
2	28	reg4-3	0.323286	0.0367111
2	29	reg4-3	0.387091	0.0948178
2	30	reg4-3	0.506694	0.208722
2	31	reg4-3	0.716607	0.412937
2	32	reg4-3	1.05297	0.743598
2	33	reg4-3	1.52565	1.21058
2	34	reg4-3	2.07819	1.75742
2	35	reg4-3	2.59532	2.26885
2	36	reg4-3	2.9909	2.65874
2	37	reg4-3	3.24649	2.90863
2	38	reg4-3	3.40677	3.06321
2	39	reg4-3	3.50537	3.15611
2	40	reg4-3	3.56854	3.21358
3	1	reg4-3	0.0873174	-0.0524766
3	2	reg4-3	0.097759	-0.0465613
3	3	reg4-3	0.118966	-0.029881
3	4	reg4-3	0.135457	-0.0179161
3	5	reg4-3	0.149109	-0.00878962
3	6	reg4-3	0.160276	-0.00214902
3	7	reg4-3	0.169221	0.00226963
3	8	reg4-3	0.178292	0.00681413
3	9	reg4-3	0.184489	0.00848478
3	10	reg4-3	0.19084	0.0103095
3	11	reg4-3	0.197152	0.0120955
3	12	reg4-3	0.202216	0.0126336
3	13	reg4-3	0.206155	0.0120466
3	14	reg4-3	0.210337	0.011702
3	15	reg4-3	0.213062	0.00990099
3	16	reg4-3	0.214989	0.00730159
3	17	reg4-3	0.218497	0.00628362
3	18	reg4-3	0.221036	0.00429565
3	19	reg4-3	0.222621	0.00135461
3	20	reg4-3	0.225205	-0.000587786
3	21	reg4-3	0.227777	-0.00254158
3	22	reg4-3	0.227713	-0.00713203
3	23	reg4-3	0.229608	-0.00976258
3	24	reg4-3	0.233911	-0.00998644
3	25	reg4-3	0.238795	-0.00962847
3	26	reg4-3	0.245832	-0.00711765
3	27	reg4-3	0.258909	0.00143285
3	28	reg4-3	0.283907	0.0219052
3	29	reg4-3	0.330108	0.0635798
3	30	reg4-3	0.423907	0.152852
3	31	reg4-3	0.591652	0.316071
3	32	reg4-3	0.870417	0.59031
3	33	reg4-3	1.29331	1.00867
3	34	reg4-3	1.83993	1.55077
3	35	reg4-3	2.41582	2.12213
3	36	reg4-3	2.90925	2.61104
3	37	reg4-3	3.2527	2.94997
3	38	reg4-3	3.46434	3.15708
3	39	reg4-3	3.59045	3.27866
3	40	reg4-3	3.65729	3.34097
4	1	reg4-3	0.0729203	-0.0515043
4	2	reg4-3	0.0835092	-0.0461188
4	3	reg4-3	0.103843	-0.0309887
4	4	reg4-3	0.122047	-0.0179879
4	5	reg4-3	0.136708	-0.00853011
4	6	reg4-3	0.149853	-0.00058786
4	7	reg4-3	0.160877	0.00523229
4	8	reg4-3	0.168146	0.0072987
4	9	reg4-3	0.175739	0.00968865
4	10	reg4-3	0.182849	0.0115953
4	11	reg4-3	0.188286	0.0118285
4	12	reg4-3	0.194647	0.0129867
4	13	reg4-3	0.200271	0.013407
4	14	reg4-3	0.202049	0.00998187
4	15	reg4-3	0.20369	0.00641963
4	16	reg4-3	0.205353	0.00287984
4	17	reg4-3	0.208694	0.00101711
4	18	reg4-3	0.213261	0.000380545
4	19	reg4-3	0.21924	0.00115631
4	20	reg4-3	0.224105	0.000818745
4	21	reg4-3	0.228031	-0.000458559
4	22	reg4-3	0.229887	-0.00380564
4	23	reg4-3	0.233197	-0.00569977
4	24	reg4-3	0.23648	-0.00761965
4	25	reg4-3	0.239564	-0.00973885
4	26	reg4-3	0.245232	-0.00927416
4	27	reg4-3	0.255525	-0.00418468
4	28	reg4-3	0.275732	0.0108194
4	29	reg4-3	0.312137	0.0420214
4	30	reg4-3	0.376738	0.101419
4	31	reg4-3	0.498784	0.218262
4	32	reg4-3	0.713358	0.427633
4	33	reg4-3	1.06378	0.772852
4	34	reg4-3	1.57289	1.27676
4	35	reg4-3	2.18823	1.88689
4	36	reg4-3	2.78764	2.4811
4	37	reg4-3	3.24101	2.92927
4	38	reg4-3	3.50638	3.18944
4	39	reg4-3	3.64306	3.32092
4	40	reg4-3	3.71188	3.38453
5	1	reg4-3	0.0769293	-0.0487061
5	2	reg4-3	0.0863488	-0.043681
5	3	reg4-3	0.10494	-0.0294837
5	4	reg4-3	0.122175	-0.0166437
5	5	reg4-3	0.135459	-0.00775387
5	6	reg4-3	0.146697	-0.000910096
5	7	reg4-3	0.155456	0.00345475
5	8	reg4-3	0.163335	0.00693959
5	9	reg4-3	0.170833	0.0100431
5	10	reg4-3	0.176741	0.0115561
5	11	reg4-3	0.181575	0.0119958
5	12	reg4-3	0.186438	0.0124644
5	13	reg4-3	0.189622	0.0112541
5	14	reg4-3	0.192222	0.00946008
5	15	reg4-3	0.194485	0.00732833
5	16	reg4-3	0.196962	0.00541187
5	17	reg4-3	0.200496	0.00455134
5	18	reg4-3	0.202255	0.00191557
5	19	reg4-3	0.204141	-0.000592688
5	20	reg4-3	0.205732	-0.00339633
5	21	reg4-3	0.208572	-0.0049499
5	22	reg4-3	0.211496	-0.00642097
5	23	reg4-3	0.214626	-0.0076849
5	24	reg4-3	0.217116	-0.00958919
5	25	reg4-3	0.22215	-0.00894965
5	26	reg4-3	0.229717	-0.00577653
5	27	reg4-3	0.244272	0.0043836
5	28	reg4-3	0.269722	0.025439
5	29	reg4-3	0.315069	0.0663923
5	30	reg4-3	0.399729	0.146658
5	31	reg4-3	0.552141	0.294675
5	32	reg4-3	0.814578	0.552718
5	33	reg4-3	1.22696	0.960706
5	34	reg4-3	1.78565	1.515
5	35	reg4-3	2.40512	2.13008
5	36	reg4-3	2.96981	2.69037
5	37	reg4-3	3.38139	3.09756
5	38	reg4-3	3.62558	3.33736
5	39	reg4-3	3.75323	3.46061
5	40	reg4-3	3.8233	3.52629
6	1	reg4-3	0.102332	-0.0547845
6	2	reg4-3	0.111878	-0.0488844
6	3	reg4-3	0.133691	-0.0307169
6	4	reg4-3	0.148744	-0.0193097
6	5	reg4-3	0.161916	-0.00978329
6	6	reg4-3	0.1722	-0.00314572
6	7	reg4-3	0.180698	0.001707
6	8	reg4-3	0.188796	0.00615856
6	9	reg4-3	0.196359	0.0100762
6	10	reg4-3	0.202445	0.0125154
6	11	reg4-3	0.207432	0.0138569
6	12	reg4-3	0.210747	0.0135256
6	13	reg4-3	0.213971	0.0131041
6	14	reg4-3	0.215136	0.0106231
6	15	reg4-3	0.218575	0.0104165
6	16	reg4-3	0.221487	0.00968264
6	17	reg4-3	0.223875	0.00842504
6	18	reg4-3	0.226881	0.00778503
6	19	reg4-3	0.227124	0.00438168
6	20	reg4-3	0.22474	-0.00164854
6	21	reg4-3	0.222888	-0.00714566
6	22	reg4-3	0.220635	-0.013045
6	23	reg4-3	0.219659	-0.0176669
6	24	reg4-3	0.221176	-0.019796
6	25	reg4-3	0.227054	-0.0175641
6	26	reg4-3	0.240505	-0.00775893
6	27	reg4-3	0.258283	0.0063734
6	28	reg4-3	0.285904	0.0303487
6	29	reg4-3	0.334301	0.0751002
6	30	reg4-3	0.422796	0.159949
6	31	reg4-3	0.579648	0.313155
6	32	reg4-3	0.845096	0.574957
6	33	reg4-3	1.26143	0.987642
6	34	reg4-3	1.82311	1.54568
6	35	reg4-3	2.44174	2.16066
6	36	reg4-3	2.99501	2.71029
6	37	reg4-3	3.37608	3.08771
6	38	reg4-3	3.57606	3.28405
6	39	reg4-3	3.68068	3.38502
6	40	reg4-3	3.7439	3.4446
7	1	18s	0.146512	-0.0652303
7	2	18s	0.158417	-0.0533258
7	3	18s	0.183363	-0.0283795
7	4	18s	0.209621	-0.00212185
7	5	18s	0.242244	0.0305013
7	6	18s	0.286909	0.0751663
7	7	18s	0.358673	0.14693
7	8	18s	0.473953	0.26221
7	9	18s	0.656132	0.444389
7	10	18s	0.935811	0.724069
7	11	18s	1.33062	1.11887
7	12	18s	1.82654	1.6148
7	13	18s	2.36797	2.15623
7	14	18s	2.86731	2.65557
7	15	18s	3.28009	3.06835
7	16	18s	3.5914	3.37966
7	17	18s	3.80468	3.59293
7	18	18s	3.95483	3.74309
7	19	18s	4.06102	3.84928
7	20	18s	4.14731	3.93557
7	21	18s	4.20409	3.99235
7	22	18s	4.24425	4.03251
7	23	18s	4.26354	4.0518
7	24	18s	4.28999	4.07825
7	25	18s	4.31785	4.10611
7	26	18s	4.33416	4.12242
7	27	18s	4.35066	4.13892
7	28	18s	4.36525	4.1535
7	29	18s	4.37851	4.16677
7	30	18s	4.3823	4.17056
7	31	18s	4.3886	4.17685
7	32	18s	4.38503	4.17329
7	33	18s	4.38543	4.17369
7	34	18s	4.39336	4.18162
7	35	18s	4.40027	4.18853
7	36	18s	4.40012	4.18838
7	37	18s	4.40069	4.18895
7	38	18s	4.39377	4.18203
7	39	18s	4.39902	4.18727
7	40	18s	4.40403	4.19229
8	1	spink1	0.115575	-0.037447
8	2	spink1	0.125206	-0.0343457
8	3	spink1	0.146909	-0.0191729
8	4	spink1	0.163693	-0.00891842
8	5	spink1	0.179601	0.000460045
8	6	spink1	0.191799	0.00612791
8	7	spink1	0.199713	0.00751239
8	8	spink1	0.207953	0.00922306
8	9	spink1	0.214914	0.00965474
8	10	spink1	0.219934	0.00814527
8	11	spink1	0.225055	0.00673629
8	12	spink1	0.229024	0.0041759
8	13	spink1	0.232767	0.0013885
8	14	spink1	0.238657	0.000748796
8	15	spink1	0.240293	-0.00414461
8	16	spink1	0.242497	-0.00846973
8	17	spink1	0.247607	-0.00988953
8	18	spink1	0.256493	-0.00753309
8	19	spink1	0.266875	-0.00368089
8	20	spink1	0.277077	-8.42349e-06
8	21	spink1	0.285973	0.00235804
8	22	spink1	0.290351	0.000206421
8	23	spink1	0.297513	0.000837917
8	24	spink1	0.304422	0.00121758
8	25	spink1	0.312759	0.00302472
8	26	spink1	0.325572	0.00930811
8	27	spink1	0.343308	0.0205146
8	28	spink1	0.376398	0.0470748
8	29	spink1	0.438208	0.102355
8	30	spink1	0.550678	0.208296
8	31	spink1	0.744354	0.395443
8	32	spink1	1.05521	0.699773
8	33	spink1	1.48972	1.12775
8	34	spink1	1.98758	1.61908
8	35	spink1	2.44329	2.06826
8	36	spink1	2.78846	2.4069
8	37	spink1	3.01283	2.62474
8	38	spink1	3.13553	2.74091
8	39	spink1	3.19866	2.79751
8	40	spink1	3.22729	2.81962
9	1	lgals1	0.21789	-0.013471
9	2	lgals1	0.226188	-0.014187
9	3	lgals1	0.240696	-0.00869212
9	4	lgals1	0.254808	-0.00359478
9	5	lgals1	0.26948	0.00206349
9	6	lgals1	0.281013	0.00458289
9	7	lgals1	0.290915	0.00547082
9	8	lgals1	0.299561	0.00510279
9	9	lgals1	0.3076	0.00412813
9	10	lgals1	0.313565	0.00107885
9	11	lgals1	0.320177	-0.00132299
9	12	lgals1	0.325758	-0.00475592
9	13	lgals1	0.335467	-0.00406117
9	14	lgals1	0.345781	-0.00276083
9	15	lgals1	0.365982	0.00842612
9	16	lgals1	0.401876	0.0353061
9	17	lgals1	0.467741	0.0921573
9	18	lgals1	0.585561	0.200963
9	19	lgals1	0.789582	0.39597
9	20	lgals1	1.11191	0.709282
9	21	lgals1	1.55178	1.14014
9	22	lgals1	2.05684	1.63618
9	23	lgals1	2.54178	2.11211
9	24	lgals1	2.94841	2.50973
9	25	lgals1	3.26121	2.81351
9	26	lgals1	3.4828	3.02609
9	27	lgals1	3.65322	3.1875
9	28	lgals1	3.78335	3.30862
9	29	lgals1	3.88366	3.39991
9	30	lgals1	3.95056	3.45779
9	31	lgals1	4.00438	3.5026
9	32	lgals1	4.04286	3.53206
9	33	lgals1	4.0757	3.5559
9	34	lgals1	4.09875	3.56992
9	35	lgals1	4.11447	3.57664
9	36	lgals1	4.11868	3.57183
9	37	lgals1	4.12471	3.56884
9	38	lgals1	4.12299	3.55812
9	39	lgals1	4.11552	3.54163
9	40	lgals1	4.114	3.5311
10	1	lgals1	0.26697	-0.0167308
10	2	lgals1	0.274601	-0.0178752
10	3	lgals1	0.293006	-0.00824596
10	4	lgals1	0.30728	-0.00274694
10	5	lgals1	0.319943	0.00114091
10	6	lgals1	0.331108	0.00353039
10	7	lgals1	0.341914	0.00556191
10	8	lgals1	0.351502	0.00637394
10	9	lgals1	0.358018	0.00411473
10	10	lgals1	0.362739	6.0651e-05
10	11	lgals1	0.368945	-0.00250901
10	12	lgals1	0.376707	-0.00352198
10	13	lgals1	0.385245	-0.00375865
10	14	lgals1	0.397665	-0.000114675
10	15	lgals1	0.416896	0.0103418
10	16	lgals1	0.450517	0.0351873
10	17	lgals1	0.516977	0.0928717
10	18	lgals1	0.636153	0.203272
10	19	lgals1	0.839614	0.397958
10	20	lgals1	1.16404	0.713605
10	21	lgals1	1.60312	1.14392
10	22	lgals1	2.09919	1.63121
10	23	lgals1	2.56587	2.08912
10	24	lgals1	2.95129	2.46575
10	25	lgals1	3.24227	2.74796
10	26	lgals1	3.45307	2.94999
10	27	lgals1	3.61329	3.10143
10	28	lgals1	3.7304	3.20977
10	29	lgals1	3.81954	3.29013
10	30	lgals1	3.88409	3.3459
10	31	lgals1	3.93038	3.38342
10	32	lgals1	3.96834	3.41261
10	33	lgals1	3.99982	3.43531
10	34	lgals1	4.01822	3.44494
10	35	lgals1	4.02141	3.43935
10	36	lgals1	4.02794	3.4371
10	37	lgals1	4.03364	3.43403
10	38	lgals1	4.03402	3.42563
10	39	lgals1	4.04171	3.42455
10	40	lgals1	4.05012	3.42419
11	1	reg4-3	0.102314	-0.0458495
11	2	reg4-3	0.111701	-0.0406217
11	3	reg4-3	0.130619	-0.0258631
11	4	reg4-3	0.146471	-0.01417
11	5	reg4-3	0.158329	-0.00647022
11	6	reg4-3	0.167197	-0.00176136
11	7	reg4-3	0.177063	0.00394513
11	8	reg4-3	0.184511	0.00723418
11	9	reg4-3	0.189046	0.00761062
11	10	reg4-3	0.195242	0.00964781
11	11	reg4-3	0.199478	0.00972534
11	12	reg4-3	0.204749	0.0108365
11	13	reg4-3	0.20683	0.00875902
11	14	reg4-3	0.209144	0.00691439
11	15	reg4-3	0.213761	0.00737184
11	16	reg4-3	0.216018	0.00546976
11	17	reg4-3	0.218882	0.00417516
11	18	reg4-3	0.221201	0.00233524
11	19	reg4-3	0.223737	0.000712012
11	20	reg4-3	0.225677	-0.00150691
11	21	reg4-3	0.22688	-0.00446201
11	22	reg4-3	0.229823	-0.0056788
11	23	reg4-3	0.232501	-0.00715896
11	24	reg4-3	0.234343	-0.00947596
11	25	reg4-3	0.239789	-0.00818963
11	26	reg4-3	0.248836	-0.00330156
11	27	reg4-3	0.262178	0.0058818
11	28	reg4-3	0.289543	0.0290877
11	29	reg4-3	0.34037	0.0757557
11	30	reg4-3	0.434505	0.165732
11	31	reg4-3	0.60254	0.329608
11	32	reg4-3	0.88837	0.61128
11	33	reg4-3	1.32278	1.04153
11	34	reg4-3	1.89667	1.61126
11	35	reg4-3	2.51576	2.22619
11	36	reg4-3	3.05696	2.76323
11	37	reg4-3	3.44335	3.14547
11	38	reg4-3	3.67075	3.3687
11	39	reg4-3	3.79814	3.49194
11	40	reg4-3	3.87364	3.56328
12	1	reg4-3	0.128772	-0.0458835
12	2	reg4-3	0.138637	-0.0404593
12	3	reg4-3	0.15651	-0.027028
12	4	reg4-3	0.170154	-0.0178255
12	5	reg4-3	0.183159	-0.00926144
12	6	reg4-3	0.195634	-0.00122802
12	7	reg4-3	0.206124	0.00482103
12	8	reg4-3	0.211707	0.00596245
12	9	reg4-3	0.217579	0.00739368
12	10	reg4-3	0.224558	0.00993062
12	11	reg4-3	0.229791	0.0107222
12	12	reg4-3	0.233973	0.0104638
12	13	reg4-3	0.237022	0.00907128
12	14	reg4-3	0.241642	0.00924957
12	15	reg4-3	0.246922	0.0100885
12	16	reg4-3	0.249962	0.00868701
12	17	reg4-3	0.251707	0.00599073
12	18	reg4-3	0.254762	0.00460408
12	19	reg4-3	0.257613	0.00301421
12	20	reg4-3	0.259604	0.000564156
12	21	reg4-3	0.259983	-0.00349847
12	22	reg4-3	0.261725	-0.00619741
12	23	reg4-3	0.262433	-0.00993042
12	24	reg4-3	0.267692	-0.00911322
12	25	reg4-3	0.271571	-0.00967541
12	26	reg4-3	0.278882	-0.00680542
12	27	reg4-3	0.290844	0.000715097
12	28	reg4-3	0.311165	0.0165945
12	29	reg4-3	0.351456	0.0524446
12	30	reg4-3	0.428263	0.12481
12	31	reg4-3	0.566435	0.258541
12	32	reg4-3	0.802147	0.489811
12	33	reg4-3	1.17665	0.859877
12	34	reg4-3	1.69487	1.37365
12	35	reg4-3	2.28615	1.96049
12	36	reg4-3	2.83277	2.50266
12	37	reg4-3	3.23436	2.89982
12	38	reg4-3	3.4821	3.14312
12	39	reg4-3	3.61932	3.27589
12	40	reg4-3	3.69313	3.34526
13	1	reg4-3	0.0514456	-0.0559296
13	2	reg4-3	0.0608187	-0.0514561
13	3	reg4-3	0.0839313	-0.0332431
13	4	reg4-3	0.104603	-0.0174712
13	5	reg4-3	0.118431	-0.00854232
13	6	reg4-3	0.129287	-0.0025863
13	7	reg4-3	0.137922	0.00114893
13	8	reg4-3	0.147491	0.00581856
13	9	reg4-3	0.156044	0.00947188
13	10	reg4-3	0.16478	0.0133085
13	11	reg4-3	0.169806	0.0134344
13	12	reg4-3	0.175109	0.0138381
13	13	reg4-3	0.179839	0.0136681
13	14	reg4-3	0.183049	0.0119782
13	15	reg4-3	0.189351	0.0133813
13	16	reg4-3	0.191037	0.0101673
13	17	reg4-3	0.190054	0.00428499
13	18	reg4-3	0.193132	0.00246257
13	19	reg4-3	0.196175	0.00060643
13	20	reg4-3	0.196967	-0.00350105
13	21	reg4-3	0.198394	-0.00697443
13	22	reg4-3	0.20391	-0.00635767
13	23	reg4-3	0.20536	-0.0098078
13	24	reg4-3	0.207385	-0.0126822
13	25	reg4-3	0.212563	-0.0124032
13	26	reg4-3	0.222872	-0.00699386
13	27	reg4-3	0.239299	0.00453301
13	28	reg4-3	0.270007	0.0303418
13	29	reg4-3	0.326463	0.0818976
13	30	reg4-3	0.43082	0.181356
13	31	reg4-3	0.616522	0.362158
13	32	reg4-3	0.915076	0.655812
13	33	reg4-3	1.35493	1.09076
13	34	reg4-3	1.89844	1.62938
13	35	reg4-3	2.44373	2.16977
13	36	reg4-3	2.89473	2.61587
13	37	reg4-3	3.20156	2.91779
13	38	reg4-3	3.37055	3.08188
13	39	reg4-3	3.46202	3.16846
13	40	reg4-3	3.51903	3.22057
14	1	reg4-3	0.0752543	-0.0517812
14	2	reg4-3	0.085129	-0.0472667
14	3	reg4-3	0.106269	-0.0314871
14	4	reg4-3	0.12584	-0.0172765
14	5	reg4-3	0.14094	-0.00753644
14	6	reg4-3	0.153124	-0.000712845
14	7	reg4-3	0.163882	0.00468486
14	8	reg4-3	0.171774	0.00721666
14	9	reg4-3	0.177986	0.00806805
14	10	reg4-3	0.183658	0.00838036
14	11	reg4-3	0.192101	0.0114627
14	12	reg4-3	0.199069	0.013071
14	13	reg4-3	0.204377	0.0130188
14	14	reg4-3	0.209898	0.0131788
14	15	reg4-3	0.215267	0.0131879
14	16	reg4-3	0.215874	0.00843459
14	17	reg4-3	0.217018	0.00421841
14	18	reg4-3	0.218647	0.000487098
14	19	reg4-3	0.222657	-0.000862606
14	20	reg4-3	0.226204	-0.00267608
14	21	reg4-3	0.227093	-0.00714792
14	22	reg4-3	0.229305	-0.0102961
14	23	reg4-3	0.23186	-0.0131006
14	24	reg4-3	0.236008	-0.014313
14	25	reg4-3	0.245664	-0.0100171
14	26	reg4-3	0.26381	0.00276808
14	27	reg4-3	0.292579	0.0261766
14	28	reg4-3	0.345114	0.0733516
14	29	reg4-3	0.44437	0.167247
14	30	reg4-3	0.6187	0.336217
14	31	reg4-3	0.913757	0.625914
14	32	reg4-3	1.35876	1.06556
14	33	reg4-3	1.92208	1.62352
14	34	reg4-3	2.50062	2.1967
14	35	reg4-3	2.97692	2.66764
14	36	reg4-3	3.30343	2.98879
14	37	reg4-3	3.4962	3.1762
14	38	reg4-3	3.62232	3.29696
14	39	reg4-3	3.70203	3.37131
14	40	reg4-3	3.75115	3.41507
15	1	reg4-3	0.0685363	-0.044533
15	2	reg4-3	0.077311	-0.040384
15	3	reg4-3	0.0964283	-0.0258924
15	4	reg4-3	0.113097	-0.01385
15	5	reg4-3	0.12466	-0.00691267
15	6	reg4-3	0.136106	-9.22462e-05
15	7	reg4-3	0.14463	0.00380571
15	8	reg4-3	0.150613	0.00516362
15	9	reg4-3	0.157888	0.00781275
15	10	reg4-3	0.164065	0.00936352
15	11	reg4-3	0.167831	0.00850384
15	12	reg4-3	0.171413	0.0074602
15	13	reg4-3	0.174935	0.00635655
15	14	reg4-3	0.180775	0.00757096
15	15	reg4-3	0.185947	0.00811702
15	16	reg4-3	0.190649	0.00819337
15	17	reg4-3	0.194461	0.00737907
15	18	reg4-3	0.197375	0.00566776
15	19	reg4-3	0.199384	0.00305062
15	20	reg4-3	0.200152	-0.000806979
15	21	reg4-3	0.201947	-0.00363759
15	22	reg4-3	0.203528	-0.00668213
15	23	reg4-3	0.205454	-0.00938205
15	24	reg4-3	0.208089	-0.0113727
15	25	reg4-3	0.214272	-0.00981621
15	26	reg4-3	0.224163	-0.00455093
15	27	reg4-3	0.241751	0.00841192
15	28	reg4-3	0.273553	0.0355878
15	29	reg4-3	0.333991	0.0914001
15	30	reg4-3	0.444067	0.19685
15	31	reg4-3	0.640039	0.388197
15	32	reg4-3	0.96736	0.710891
15	33	reg4-3	1.44501	1.18392
15	34	reg4-3	2.03295	1.76723
15	35	reg4-3	2.62114	2.35079
15	36	reg4-3	3.10214	2.82717
15	37	reg4-3	3.42126	3.14166
15	38	reg4-3	3.6002	3.31597
15	39	reg4-3	3.70458	3.41573
15	40	reg4-3	3.77336	3.47988
16	1	reg4-3	0.0729827	-0.0529048
16	2	reg4-3	0.0824709	-0.0477955
16	3	reg4-3	0.103999	-0.030646
16	4	reg4-3	0.121539	-0.0174853
16	5	reg4-3	0.135763	-0.00764021
16	6	reg4-3	0.147736	-4.56171e-05
16	7	reg4-3	0.157356	0.00519504
16	8	reg4-3	0.163463	0.00692326
16	9	reg4-3	0.169116	0.00819707
16	10	reg4-3	0.175405	0.0101076
16	11	reg4-3	0.180043	0.0103659
16	12	reg4-3	0.184358	0.0103021
16	13	reg4-3	0.188746	0.0103111
16	14	reg4-3	0.192518	0.00970463
16	15	reg4-3	0.195343	0.00815028
16	16	reg4-3	0.198746	0.00717436
16	17	reg4-3	0.201657	0.00570677
16	18	reg4-3	0.205265	0.00493561
16	19	reg4-3	0.206751	0.00204276
16	20	reg4-3	0.208226	-0.000861527
16	21	reg4-3	0.210047	-0.00341872
16	22	reg4-3	0.211448	-0.00639645
16	23	reg4-3	0.213996	-0.00822785
16	24	reg4-3	0.219048	-0.00755426
16	25	reg4-3	0.224489	-0.00649253
16	26	reg4-3	0.228884	-0.00647667
16	27	reg4-3	0.235868	-0.0038712
16	28	reg4-3	0.248441	0.00432221
16	29	reg4-3	0.271909	0.0234121
16	30	reg4-3	0.316664	0.0637879
16	31	reg4-3	0.397086	0.13983
16	32	reg4-3	0.541404	0.27977
16	33	reg4-3	0.790328	0.524315
16	34	reg4-3	1.18569	0.915298
16	35	reg4-3	1.73043	1.45566
16	36	reg4-3	2.36458	2.08543
16	37	reg4-3	2.95778	2.67425
16	38	reg4-3	3.3911	3.1032
16	39	reg4-3	3.63212	3.33983
16	40	reg4-3	3.74385	3.44718
17	1	reg4-3	0.0735554	-0.0507377
17	2	reg4-3	0.0837726	-0.0449117
17	3	reg4-3	0.102837	-0.0302382
17	4	reg4-3	0.12058	-0.0168866
17	5	reg4-3	0.134827	-0.00703118
17	6	reg4-3	0.145408	-0.000840862
17	7	reg4-3	0.153848	0.00320749
17	8	reg4-3	0.160783	0.00575077
17	9	reg4-3	0.169422	0.00999898
17	10	reg4-3	0.175577	0.0117627
17	11	reg4-3	0.180562	0.012356
17	12	reg4-3	0.184355	0.0117586
17	13	reg4-3	0.188258	0.01127
17	14	reg4-3	0.190558	0.00917873
17	15	reg4-3	0.193746	0.0079757
17	16	reg4-3	0.196196	0.00603437
17	17	reg4-3	0.19944	0.00488725
17	18	reg4-3	0.202028	0.0030837
17	19	reg4-3	0.203496	0.000160063
17	20	reg4-3	0.206218	-0.00150855
17	21	reg4-3	0.208797	-0.00332153
17	22	reg4-3	0.209378	-0.00713098
17	23	reg4-3	0.210841	-0.0100598
17	24	reg4-3	0.214407	-0.0108852
17	25	reg4-3	0.220162	-0.00952151
17	26	reg4-3	0.228282	-0.00579204
17	27	reg4-3	0.239663	0.00119767
17	28	reg4-3	0.261866	0.0190096
17	29	reg4-3	0.298527	0.0512788
17	30	reg4-3	0.365044	0.113405
17	31	reg4-3	0.493428	0.237397
17	32	reg4-3	0.716011	0.455589
17	33	reg4-3	1.07569	0.810875
17	34	reg4-3	1.59261	1.3234
17	35	reg4-3	2.21316	1.93956
17	36	reg4-3	2.81856	2.54058
17	37	reg4-3	3.30291	3.02053
17	38	reg4-3	3.62116	3.33439
17	39	reg4-3	3.78841	3.49725
17	40	reg4-3	3.86126	3.56571
18	1	reg4-3	0.0858034	-0.0461631
18	2	reg4-3	0.0949537	-0.0416572
18	3	reg4-3	0.113849	-0.0274068
18	4	reg4-3	0.130689	-0.0152111
18	5	reg4-3	0.14234	-0.00820447
18	6	reg4-3	0.154397	-0.000792155
18	7	reg4-3	0.162777	0.00294391
18	8	reg4-3	0.172022	0.00754351
18	9	reg4-3	0.178918	0.00979529
18	10	reg4-3	0.183711	0.00994386
18	11	reg4-3	0.188157	0.00974571
18	12	reg4-3	0.193953	0.0108969
18	13	reg4-3	0.198988	0.0112875
18	14	reg4-3	0.202386	0.0100413
18	15	reg4-3	0.203459	0.00646906
18	16	reg4-3	0.206265	0.00463042
18	17	reg4-3	0.211426	0.00514705
18	18	reg4-3	0.213284	0.00236032
18	19	reg4-3	0.215891	0.000323155
18	20	reg4-3	0.217343	-0.00286894
18	21	reg4-3	0.220085	-0.00477198
18	22	reg4-3	0.224235	-0.00526579
18	23	reg4-3	0.225653	-0.00849258
18	24	reg4-3	0.22941	-0.00938017
18	25	reg4-3	0.234701	-0.00873395
18	26	reg4-3	0.242599	-0.00548031
18	27	reg4-3	0.258159	0.0054356
18	28	reg4-3	0.288545	0.0311766
18	29	reg4-3	0.347375	0.0853618
18	30	reg4-3	0.451713	0.185055
18	31	reg4-3	0.633584	0.362283
18	32	reg4-3	0.942844	0.666898
18	33	reg4-3	1.41	1.12941
18	34	reg4-3	2.01649	1.73125
18	35	reg4-3	2.65442	2.36454
18	36	reg4-3	3.19397	2.89945
18	37	reg4-3	3.56498	3.26581
18	38	reg4-3	3.75361	3.4498
18	39	reg4-3	3.85582	3.54736
18	40	reg4-3	3.91254	3.59943
19	1	18s	0.088517	-0.0709086
19	2	18s	0.098021	-0.0614046
19	3	18s	0.127203	-0.0322223
19	4	18s	0.158249	-0.00117631
19	5	18s	0.192824	0.0333986
19	6	18s	0.239837	0.0804114
19	7	18s	0.312641	0.153216
19	8	18s	0.428613	0.269187
19	9	18s	0.612104	0.452678
19	10	18s	0.892187	0.732762
19	11	18s	1.28584	1.12642
19	12	18s	1.78039	1.62097
19	13	18s	2.31687	2.15745
19	14	18s	2.81948	2.66006
19	15	18s	3.23165	3.07223
19	16	18s	3.54196	3.38254
19	17	18s	3.76541	3.60599
19	18	18s	3.92883	3.7694
19	19	18s	4.04773	3.88831
19	20	18s	4.12933	3.96991
19	21	18s	4.19572	4.03629
19	22	18s	4.24168	4.08226
19	23	18s	4.28176	4.12233
19	24	18s	4.31598	4.15656
19	25	18s	4.33944	4.18001
19	26	18s	4.36073	4.2013
19	27	18s	4.38095	4.22152
19	28	18s	4.40006	4.24063
19	29	18s	4.41636	4.25693
19	30	18s	4.42521	4.26578
19	31	18s	4.43251	4.27308
19	32	18s	4.42573	4.2663
19	33	18s	4.42638	4.26696
19	34	18s	4.42993	4.2705
19	35	18s	4.42927	4.26984
19	36	18s	4.43339	4.27396
19	37	18s	4.43788	4.27845
19	38	18s	4.4381	4.27868
19	39	18s	4.43498	4.27556
19	40	18s	4.43075	4.27132
20	1	spink1	0.0877763	-0.0476592
20	2	spink1	0.097265	-0.0431016
20	3	spink1	0.118962	-0.0263359
20	4	spink1	0.134462	-0.0157673
20	5	spink1	0.146966	-0.00819438
20	6	spink1	0.158417	-0.0016737
20	7	spink1	0.168519	0.003497
20	8	spink1	0.175961	0.00600741
20	9	spink1	0.183579	0.00869469
20	10	spink1	0.189805	0.00998951
20	11	spink1	0.192639	0.00789232
20	12	spink1	0.197332	0.00765487
20	13	spink1	0.204023	0.00941455
20	14	spink1	0.210118	0.0105781
20	15	spink1	0.215313	0.0108416
20	16	spink1	0.217955	0.00855318
20	17	spink1	0.219965	0.00563225
20	18	spink1	0.22436	0.00509627
20	19	spink1	0.226351	0.00215599
20	20	spink1	0.228514	-0.000612202
20	21	spink1	0.230382	-0.00367565
20	22	spink1	0.233265	-0.00572361
20	23	spink1	0.233937	-0.00998311
20	24	spink1	0.237511	-0.0113402
20	25	spink1	0.24108	-0.0127017
20	26	spink1	0.250415	-0.00829793
20	27	spink1	0.263517	-0.000126852
20	28	spink1	0.286293	0.0177183
20	29	spink1	0.331624	0.0581177
20	30	spink1	0.416851	0.138414
20	31	spink1	0.571823	0.288454
20	32	spink1	0.833746	0.545446
20	33	spink1	1.21642	0.923192
20	34	spink1	1.69998	1.40182
20	35	spink1	2.19768	1.89458
20	36	spink1	2.60572	2.2977
20	37	spink1	2.88529	2.57233
20	38	spink1	3.03789	2.72001
20	39	spink1	3.10196	2.77914
20	40	spink1	3.12013	2.79238
21	1	18s	0.0835452	-0.0568912
21	2	18s	0.0949704	-0.045466
21	3	18s	0.116378	-0.0240587
21	4	18s	0.139583	-0.000853613
21	5	18s	0.165349	0.0249123
21	6	18s	0.202874	0.0624372
21	7	18s	0.259513	0.119076
21	8	18s	0.34886	0.208423
21	9	18s	0.492357	0.351921
21	10	18s	0.71755	0.577113
21	11	18s	1.05091	0.910475
21	12	18s	1.49605	1.35562
21	13	18s	2.00995	1.86951
21	14	18s	2.52513	2.38469
21	15	18s	2.97177	2.83133
21	16	18s	3.32607	3.18563
21	17	18s	3.58582	3.44539
21	18	18s	3.76912	3.62869
21	19	18s	3.90582	3.76539
21	20	18s	4.00441	3.86398
21	21	18s	4.07675	3.93632
21	22	18s	4.13469	3.99426
21	23	18s	4.17783	4.03739
21	24	18s	4.20958	4.06914
21	25	18s	4.24081	4.10038
21	26	18s	4.26828	4.12785
21	27	18s	4.28832	4.14788
21	28	18s	4.30937	4.16893
21	29	18s	4.3254	4.18497
21	30	18s	4.32888	4.18844
21	31	18s	4.33939	4.19895
21	32	18s	4.3367	4.19626
21	33	18s	4.33827	4.19783
21	34	18s	4.34766	4.20722
21	35	18s	4.35374	4.21331
21	36	18s	4.35621	4.21577
21	37	18s	4.36142	4.22099
21	38	18s	4.36067	4.22023
21	39	18s	4.36321	4.22278
21	40	18s	4.3633	4.22286
22	1	18s	0.083779	-0.0585082
22	2	18s	0.0940456	-0.0482416
22	3	18s	0.118022	-0.0242653
22	4	18s	0.140044	-0.00224334
22	5	18s	0.168796	0.0265087
22	6	18s	0.207363	0.0650755
22	7	18s	0.265691	0.123404
22	8	18s	0.360633	0.218346
22	9	18s	0.511439	0.369152
22	10	18s	0.747236	0.604949
22	11	18s	1.09093	0.948646
22	12	18s	1.54124	1.39895
22	13	18s	2.05986	1.91758
22	14	18s	2.56731	2.42502
22	15	18s	3.00771	2.86542
22	16	18s	3.34564	3.20335
22	17	18s	3.59345	3.45116
22	18	18s	3.77009	3.6278
22	19	18s	3.89775	3.75546
22	20	18s	3.99414	3.85186
22	21	18s	4.06499	3.9227
22	22	18s	4.10958	3.9673
22	23	18s	4.14431	4.00203
22	24	18s	4.18371	4.04142
22	25	18s	4.2144	4.07211
22	26	18s	4.23187	4.08959
22	27	18s	4.25167	4.10939
22	28	18s	4.26783	4.12554
22	29	18s	4.27995	4.13767
22	30	18s	4.28243	4.14015
22	31	18s	4.28933	4.14704
22	32	18s	4.28897	4.14668
22	33	18s	4.29547	4.15318
22	34	18s	4.30419	4.1619
22	35	18s	4.31384	4.17155
22	36	18s	4.3136	4.17131
22	37	18s	4.32071	4.17842
22	38	18s	4.32088	4.17859
22	39	18s	4.33048	4.18819
22	40	18s	4.33566	4.19337
23	1	18s	0.0916611	-0.0589015
23	2	18s	0.101233	-0.04933
23	3	18s	0.12533	-0.0252324
23	4	18s	0.148232	-0.00233071
23	5	18s	0.178126	0.0275632
23	6	18s	0.218442	0.0678797
23	7	18s	0.281833	0.131271
23	8	18s	0.38531	0.234747
23	9	18s	0.54972	0.399157
23	10	18s	0.80176	0.651197
23	11	18s	1.16183	1.01127
23	12	18s	1.61878	1.46822
23	13	18s	2.12098	1.97042
23	14	18s	2.60014	2.44957
23	15	18s	3.00067	2.8501
23	16	18s	3.29863	3.14806
23	17	18s	3.52047	3.36991
23	18	18s	3.67889	3.52833
23	19	18s	3.79611	3.64555
23	20	18s	3.88555	3.73499
23	21	18s	3.95157	3.80101
23	22	18s	3.99906	3.8485
23	23	18s	4.03841	3.88784
23	24	18s	4.07272	3.92216
23	25	18s	4.09895	3.94839
23	26	18s	4.11677	3.96621
23	27	18s	4.13011	3.97955
23	28	18s	4.14624	3.99568
23	29	18s	4.16253	4.01196
23	30	18s	4.17512	4.02456
23	31	18s	4.18605	4.03549
23	32	18s	4.18059	4.03003
23	33	18s	4.17645	4.02589
23	34	18s	4.18265	4.03209
23	35	18s	4.18906	4.0385
23	36	18s	4.19688	4.04631
23	37	18s	4.20261	4.05204
23	38	18s	4.2047	4.05414
23	39	18s	4.203	4.05244
23	40	18s	4.20797	4.0574
24	1	18s	0.0732313	-0.0632939
24	2	18s	0.0842414	-0.0522838
24	3	18s	0.109765	-0.0267603
24	4	18s	0.135264	-0.00126127
24	5	18s	0.164547	0.0280215
24	6	18s	0.205023	0.0684974
24	7	18s	0.268045	0.13152
24	8	18s	0.369411	0.232886
24	9	18s	0.531826	0.3953
24	10	18s	0.781637	0.645112
24	11	18s	1.13448	0.997958
24	12	18s	1.58365	1.44713
24	13	18s	2.06962	1.9331
24	14	18s	2.53301	2.39648
24	15	18s	2.91837	2.78184
24	16	18s	3.20585	3.06932
24	17	18s	3.41451	3.27798
24	18	18s	3.55808	3.42156
24	19	18s	3.66248	3.52596
24	20	18s	3.73885	3.60233
24	21	18s	3.79603	3.65951
24	22	18s	3.84029	3.70377
24	23	18s	3.87861	3.74209
24	24	18s	3.91734	3.78081
24	25	18s	3.93938	3.80285
24	26	18s	3.95502	3.81849
24	27	18s	3.96974	3.83322
24	28	18s	3.98388	3.84736
24	29	18s	3.99569	3.85916
24	30	18s	4.00227	3.86574
24	31	18s	3.99331	3.85678
24	32	18s	3.98998	3.85345
24	33	18s	3.99278	3.85626
24	34	18s	4.00151	3.86499
24	35	18s	4.00817	3.87165
24	36	18s	4.01073	3.8742
24	37	18s	4.0126	3.87608
24	38	18s	4.00872	3.87219
24	39	18s	4.0114	3.87487
24	40	18s	4.01052	3.874
25	1	lgals1	0.0147266	-0.0262958
25	2	lgals1	0.0236483	-0.0280139
25	3	lgals1	0.049186	-0.0131161
25	4	lgals1	0.0699531	-0.00298892
25	5	lgals1	0.0859801	0.00239828
25	6	lgals1	0.100966	0.00674453
25	7	lgals1	0.112467	0.00760587
25	8	lgals1	0.122325	0.00682389
25	9	lgals1	0.130125	0.00398383
25	10	lgals1	0.137963	0.00118222
25	11	lgals1	0.146344	-0.00107713
25	12	lgals1	0.152642	-0.00541922
25	13	lgals1	0.162563	-0.00613727
25	14	lgals1	0.176132	-0.00320878
25	15	lgals1	0.197657	0.00767651
25	16	lgals1	0.237567	0.0369469
25	17	lgals1	0.308261	0.0970006
25	18	lgals1	0.435232	0.213332
25	19	lgals1	0.651905	0.419365
25	20	lgals1	0.990573	0.747393
25	21	lgals1	1.4472	1.19338
25	22	lgals1	1.95663	1.69217
25	23	lgals1	2.42801	2.15292
25	24	lgals1	2.81058	2.52484
25	25	lgals1	3.09432	2.79794
25	26	lgals1	3.29933	2.99232
25	27	lgals1	3.44682	3.12916
25	28	lgals1	3.55444	3.22614
25	29	lgals1	3.62798	3.28904
25	30	lgals1	3.68481	3.33524
25	31	lgals1	3.72641	3.36619
25	32	lgals1	3.7576	3.38674
25	33	lgals1	3.77733	3.39584
25	34	lgals1	3.78955	3.39741
25	35	lgals1	3.79275	3.38998
25	36	lgals1	3.80035	3.38693
25	37	lgals1	3.80009	3.37603
25	38	lgals1	3.79964	3.36495
25	39	lgals1	3.80229	3.35695
25	40	lgals1	3.79942	3.34344
26	1	lgals1	0.19742	-0.0230165
26	2	lgals1	0.208537	-0.0218045
26	3	lgals1	0.228948	-0.0112984
26	4	lgals1	0.24645	-0.00370146
26	5	lgals1	0.262776	0.00271937
26	6	lgals1	0.276882	0.00691994
26	7	lgals1	0.287914	0.00804738
26	8	lgals1	0.294411	0.00463924
26	9	lgals1	0.300583	0.000905562
26	10	lgals1	0.309607	2.51922e-05
26	11	lgals1	0.319643	0.0001553
26	12	lgals1	0.327208	-0.00218425
26	13	lgals1	0.335867	-0.0034302
26	14	lgals1	0.346405	-0.00279769
26	15	lgals1	0.36199	0.00288221
26	16	lgals1	0.383675	0.0146623
26	17	lgals1	0.422938	0.0440199
26	18	lgals1	0.497197	0.108374
26	19	lgals1	0.633703	0.234975
26	20	lgals1	0.863781	0.455148
26	21	lgals1	1.21371	0.795167
26	22	lgals1	1.67677	1.24833
26	23	lgals1	2.17729	1.73894
26	24	lgals1	2.63167	2.18341
26	25	lgals1	2.99736	2.5392
26	26	lgals1	3.26496	2.7969
26	27	lgals1	3.4581	2.98013
26	28	lgals1	3.60071	3.11284
26	29	lgals1	3.70284	3.20506
26	30	lgals1	3.77799	3.27031
26	31	lgals1	3.83347	3.31588
26	32	lgals1	3.87364	3.34615
26	33	lgals1	3.90742	3.37002
26	34	lgals1	3.92711	3.3798
26	35	lgals1	3.93843	3.38122
26	36	lgals1	3.94697	3.37986
26	37	lgals1	3.95457	3.37755
26	38	lgals1	3.95677	3.36985
26	39	lgals1	3.95979	3.36296
26	40	lgals1	3.95961	3.35287
27	1	lgals1	0.20768	-0.0201433
27	2	lgals1	0.218645	-0.019341
27	3	lgals1	0.239864	-0.00828428
27	4	lgals1	0.256735	-0.00157605
27	5	lgals1	0.270968	0.00249466
27	6	lgals1	0.283157	0.00452132
27	7	lgals1	0.293419	0.00462039
27	8	lgals1	0.303939	0.00497791
27	9	lgals1	0.311318	0.00219543
27	10	lgals1	0.317921	-0.00136433
27	11	lgals1	0.325153	-0.00429487
27	12	lgals1	0.33632	-0.00329019
27	13	lgals1	0.349966	0.000193116
27	14	lgals1	0.37238	0.0124445
27	15	lgals1	0.413158	0.0430601
27	16	lgals1	0.484372	0.104112
27	17	lgals1	0.618742	0.228319
27	18	lgals1	0.847808	0.447223
27	19	lgals1	1.2062	0.795452
27	20	lgals1	1.68093	1.26002
27	21	lgals1	2.20783	1.77676
27	22	lgals1	2.69517	2.25393
27	23	lgals1	3.09275	2.64136
27	24	lgals1	3.39013	2.92857
27	25	lgals1	3.60548	3.13376
27	26	lgals1	3.76134	3.27945
27	27	lgals1	3.87316	3.38112
27	28	lgals1	3.95179	3.44958
27	29	lgals1	4.01414	3.50176
27	30	lgals1	4.06154	3.539
27	31	lgals1	4.09097	3.55827
27	32	lgals1	4.11591	3.57305
27	33	lgals1	4.13174	3.57872
27	34	lgals1	4.14152	3.57834
27	35	lgals1	4.13314	3.5598
27	36	lgals1	4.13469	3.55118
27	37	lgals1	4.13957	3.54589
27	38	lgals1	4.14118	3.53735
27	39	lgals1	4.13255	3.51855
27	40	lgals1	4.1315	3.50734
28	1	lgals1	0.209442	-0.0220417
28	2	lgals1	0.219326	-0.0220279
28	3	lgals1	0.240345	-0.0108797
28	4	lgals1	0.258453	-0.00264176
28	5	lgals1	0.274057	0.00309207
28	6	lgals1	0.285864	0.00502858
28	7	lgals1	0.296786	0.00607996
28	8	lgals1	0.30493	0.00435314
28	9	lgals1	0.314606	0.00415914
28	10	lgals1	0.321435	0.00111738
28	11	lgals1	0.329255	-0.000932291
28	12	lgals1	0.336325	-0.00373358
28	13	lgals1	0.344286	-0.00564297
28	14	lgals1	0.358158	-0.00164095
28	15	lgals1	0.379199	0.00953008
28	16	lgals1	0.416265	0.0367251
28	17	lgals1	0.483202	0.0937917
28	18	lgals1	0.604456	0.205176
28	19	lgals1	0.815555	0.406404
28	20	lgals1	1.15348	0.734456
28	21	lgals1	1.62096	1.19207
28	22	lgals1	2.15798	1.71922
28	23	lgals1	2.66305	2.21442
28	24	lgals1	3.07603	2.61753
28	25	lgals1	3.37255	2.90418
28	26	lgals1	3.58644	3.10819
28	27	lgals1	3.75024	3.26213
28	28	lgals1	3.86551	3.36753
28	29	lgals1	3.9481	3.44024
28	30	lgals1	4.01418	3.49646
28	31	lgals1	4.06513	3.53753
28	32	lgals1	4.09951	3.56204
28	33	lgals1	4.1183	3.57096
28	34	lgals1	4.13487	3.57767
28	35	lgals1	4.14418	3.5771
28	36	lgals1	4.14592	3.56897
28	37	lgals1	4.14968	3.56287
28	38	lgals1	4.14955	3.55286
28	39	lgals1	4.14897	3.54241
28	40	lgals1	4.14971	3.53328
29	1	lgals1	0.225271	-0.0261402
29	2	lgals1	0.235446	-0.0241532
29	3	lgals1	0.256684	-0.0111029
29	4	lgals1	0.273304	-0.00267076
29	5	lgals1	0.284932	0.000769732
29	6	lgals1	0.295739	0.00338879
29	7	lgals1	0.306612	0.00607451
29	8	lgals1	0.31487	0.00614397
29	9	lgals1	0.32116	0.00424643
29	10	lgals1	0.328687	0.00358624
29	11	lgals1	0.334369	0.00107992
29	12	lgals1	0.340286	-0.00119084
29	13	lgals1	0.345659	-0.00400556
29	14	lgals1	0.354519	-0.0033331
29	15	lgals1	0.363054	-0.00298644
29	16	lgals1	0.378636	0.00440852
29	17	lgals1	0.41112	0.0287042
29	18	lgals1	0.468645	0.0780415
29	19	lgals1	0.57323	0.174439
29	20	lgals1	0.757886	0.350907
29	21	lgals1	1.06194	0.646775
29	22	lgals1	1.5004	1.07704
29	23	lgals1	2.02711	1.59557
29	24	lgals1	2.55467	2.11494
29	25	lgals1	3.00256	2.55464
29	26	lgals1	3.33901	2.8829
29	27	lgals1	3.58864	3.12435
29	28	lgals1	3.76993	3.29745
29	29	lgals1	3.89813	3.41746
29	30	lgals1	3.99005	3.5012
29	31	lgals1	4.06369	3.56665
29	32	lgals1	4.11819	3.61295
29	33	lgals1	4.15605	3.64263
29	34	lgals1	4.17988	3.65828
29	35	lgals1	4.19589	3.66609
29	36	lgals1	4.21052	3.67254
29	37	lgals1	4.21891	3.67274
29	38	lgals1	4.22222	3.66787
29	39	lgals1	4.22335	3.6608
29	40	lgals1	4.21625	3.64552
30	1	lgals1	0.250867	-0.0233237
30	2	lgals1	0.261964	-0.0213956
30	3	lgals1	0.283129	-0.00940037
30	4	lgals1	0.299756	-0.00194274
30	5	lgals1	0.313398	0.00252995
30	6	lgals1	0.324366	0.00432841
30	7	lgals1	0.334436	0.00522872
30	8	lgals1	0.343234	0.0048574
30	9	lgals1	0.350687	0.00314083
30	10	lgals1	0.356	-0.000715579
30	11	lgals1	0.36487	-0.00101511
30	12	lgals1	0.371959	-0.00309583
30	13	lgals1	0.380308	-0.00391568
30	14	lgals1	0.391614	-0.00177986
30	15	lgals1	0.411122	0.00855876
30	16	lgals1	0.440608	0.0288758
30	17	lgals1	0.494239	0.0733374
30	18	lgals1	0.592564	0.162493
30	19	lgals1	0.766567	0.327326
30	20	lgals1	1.05368	0.605267
30	21	lgals1	1.47386	1.01628
30	22	lgals1	1.98778	1.52103
30	23	lgals1	2.50463	2.02872
30	24	lgals1	2.95405	2.46896
30	25	lgals1	3.29847	2.80421
30	26	lgals1	3.54617	3.04275
30	27	lgals1	3.72805	3.21546
30	28	lgals1	3.85733	3.33556
30	29	lgals1	3.94959	3.41865
30	30	lgals1	4.02465	3.48454
30	31	lgals1	4.07127	3.522
30	32	lgals1	4.10575	3.54731
30	33	lgals1	4.13107	3.56345
30	34	lgals1	4.15555	3.57877
30	35	lgals1	4.16792	3.58197
30	36	lgals1	4.17157	3.57645
30	37	lgals1	4.17705	3.57275
30	38	lgals1	4.17219	3.55873
30	39	lgals1	4.17411	3.55148
30	40	lgals1	4.17667	3.54487
31	1	18s	0.101277	-0.0580988
31	2	18s	0.11387	-0.0455061
31	3	18s	0.143209	-0.0161666
31	4	18s	0.175543	0.0161666
31	5	18s	0.21146	0.0520845
31	6	18s	0.263358	0.103982
31	7	18s	0.346227	0.186851
31	8	18s	0.474465	0.315089
31	9	18s	0.681056	0.52168
31	10	18s	0.990697	0.831321
31	11	18s	1.42553	1.26616
31	12	18s	1.96022	1.80085
31	13	18s	2.52204	2.36267
31	14	18s	3.04344	2.88407
31	15	18s	3.456	3.29663
31	16	18s	3.75174	3.59236
31	17	18s	3.96814	3.80877
31	18	18s	4.12356	3.96419
31	19	18s	4.23226	4.07289
31	20	18s	4.31296	4.15358
31	21	18s	4.36987	4.21049
31	22	18s	4.41195	4.25258
31	23	18s	4.44972	4.29035
31	24	18s	4.47748	4.3181
31	25	18s	4.49669	4.33732
31	26	18s	4.51356	4.35419
31	27	18s	4.53237	4.37299
31	28	18s	4.54499	4.38561
31	29	18s	4.55616	4.39678
31	30	18s	4.56006	4.40069
31	31	18s	4.56623	4.40686
31	32	18s	4.56924	4.40986
31	33	18s	4.57213	4.41276
31	34	18s	4.57182	4.41244
31	35	18s	4.57555	4.41618
31	36	18s	4.57345	4.41407
31	37	18s	4.57604	4.41667
31	38	18s	4.57165	4.41227
31	39	18s	4.57244	4.41307
31	40	18s	4.56615	4.40677
32	1	reg4-3	0.0666163	-0.0428278
32	2	reg4-3	0.0766406	-0.0378203
32	3	reg4-3	0.0961223	-0.0233555
32	4	reg4-3	0.113098	-0.0113966
32	5	reg4-3	0.126563	-0.00294827
32	6	reg4-3	0.135926	0.00139725
32	7	reg4-3	0.143788	0.00424325
32	8	reg4-3	0.15041	0.00584801
32	9	reg4-3	0.156781	0.00720214
32	10	reg4-3	0.162744	0.00814862
32	11	reg4-3	0.168662	0.00904989
32	12	reg4-3	0.172498	0.00786865
32	13	reg4-3	0.176164	0.00651793
32	14	reg4-3	0.180734	0.00607129
32	15	reg4-3	0.182405	0.00272549
32	16	reg4-3	0.186724	0.00202755
32	17	reg4-3	0.189832	0.000118103
32	18	reg4-3	0.194427	-0.00030394
32	19	reg4-3	0.199179	-0.000568537
32	20	reg4-3	0.204716	-4.83949e-05
32	21	reg4-3	0.207346	-0.00243508
32	22	reg4-3	0.210351	-0.00444697
32	23	reg4-3	0.212802	-0.007013
32	24	reg4-3	0.219589	-0.00524212
32	25	reg4-3	0.226389	-0.00345981
32	26	reg4-3	0.238572	0.0037065
32	27	reg4-3	0.265098	0.0252158
32	28	reg4-3	0.310922	0.0660231
32	29	reg4-3	0.397741	0.147825
32	30	reg4-3	0.554181	0.299248
32	31	reg4-3	0.827019	0.56707
32	32	reg4-3	1.24758	0.982612
32	33	reg4-3	1.82404	1.55405
32	34	reg4-3	2.47256	2.19756
32	35	reg4-3	3.05391	2.7739
32	36	reg4-3	3.48619	3.20115
32	37	reg4-3	3.7601	3.47005
32	38	reg4-3	3.91786	3.62279
32	39	reg4-3	4.04139	3.7413
32	40	reg4-3	4.11551	3.81041
33	1	reg4-3	0.0715912	-0.0477446
33	2	reg4-3	0.0799702	-0.0434307
33	3	reg4-3	0.0994519	-0.028014
33	4	reg4-3	0.115923	-0.0156077
33	5	reg4-3	0.128604	-0.00699243
33	6	reg4-3	0.139774	0.000113418
33	7	reg4-3	0.147081	0.00335532
33	8	reg4-3	0.154552	0.00676086
33	9	reg4-3	0.160344	0.00848827
33	10	reg4-3	0.166942	0.0110213
33	11	reg4-3	0.170929	0.0109425
33	12	reg4-3	0.17427	0.0102182
33	13	reg4-3	0.178922	0.010806
33	14	reg4-3	0.182341	0.0101592
33	15	reg4-3	0.183477	0.00723039
33	16	reg4-3	0.186871	0.00655921
33	17	reg4-3	0.188738	0.00436161
33	18	reg4-3	0.188673	0.000231048
33	19	reg4-3	0.190773	-0.00173362
33	20	reg4-3	0.193148	-0.00342353
33	21	reg4-3	0.195961	-0.00467557
33	22	reg4-3	0.198695	-0.00600696
33	23	reg4-3	0.200073	-0.0086938
33	24	reg4-3	0.204464	-0.00836811
33	25	reg4-3	0.210165	-0.00673146
33	26	reg4-3	0.21797	-0.00299214
33	27	reg4-3	0.229674	0.004647
33	28	reg4-3	0.252787	0.0236948
33	29	reg4-3	0.300904	0.0677472
33	30	reg4-3	0.389106	0.151884
33	31	reg4-3	0.55171	0.310423
33	32	reg4-3	0.831862	0.58651
33	33	reg4-3	1.27295	1.02353
33	34	reg4-3	1.87748	1.62399
33	35	reg4-3	2.55753	2.29999
33	36	reg4-3	3.16187	2.90026
33	37	reg4-3	3.59393	3.32825
33	38	reg4-3	3.83797	3.56823
33	39	reg4-3	3.97901	3.7052
33	40	reg4-3	4.06204	3.78417
34	1	reg4-3	0.089409	-0.0431483
34	2	reg4-3	0.098102	-0.0386263
34	3	reg4-3	0.1156	-0.0252996
34	4	reg4-3	0.12891	-0.0161601
34	5	reg4-3	0.141129	-0.00811184
34	6	reg4-3	0.151612	-0.00179973
34	7	reg4-3	0.160452	0.00286896
34	8	reg4-3	0.166897	0.00514316
34	9	reg4-3	0.172197	0.00627141
34	10	reg4-3	0.179375	0.0092787
34	11	reg4-3	0.184081	0.00981434
34	12	reg4-3	0.188238	0.00980044
34	13	reg4-3	0.192454	0.00984474
34	14	reg4-3	0.197134	0.0103545
34	15	reg4-3	0.199011	0.00806046
34	16	reg4-3	0.203009	0.00788691
34	17	reg4-3	0.20534	0.00604738
34	18	reg4-3	0.208755	0.00529081
34	19	reg4-3	0.211241	0.00360573
34	20	reg4-3	0.212305	0.000499351
34	21	reg4-3	0.213338	-0.00263908
34	22	reg4-3	0.214753	-0.00539468
34	23	reg4-3	0.216031	-0.00828735
34	24	reg4-3	0.219138	-0.00935136
34	25	reg4-3	0.223416	-0.00924485
34	26	reg4-3	0.228353	-0.00847828
34	27	reg4-3	0.238566	-0.00243705
34	28	reg4-3	0.259188	0.0140142
34	29	reg4-3	0.292884	0.0435391
34	30	reg4-3	0.359427	0.105911
34	31	reg4-3	0.483913	0.226227
34	32	reg4-3	0.701917	0.440059
34	33	reg4-3	1.0632	0.797167
34	34	reg4-3	1.60653	1.33633
34	35	reg4-3	2.28405	2.00968
34	36	reg4-3	2.95226	2.67372
34	37	reg4-3	3.46049	3.17778
34	38	reg4-3	3.75357	3.46668
34	39	reg4-3	3.90417	3.61312
34	40	reg4-3	3.98309	3.68786
35	1	reg4-3	0.0849248	-0.0454847
35	2	reg4-3	0.0935151	-0.0404911
35	3	reg4-3	0.112664	-0.0249387
35	4	reg4-3	0.126644	-0.0145552
35	5	reg4-3	0.13722	-0.00757614
35	6	reg4-3	0.146321	-0.00207219
35	7	reg4-3	0.154649	0.0026598
35	8	reg4-3	0.161691	0.0061043
35	9	reg4-3	0.167246	0.00806335
35	10	reg4-3	0.171016	0.00823635
35	11	reg4-3	0.173748	0.00737157
35	12	reg4-3	0.178571	0.00859799
35	13	reg4-3	0.183337	0.00976783
35	14	reg4-3	0.186394	0.00922803
35	15	reg4-3	0.189633	0.00887006
35	16	reg4-3	0.192058	0.00769796
35	17	reg4-3	0.192873	0.00491668
35	18	reg4-3	0.195771	0.00421781
35	19	reg4-3	0.19751	0.00236014
35	20	reg4-3	0.197879	-0.000866833
35	21	reg4-3	0.202004	-0.00033913
35	22	reg4-3	0.202351	-0.00358908
35	23	reg4-3	0.2024	-0.00713655
35	24	reg4-3	0.203085	-0.0100478
35	25	reg4-3	0.206836	-0.00989402
35	26	reg4-3	0.21325	-0.0070762
35	27	reg4-3	0.221589	-0.00233349
35	28	reg4-3	0.238053	0.0105338
35	29	reg4-3	0.268805	0.0376892
35	30	reg4-3	0.325769	0.0910562
35	31	reg4-3	0.430603	0.192293
35	32	reg4-3	0.620366	0.378459
35	33	reg4-3	0.939087	0.693584
35	34	reg4-3	1.42444	1.17534
35	35	reg4-3	2.05518	1.80249
35	36	reg4-3	2.72271	2.46642
35	37	reg4-3	3.29347	3.03358
35	38	reg4-3	3.69057	3.42708
35	39	reg4-3	3.90616	3.63908
35	40	reg4-3	4.00652	3.73584
36	1	reg4-3	0.04864	-0.0465583
36	2	reg4-3	0.0574342	-0.041953
36	3	reg4-3	0.0780339	-0.0255421
36	4	reg4-3	0.0936291	-0.0141356
36	5	reg4-3	0.107154	-0.00479946
36	6	reg4-3	0.116475	0.000333071
36	7	reg4-3	0.12472	0.00438938
36	8	reg4-3	0.131449	0.00692911
36	9	reg4-3	0.136594	0.00788546
36	10	reg4-3	0.141377	0.00848001
36	11	reg4-3	0.147085	0.00999891
36	12	reg4-3	0.150438	0.00916256
36	13	reg4-3	0.153647	0.00818372
36	14	reg4-3	0.155898	0.00624518
36	15	reg4-3	0.159061	0.00521922
36	16	reg4-3	0.162271	0.0042406
36	17	reg4-3	0.16625	0.00403152
36	18	reg4-3	0.169252	0.00284471
36	19	reg4-3	0.170748	0.000151213
36	20	reg4-3	0.171647	-0.00313816
36	21	reg4-3	0.17251	-0.00646444
36	22	reg4-3	0.177974	-0.00518914
36	23	reg4-3	0.181025	-0.00632701
36	24	reg4-3	0.186929	-0.00461161
36	25	reg4-3	0.191058	-0.00467134
36	26	reg4-3	0.196702	-0.00321577
36	27	reg4-3	0.206799	0.00269203
36	28	reg4-3	0.22532	0.017025
36	29	reg4-3	0.257117	0.0446328
36	30	reg4-3	0.317053	0.10038
36	31	reg4-3	0.430249	0.209387
36	32	reg4-3	0.62936	0.404309
36	33	reg4-3	0.957211	0.727972
36	34	reg4-3	1.44984	1.21641
36	35	reg4-3	2.07175	1.83414
36	36	reg4-3	2.70389	2.46208
36	37	reg4-3	3.21601	2.97001
36	38	reg4-3	3.54018	3.29
36	39	reg4-3	3.72337	3.46899
36	40	reg4-3	3.81748	3.55891
37	1	lgals1	0.181241	-0.0209438
37	2	lgals1	0.189912	-0.0217029
37	3	lgals1	0.210106	-0.0109395
37	4	lgals1	0.227699	-0.00277701
37	5	lgals1	0.242236	0.00232935
37	6	lgals1	0.254825	0.00548783
37	7	lgals1	0.265604	0.00683593
37	8	lgals1	0.274153	0.00595405
37	9	lgals1	0.280899	0.00327005
37	10	lgals1	0.287199	0.000139644
37	11	lgals1	0.294859	-0.00163106
37	12	lgals1	0.302237	-0.00368406
37	13	lgals1	0.310366	-0.0049852
37	14	lgals1	0.323899	-0.000882344
37	15	lgals1	0.343869	0.00965629
37	16	lgals1	0.377996	0.0343534
37	17	lgals1	0.440012	0.0869381
37	18	lgals1	0.554587	0.192083
37	19	lgals1	0.749702	0.377767
37	20	lgals1	1.05447	0.673103
37	21	lgals1	1.47315	1.08235
37	22	lgals1	1.95014	1.54991
37	23	lgals1	2.40198	1.99233
37	24	lgals1	2.77	2.35091
37	25	lgals1	3.06325	2.63473
37	26	lgals1	3.2706	2.83265
37	27	lgals1	3.41796	2.97058
37	28	lgals1	3.52261	3.0658
37	29	lgals1	3.60379	3.13755
37	30	lgals1	3.65969	3.18401
37	31	lgals1	3.70691	3.22181
37	32	lgals1	3.74085	3.24631
37	33	lgals1	3.76531	3.26134
37	34	lgals1	3.78196	3.26857
37	35	lgals1	3.78803	3.26521
37	36	lgals1	3.79616	3.26391
37	37	lgals1	3.8023	3.26061
37	38	lgals1	3.80255	3.25144
37	39	lgals1	3.80051	3.23997
37	40	lgals1	3.79978	3.2298
38	1	lgals1	0.211482	-0.0255263
38	2	lgals1	0.221068	-0.0253196
38	3	lgals1	0.242535	-0.0132323
38	4	lgals1	0.261338	-0.00380967
38	5	lgals1	0.276517	0.00199001
38	6	lgals1	0.29008	0.00617331
38	7	lgals1	0.300645	0.00735947
38	8	lgals1	0.309172	0.00650612
38	9	lgals1	0.317358	0.00531263
38	10	lgals1	0.323851	0.00242637
38	11	lgals1	0.330163	-0.000641181
38	12	lgals1	0.338266	-0.00191746
38	13	lgals1	0.344855	-0.00470785
38	14	lgals1	0.353483	-0.00545946
38	15	lgals1	0.367048	-0.00127455
38	16	lgals1	0.388464	0.0107619
38	17	lgals1	0.427415	0.0403333
38	18	lgals1	0.500087	0.103626
38	19	lgals1	0.631096	0.225255
38	20	lgals1	0.854338	0.439118
38	21	lgals1	1.19462	0.770022
38	22	lgals1	1.64495	1.21097
38	23	lgals1	2.13568	1.69232
38	24	lgals1	2.58045	2.12771
38	25	lgals1	2.93957	2.47746
38	26	lgals1	3.20654	2.73504
38	27	lgals1	3.395	2.91412
38	28	lgals1	3.52734	3.03708
38	29	lgals1	3.63359	3.13395
38	30	lgals1	3.70971	3.2007
38	31	lgals1	3.76391	3.24552
38	32	lgals1	3.8069	3.27912
38	33	lgals1	3.83993	3.30277
38	34	lgals1	3.85506	3.30853
38	35	lgals1	3.87056	3.31465
38	36	lgals1	3.88424	3.31895
38	37	lgals1	3.88762	3.31294
38	38	lgals1	3.88755	3.30349
38	39	lgals1	3.88277	3.28934
38	40	lgals1	3.88583	3.28302
39	1	lgals1	0.209788	-0.0238186
39	2	lgals1	0.220746	-0.0237249
39	3	lgals1	0.244882	-0.0104537
39	4	lgals1	0.26408	-0.00212013
39	5	lgals1	0.280792	0.00372758
39	6	lgals1	0.293915	0.00598714
39	7	lgals1	0.304674	0.00588096
39	8	lgals1	0.313948	0.00429119
39	9	lgals1	0.323115	0.00259333
39	10	lgals1	0.330624	-0.000761568
39	11	lgals1	0.338452	-0.00379758
39	12	lgals1	0.347767	-0.00534718
39	13	lgals1	0.362444	-0.00153426
39	14	lgals1	0.388164	0.0133212
39	15	lgals1	0.428838	0.0431309
39	16	lgals1	0.499608	0.103037
39	17	lgals1	0.632198	0.224762
39	18	lgals1	0.862823	0.444523
39	19	lgals1	1.21497	0.785801
39	20	lgals1	1.68484	1.24481
39	21	lgals1	2.20925	1.75836
39	22	lgals1	2.69737	2.23562
39	23	lgals1	3.08888	2.61626
39	24	lgals1	3.37698	2.89349
39	25	lgals1	3.58134	3.08698
39	26	lgals1	3.72963	3.22441
39	27	lgals1	3.83908	3.323
39	28	lgals1	3.91789	3.39095
39	29	lgals1	3.96902	3.43121
39	30	lgals1	4.01422	3.46555
39	31	lgals1	4.04882	3.48929
39	32	lgals1	4.06824	3.49784
39	33	lgals1	4.07673	3.49547
39	34	lgals1	4.08134	3.48921
39	35	lgals1	4.08896	3.48597
39	36	lgals1	4.08915	3.47529
39	37	lgals1	4.08153	3.45681
39	38	lgals1	4.08757	3.45199
39	39	lgals1	4.09337	3.44692
39	40	lgals1	4.09363	3.43631
40	1	lgals1	0.214499	-0.023588
40	2	lgals1	0.224576	-0.023005
40	3	lgals1	0.245398	-0.0116771
40	4	lgals1	0.264083	-0.00248579
40	5	lgals1	0.280114	0.0040511
40	6	lgals1	0.292559	0.00700147
40	7	lgals1	0.301124	0.00607285
40	8	lgals1	0.307903	0.00335717
40	9	lgals1	0.317294	0.00325408
40	10	lgals1	0.322967	-0.000567063
40	11	lgals1	0.33135	-0.00167795
40	12	lgals1	0.339064	-0.00345829
40	13	lgals1	0.348146	-0.00387049
40	14	lgals1	0.361243	-0.000267035
40	15	lgals1	0.382733	0.0117284
40	16	lgals1	0.419769	0.0392708
40	17	lgals1	0.489562	0.0995692
40	18	lgals1	0.614045	0.214558
40	19	lgals1	0.829322	0.42034
40	20	lgals1	1.17112	0.752646
40	21	lgals1	1.64391	1.21594
40	22	lgals1	2.1848	1.74734
40	23	lgals1	2.68841	2.24146
40	24	lgals1	3.10084	2.64439
40	25	lgals1	3.41091	2.94497
40	26	lgals1	3.63795	3.16251
40	27	lgals1	3.79942	3.31448
40	28	lgals1	3.91296	3.41853
40	29	lgals1	3.99016	3.48624
40	30	lgals1	4.05687	3.54345
40	31	lgals1	4.10839	3.58548
40	32	lgals1	4.14731	3.61491
40	33	lgals1	4.17395	3.63205
40	34	lgals1	4.18267	3.63128
40	35	lgals1	4.18861	3.62772
40	36	lgals1	4.19475	3.62437
40	37	lgals1	4.19602	3.61614
40	38	lgals1	4.19762	3.60825
40	39	lgals1	4.1976	3.59874
40	40	lgals1	4.20151	3.59315
41	1	lgals1	0.196523	-0.0270218
41	2	lgals1	0.207011	-0.0247015
41	3	lgals1	0.227818	-0.0120627
41	4	lgals1	0.244936	-0.00311296
41	5	lgals1	0.2582	0.00198365
41	6	lgals1	0.268246	0.00386081
41	7	lgals1	0.278618	0.00606505
41	8	lgals1	0.287094	0.00637369
41	9	lgals1	0.294972	0.00608356
41	10	lgals1	0.301082	0.00402565
41	11	lgals1	0.30485	-0.000374451
41	12	lgals1	0.309995	-0.00339784
41	13	lgals1	0.317342	-0.00421862
41	14	lgals1	0.324503	-0.00522582
41	15	lgals1	0.336356	-0.00154067
41	16	lgals1	0.354333	0.00826829
41	17	lgals1	0.385107	0.0308749
41	18	lgals1	0.443517	0.0811166
41	19	lgals1	0.548372	0.177804
41	20	lgals1	0.736976	0.35824
41	21	lgals1	1.04449	0.65759
41	22	lgals1	1.48477	1.08969
41	23	lgals1	2.0167	1.61346
41	24	lgals1	2.54345	2.13204
41	25	lgals1	2.99047	2.5709
41	26	lgals1	3.33041	2.90267
41	27	lgals1	3.57476	3.13885
41	28	lgals1	3.75071	3.30663
41	29	lgals1	3.87338	3.42113
41	30	lgals1	3.97063	3.51022
41	31	lgals1	4.03701	3.56842
41	32	lgals1	4.09029	3.61354
41	33	lgals1	4.1226	3.63768
41	34	lgals1	4.15222	3.65914
41	35	lgals1	4.17171	3.67045
41	36	lgals1	4.18716	3.67774
41	37	lgals1	4.19086	3.67327
41	38	lgals1	4.19323	3.66747
41	39	lgals1	4.18679	3.65286
41	40	lgals1	4.18724	3.64515
42	1	lgals1	0.216724	-0.0212275
42	2	lgals1	0.225537	-0.0215981
42	3	lgals1	0.245297	-0.0110215
42	4	lgals1	0.260767	-0.00473411
42	5	lgals1	0.277816	0.00313174
42	6	lgals1	0.290441	0.00657341
42	7	lgals1	0.300308	0.00725789
42	8	lgals1	0.307609	0.00537505
42	9	lgals1	0.31467	0.00325364
42	10	lgals1	0.322231	0.00163106
42	11	lgals1	0.328744	-0.00103907
42	12	lgals1	0.334468	-0.00449795
42	13	lgals1	0.342219	-0.00593015
42	14	lgals1	0.353672	-0.00366016
42	15	lgals1	0.37294	0.00642433
42	16	lgals1	0.401543	0.0258444
42	17	lgals1	0.457227	0.0723458
42	18	lgals1	0.559268	0.165204
42	19	lgals1	0.742604	0.339356
42	20	lgals1	1.03885	0.626418
42	21	lgals1	1.47171	1.0501
42	22	lgals1	2.00662	1.57582
42	23	lgals1	2.54532	2.10534
42	24	lgals1	3.00829	2.55913
42	25	lgals1	3.36219	2.90384
42	26	lgals1	3.61667	3.14914
42	27	lgals1	3.80274	3.32602
42	28	lgals1	3.94131	3.45541
42	29	lgals1	4.0383	3.54322
42	30	lgals1	4.1111	3.60684
42	31	lgals1	4.15069	3.63724
42	32	lgals1	4.20045	3.67782
42	33	lgals1	4.23931	3.7075
42	34	lgals1	4.25738	3.71639
42	35	lgals1	4.25935	3.70917
42	36	lgals1	4.26997	3.71061
42	37	lgals1	4.27781	3.70926
42	38	lgals1	4.27702	3.69929
42	39	lgals1	4.27658	3.68967
42	40	lgals1	4.27552	3.67943
43	1	18s	0.0785206	-0.0563589
43	2	18s	0.0917998	-0.0430797
43	3	18s	0.12032	-0.014559
43	4	18s	0.149438	0.014559
43	5	18s	0.184912	0.0500324
43	6	18s	0.236856	0.101977
43	7	18s	0.316527	0.181647
43	8	18s	0.44957	0.314691
43	9	18s	0.653632	0.518753
43	10	18s	0.9713	0.83642
43	11	18s	1.41301	1.27813
43	12	18s	1.95062	1.81574
43	13	18s	2.51767	2.38279
43	14	18s	3.0357	2.90082
43	15	18s	3.44723	3.31235
43	16	18s	3.75071	3.61583
43	17	18s	3.96816	3.83328
43	18	18s	4.122	3.98712
43	19	18s	4.22594	4.09106
43	20	18s	4.30902	4.17414
43	21	18s	4.37696	4.24208
43	22	18s	4.4256	4.29072
43	23	18s	4.46579	4.33092
43	24	18s	4.48919	4.35431
43	25	18s	4.51391	4.37903
43	26	18s	4.53905	4.40417
43	27	18s	4.55448	4.4196
43	28	18s	4.55702	4.42214
43	29	18s	4.57865	4.44377
43	30	18s	4.58343	4.44855
43	31	18s	4.57035	4.43547
43	32	18s	4.57048	4.4356
43	33	18s	4.57963	4.44475
43	34	18s	4.58094	4.44606
43	35	18s	4.57951	4.44463
43	36	18s	4.58282	4.44794
43	37	18s	4.58997	4.45509
43	38	18s	4.60116	4.46628
43	39	18s	4.60909	4.47421
43	40	18s	4.61378	4.4789
44	1	reg4-3	0.0790453	-0.0526461
44	2	reg4-3	0.0876513	-0.0487422
44	3	reg4-3	0.108957	-0.0321383
44	4	reg4-3	0.127997	-0.0178004
44	5	reg4-3	0.143678	-0.00682144
44	6	reg4-3	0.15654	0.001339
44	7	reg4-3	0.163367	0.00346365
44	8	reg4-3	0.171833	0.00722764
44	9	reg4-3	0.178889	0.00958136
44	10	reg4-3	0.186039	0.0120295
44	11	reg4-3	0.191606	0.0128944
44	12	reg4-3	0.196467	0.0130539
44	13	reg4-3	0.199278	0.0111621
44	14	reg4-3	0.202678	0.00986004
44	15	reg4-3	0.206324	0.00880401
44	16	reg4-3	0.210142	0.00792007
44	17	reg4-3	0.212363	0.00543896
44	18	reg4-3	0.213049	0.00142319
44	19	reg4-3	0.212587	-0.00374098
44	20	reg4-3	0.216852	-0.00417745
44	21	reg4-3	0.219778	-0.00595326
44	22	reg4-3	0.219947	-0.0104864
44	23	reg4-3	0.224279	-0.0108564
44	24	reg4-3	0.227615	-0.0122231
44	25	reg4-3	0.237157	-0.00738264
44	26	reg4-3	0.252459	0.00321723
44	27	reg4-3	0.276054	0.0221102
44	28	reg4-3	0.323447	0.0648014
44	29	reg4-3	0.411698	0.148351
44	30	reg4-3	0.571068	0.303018
44	31	reg4-3	0.839263	0.566512
44	32	reg4-3	1.2723	0.994845
44	33	reg4-3	1.87308	1.59092
44	34	reg4-3	2.5623	2.27544
44	35	reg4-3	3.19911	2.90755
44	36	reg4-3	3.66227	3.36601
44	37	reg4-3	3.92173	3.62077
44	38	reg4-3	4.07266	3.76699
44	39	reg4-3	4.16799	3.85762
44	40	reg4-3	4.23176	3.91669
45	1	reg4-3	0.0346784	-0.0552018
45	2	reg4-3	0.0473797	-0.0468412
45	3	reg4-3	0.0702048	-0.0283568
45	4	reg4-3	0.0881102	-0.0147922
45	5	reg4-3	0.101647	-0.0055965
45	6	reg4-3	0.110322	-0.00126233
45	7	reg4-3	0.118987	0.00306194
45	8	reg4-3	0.12772	0.00745499
45	9	reg4-3	0.131741	0.00713514
45	10	reg4-3	0.137638	0.00869072
45	11	reg4-3	0.144514	0.0112267
45	12	reg4-3	0.149522	0.011894
45	13	reg4-3	0.152811	0.0108423
45	14	reg4-3	0.155858	0.00954862
45	15	reg4-3	0.157456	0.00680549
45	16	reg4-3	0.159236	0.00424514
45	17	reg4-3	0.161874	0.00254179
45	18	reg4-3	0.166878	0.00320536
45	19	reg4-3	0.16995	0.00193663
45	20	reg4-3	0.171406	-0.000948541
45	21	reg4-3	0.173021	-0.00367372
45	22	reg4-3	0.174636	-0.00640008
45	23	reg4-3	0.177804	-0.00757207
45	24	reg4-3	0.179936	-0.0097814
45	25	reg4-3	0.183853	-0.0102052
45	26	reg4-3	0.193676	-0.00472238
45	27	reg4-3	0.207654	0.0049147
45	28	reg4-3	0.233011	0.0259311
45	29	reg4-3	0.282426	0.0710053
45	30	reg4-3	0.376466	0.160704
45	31	reg4-3	0.547875	0.327772
45	32	reg4-3	0.841377	0.616934
45	33	reg4-3	1.30083	1.07205
45	34	reg4-3	1.91839	1.68526
45	35	reg4-3	2.59533	2.35787
45	36	reg4-3	3.19741	2.9556
45	37	reg4-3	3.6434	3.39725
45	38	reg4-3	3.92516	3.67467
45	39	reg4-3	4.0794	3.82457
45	40	reg4-3	4.1699	3.91073
46	1	reg4-3	0.0778069	-0.0481909
46	2	reg4-3	0.0865827	-0.0433938
46	3	reg4-3	0.106188	-0.0277677
46	4	reg4-3	0.122417	-0.0155168
46	5	reg4-3	0.134679	-0.0072338
46	6	reg4-3	0.144542	-0.00134977
46	7	reg4-3	0.152505	0.00263509
46	8	reg4-3	0.15966	0.00581064
46	9	reg4-3	0.165635	0.00780749
46	10	reg4-3	0.170806	0.00899967
46	11	reg4-3	0.17574	0.00995472
46	12	reg4-3	0.180056	0.010292
46	13	reg4-3	0.182971	0.00922786
46	14	reg4-3	0.186965	0.00924332
46	15	reg4-3	0.191531	0.00983076
46	16	reg4-3	0.193434	0.00775491
46	17	reg4-3	0.194832	0.00517471
46	18	reg4-3	0.197943	0.00430704
46	19	reg4-3	0.198389	0.000773802
46	20	reg4-3	0.201477	-0.000116415
46	21	reg4-3	0.204018	-0.00155413
46	22	reg4-3	0.205824	-0.00372741
46	23	reg4-3	0.207556	-0.00597398
46	24	reg4-3	0.209144	-0.00836442
46	25	reg4-3	0.210646	-0.0108417
46	26	reg4-3	0.2161	-0.00936588
46	27	reg4-3	0.225967	-0.00347782
46	28	reg4-3	0.244325	0.0109014
46	29	reg4-3	0.275429	0.0380265
46	30	reg4-3	0.335212	0.0938307
46	31	reg4-3	0.447053	0.201693
46	32	reg4-3	0.64535	0.396011
46	33	reg4-3	0.980914	0.727596
46	34	reg4-3	1.49506	1.23776
46	35	reg4-3	2.15406	1.89278
46	36	reg4-3	2.84383	2.57857
46	37	reg4-3	3.40609	3.13686
46	38	reg4-3	3.7508	3.47758
46	39	reg4-3	3.90665	3.62946
46	40	reg4-3	3.97718	3.69601
47	1	reg4-3	0.0665865	-0.0500411
47	2	reg4-3	0.0760148	-0.044885
47	3	reg4-3	0.0945482	-0.0306239
47	4	reg4-3	0.110633	-0.018811
47	5	reg4-3	0.125214	-0.00850295
47	6	reg4-3	0.136729	-0.00126003
47	7	reg4-3	0.147396	0.00513519
47	8	reg4-3	0.155968	0.00943471
47	9	reg4-3	0.162346	0.0115406
47	10	reg4-3	0.166576	0.0114979
47	11	reg4-3	0.170834	0.0114844
47	12	reg4-3	0.175073	0.0114513
47	13	reg4-3	0.178253	0.0103584
47	14	reg4-3	0.180607	0.00843999
47	15	reg4-3	0.184303	0.00786417
47	16	reg4-3	0.186587	0.00587625
47	17	reg4-3	0.188776	0.0037927
47	18	reg4-3	0.191606	0.00235043
47	19	reg4-3	0.195288	0.00176025
47	20	reg4-3	0.19692	-0.000879655
47	21	reg4-3	0.198442	-0.00363025
47	22	reg4-3	0.200303	-0.00604173
47	23	reg4-3	0.203293	-0.00732371
47	24	reg4-3	0.203721	-0.011168
47	25	reg4-3	0.206416	-0.0127451
47	26	reg4-3	0.214268	-0.00916504
47	27	reg4-3	0.22624	-0.001465
47	28	reg4-3	0.249313	0.017335
47	29	reg4-3	0.294086	0.0578365
47	30	reg4-3	0.374225	0.133702
47	31	reg4-3	0.52116	0.276366
47	32	reg4-3	0.776211	0.527145
47	33	reg4-3	1.18876	0.935418
47	34	reg4-3	1.76137	1.50376
47	35	reg4-3	2.41513	2.15324
47	36	reg4-3	3.01273	2.74658
47	37	reg4-3	3.4349	3.16447
47	38	reg4-3	3.67522	3.40052
47	39	reg4-3	3.81432	3.53535
47	40	reg4-3	3.88684	3.6036
48	1	reg4-3	0.0536477	-0.0505867
48	2	reg4-3	0.0640787	-0.0447487
48	3	reg4-3	0.0852514	-0.0281689
48	4	reg4-3	0.102265	-0.0157486
48	5	reg4-3	0.116633	-0.00597305
48	6	reg4-3	0.127807	0.000607244
48	7	reg4-3	0.136477	0.00468489
48	8	reg4-3	0.144146	0.00776072
48	9	reg4-3	0.150072	0.00909332
48	10	reg4-3	0.15412	0.0085493
48	11	reg4-3	0.159415	0.0092504
48	12	reg4-3	0.164964	0.0102068
48	13	reg4-3	0.168486	0.00913555
48	14	reg4-3	0.171716	0.00777293
48	15	reg4-3	0.174971	0.00643462
48	16	reg4-3	0.178567	0.00543784
48	17	reg4-3	0.179671	0.00194883
48	18	reg4-3	0.183857	0.0015423
48	19	reg4-3	0.189178	0.00226977
48	20	reg4-3	0.191011	-0.000489663
48	21	reg4-3	0.192839	-0.00325506
48	22	reg4-3	0.196162	-0.00452498
48	23	reg4-3	0.1991	-0.00618008
48	24	reg4-3	0.203048	-0.00682464
48	25	reg4-3	0.206917	-0.0075491
48	26	reg4-3	0.213078	-0.00598043
48	27	reg4-3	0.224166	0.000514287
48	28	reg4-3	0.24318	0.0149356
48	29	reg4-3	0.277122	0.0442837
48	30	reg4-3	0.341949	0.104518
48	31	reg4-3	0.464274	0.22225
48	32	reg4-3	0.678918	0.432301
48	33	reg4-3	1.03803	0.786818
48	34	reg4-3	1.56652	1.31071
48	35	reg4-3	2.22007	1.95967
48	36	reg4-3	2.87742	2.61243
48	37	reg4-3	3.40603	3.13645
48	38	reg4-3	3.73183	3.45765
48	39	reg4-3	3.90029	3.62152
48	40	reg4-3	3.99267	3.70931
49	1	spink1	0.10047	-0.0597629
49	2	spink1	0.111722	-0.0536937
49	3	spink1	0.136834	-0.0337649
49	4	spink1	0.156881	-0.0189014
49	5	spink1	0.172452	-0.00851369
49	6	spink1	0.184791	-0.00135808
49	7	spink1	0.196552	0.00521951
49	8	spink1	0.204934	0.00841913
49	9	spink1	0.211729	0.0100305
49	10	spink1	0.21964	0.0127579
49	11	spink1	0.225382	0.0133168
49	12	spink1	0.2297	0.0124513
49	13	spink1	0.233341	0.0109095
49	14	spink1	0.238564	0.0109489
49	15	spink1	0.242124	0.00932641
49	16	spink1	0.245479	0.00749768
49	17	spink1	0.249142	0.00597788
49	18	spink1	0.252422	0.004074
49	19	spink1	0.25338	-0.000151221
49	20	spink1	0.256221	-0.00249383
49	21	spink1	0.259373	-0.00452424
49	22	spink1	0.261086	-0.00799454
49	23	spink1	0.263087	-0.0111773
49	24	spink1	0.267421	-0.0120259
49	25	spink1	0.274606	-0.0100244
49	26	spink1	0.284327	-0.00548689
49	27	spink1	0.305866	0.0108687
49	28	spink1	0.342509	0.0423285
[truncated: 1,892 more rows]

## Sheet: Results
Block Type	96-Well Block (0.2mL)
Calibration Background is expired	No
Calibration Background performed on	07-18-2022
Calibration Pure Dye ABY is expired	Yes
Calibration Pure Dye ABY performed on	09-09-2021
Calibration Pure Dye CY3 is expired	Yes
Calibration Pure Dye CY3 performed on	09-09-2021
Calibration Pure Dye CY5 is expired	Yes
Calibration Pure Dye CY5 performed on	09-09-2021
Calibration Pure Dye FAM is expired	No
Calibration Pure Dye FAM performed on	03-11-2022
Calibration Pure Dye JOE is expired	Yes
Calibration Pure Dye JOE performed on	09-09-2021
Calibration Pure Dye JUN is expired	Yes
Calibration Pure Dye JUN performed on	09-09-2021
Calibration Pure Dye MUSTANG PURPLE is expired	Yes
Calibration Pure Dye MUSTANG PURPLE performed on	09-09-2021
Calibration Pure Dye NED is expired	Yes
Calibration Pure Dye NED performed on	09-09-2021
Calibration Pure Dye ROX is expired	No
Calibration Pure Dye ROX performed on	03-11-2022
Calibration Pure Dye SYBR is expired	No
Calibration Pure Dye SYBR performed on	03-11-2022
Calibration Pure Dye TAMRA is expired	Yes
Calibration Pure Dye TAMRA performed on	09-09-2021
Calibration Pure Dye TEXAS RED is expired	Yes
Calibration Pure Dye TEXAS RED performed on	09-09-2021
Calibration Pure Dye VIC is expired	No
Calibration Pure Dye VIC performed on	03-11-2022
Calibration RNaseP is expired	Yes
Calibration RNaseP performed on	09-09-2021
Calibration ROI is expired	No
Calibration ROI performed on	03-11-2022
Calibration Uniformity is expired	No
Calibration Uniformity performed on	03-11-2022
Chemistry	SYBR_GREEN
Date Created	2022-08-17 17:11:19 PM CST
Experiment Barcode
Experiment Comment
Experiment File Name	D:\JYT\2022-08-17 171110jyt.eds
Experiment Name	2022-08-17 171110jyt
Experiment Run End Time	2022-08-17 19:03:27 PM CST
Experiment Type	Comparative Cт (ΔΔCт)
Instrument Name	278874797
Instrument Serial Number	278874797
Instrument Type	QuantStudio(TM) 7 Flex System
Passive Reference	ROX
Quantification Cycle Method	Ct
Signal Smoothing On	true
Stage/ Cycle where Analysis is performed	Stage 2, Step 3
User Name
Well	Well Position	Omit	Sample Name	Target Name	Task	Reporter	Quencher	Quantity	Quantity Mean	Quantity SD	RQ	RQ Min	RQ Max	CT	Ct Mean	Ct SD	Delta Ct	Delta Ct Mean	Delta Ct SE	Delta Delta Ct	Automatic Ct Threshold	Ct Threshold	Automatic Baseline	Baseline Start	Baseline End	Comments	Amp Score	Cq Conf	Tm1	Tm2	Tm3	HIGHSD	MTP
7	A7	FALSE	bxpc	18s	UNKNOWN	SYBR	None							9.1081	9.23885	0.199952					TRUE	0.475221	TRUE	1	40		1.49243	0.975018	88.9689			N	N
8	A8	FALSE	bxpc	spink1	UNKNOWN	SYBR	None	21.266			1	0.280011	3.57129	30.0926	29.4917	1.48765		20.2528	0.750515	0	TRUE	0.222716	TRUE	1	40		1.46891	0.883413	81.3406			Y	N
9	A9	FALSE	bxpc	lgals1	UNKNOWN	SYBR	None	9.62326			1	0.835921	1.19629	18.7201	18.7135	0.0684278		9.47462	0.105668	0	TRUE	0.334733	TRUE	1	40		1.48148	0.962327	85.6566			N	N
10	A10	FALSE	bxpc	lgals1	UNKNOWN	SYBR	None				1	0.835921	1.19629	18.7083	18.7135	0.0684278		9.47462	0.105668	0	TRUE	0.334733	TRUE	1	40		1.47558	0.927053	87.1622	85.4559		N	Y
19	B7	FALSE	bxpc	18s	UNKNOWN	SYBR	None							9.07381	9.23885	0.199952					TRUE	0.475221	TRUE	1	40		1.49196	0.979284	88.8686			N	N
20	B8	FALSE	bxpc	spink1	UNKNOWN	SYBR	None				1	0.280011	3.57129	30.6213	29.4917	1.48765		20.2528	0.750515	0	TRUE	0.222716	TRUE	1	40		1.47371	0.896217	81.3406	76.4224		Y	Y
21	B9	FALSE	mia	18s	UNKNOWN	SYBR	None							9.58702	9.54304	0.125609					TRUE	0.475221	TRUE	1	40		1.49123	0.976382	88.7682			N	N
22	B10	FALSE	mia	18s	UNKNOWN	SYBR	None							9.48628	9.54304	0.125609					TRUE	0.475221	TRUE	1	40		1.49077	0.945391	88.7682			N	N
25	C1	FALSE	bxpc	lgals1	UNKNOWN	SYBR	None	9.32598			1	0.835921	1.19629	18.6291	18.7135	0.0684278		9.47462	0.105668	0	TRUE	0.334733	TRUE	1	40		1.47952	0.973395	85.5563			N	N
26	C2	FALSE	cfpan	lgals1	UNKNOWN	SYBR	None	10.4233			0.514581	0.416601	0.635605	19.4929	19.3871	0.158444		10.4332	0.124538	0.95853	TRUE	0.334733	TRUE	1	40		1.47514	0.953213	85.5563			N	N
27	C3	FALSE	hpne	lgals1	UNKNOWN	SYBR	None	8.06788			2.52416	2.34244	2.71997	17.5256	17.5283	0.0103742		8.13882	0.0440511	-1.3358	TRUE	0.334733	TRUE	1	40		1.48732	0.977826	85.5563			N	N
29	C5	FALSE	mia	lgals1	UNKNOWN	SYBR	None	10.3517			0.532439	0.475885	0.595714	19.9168	19.927	0.041902		10.3839	0.066207	0.909311	TRUE	0.334733	TRUE	1	40		1.49346	0.949669	85.6566			N	N
31	C7	FALSE	cfpan	18s	UNKNOWN	SYBR	None							8.80659	8.95395	0.192182					TRUE	0.475221	TRUE	1	40		1.50565	0.987815	88.8686			N	N
37	D1	FALSE	bxpc	lgals1	UNKNOWN	SYBR	None				1	0.835921	1.19629	18.7963	18.7135	0.0684278		9.47462	0.105668	0	TRUE	0.334733	TRUE	1	40		1.46668	0.96512	85.5563			N	N
38	D2	FALSE	cfpan	lgals1	UNKNOWN	SYBR	None				0.514581	0.416601	0.635605	19.5505	19.3871	0.158444		10.4332	0.124538	0.95853	TRUE	0.334733	TRUE	1	40		1.47038	0.946872	85.5563			N	N
39	D3	FALSE	hpne	lgals1	UNKNOWN	SYBR	None				2.52416	2.34244	2.71997	17.5404	17.5283	0.0103742		8.13882	0.0440511	-1.3358	TRUE	0.334733	TRUE	1	40		1.48586	0.969114	85.6566			N	N
41	D5	FALSE	mia	lgals1	UNKNOWN	SYBR	None				0.532439	0.475885	0.595714	19.8855	19.927	0.041902		10.3839	0.066207	0.909311	TRUE	0.334733	TRUE	1	40		1.49405	0.939237	85.6566			N	N
43	D7	FALSE	cfpan	18s	UNKNOWN	SYBR	None							8.81227	8.95395	0.192182					TRUE	0.475221	TRUE	1	40		1.50688	0.954148	88.8686			N	N
49	E1	FALSE	bxpc	spink1	UNKNOWN	SYBR	None	20.5633			1	0.280011	3.57129	29.9501	29.4917	1.48765		20.2528	0.750515	0	TRUE	0.222716	TRUE	1	40		1.46489	0.884848	81.3406			Y	N
50	E2	FALSE	cfpan	spink1	UNKNOWN	SYBR	None	18.8066			2.68627	2.16274	3.33653	27.8118	27.7811	0.168551		18.8272	0.127812	-1.4256	TRUE	0.222716	TRUE	1	40		1.489	0.912932	81.3406			N	N
51	E3	FALSE	hpne	spink1	UNKNOWN	SYBR	None	21.6656			0.389714	0.307537	0.493851	30.8763	31.0017	0.265199		21.6123	0.139629	1.35951	TRUE	0.222716	TRUE	1	40		1.45071	0.868294	81.3406	76.7235		N	Y
53	E5	FALSE	mia	spink1	UNKNOWN	SYBR	None	17.6338			6.40216	5.60794	7.30886	27.1521	27.1173	0.0928272		17.5742	0.0780938	-2.67856	TRUE	0.222716	TRUE	1	40		1.48493	0.895345	81.3406			N	N
55	E7	FALSE	hpne	18s	UNKNOWN	SYBR	None							9.31024	9.38943	0.0874893					TRUE	0.475221	TRUE	1	40		1.50506	0.948643	88.8686			N	N
56	E8	FALSE	cfpan	lgals1	UNKNOWN	SYBR	None	10.4431			0.514581	0.416601	0.635605	19.2766	19.3871	0.158444		10.4332	0.124538	0.95853	TRUE	0.334733	TRUE	1	40		1.49501	0.965346	85.6566			N	N
57	E9	FALSE	hpne	lgals1	UNKNOWN	SYBR	None	8.20975			2.52416	2.34244	2.71997	17.5313	17.5283	0.0103742		8.13882	0.0440511	-1.3358	TRUE	0.334733	TRUE	1	40		1.49191	0.981358	85.6566			N	N
59	E11	FALSE	mia	lgals1	UNKNOWN	SYBR	None	10.4161			0.532439	0.475885	0.595714	19.9203	19.927	0.041902		10.3839	0.066207	0.909311	TRUE	0.334733	TRUE	1	40		1.48881	0.974903	85.6566			N	N
61	F1	FALSE	bxpc	spink1	UNKNOWN	SYBR	None				1	0.280011	3.57129	27.3026	29.4917	1.48765		20.2528	0.750515	0	TRUE	0.222716	TRUE	1	40		1.37459	0.850967	76.9242	81.1399		Y	Y
62	F2	FALSE	cfpan	spink1	UNKNOWN	SYBR	None				2.68627	2.16274	3.33653	27.9984	27.7811	0.168551		18.8272	0.127812	-1.4256	TRUE	0.222716	TRUE	1	40		1.46223	0.887395	81.2403			N	N
63	F3	FALSE	hpne	spink1	UNKNOWN	SYBR	None				0.389714	0.307537	0.493851	31.3851	31.0017	0.265199		21.6123	0.139629	1.35951	TRUE	0.222716	TRUE	1	40		1.41465	0.8704	81.3406	76.7235		N	Y
65	F5	FALSE	mia	spink1	UNKNOWN	SYBR	None				6.40216	5.60794	7.30886	27.2144	27.1173	0.0928272		17.5742	0.0780938	-2.67856	TRUE	0.222716	TRUE	1	40		1.48357	0.898407	81.3406			N	N
67	F7	FALSE	hpne	18s	UNKNOWN	SYBR	None							9.31719	9.38943	0.0874893					TRUE	0.475221	TRUE	1	40		1.5079	0.964216	88.7682			N	N
68	F8	FALSE	cfpan	lgals1	UNKNOWN	SYBR	None				0.514581	0.416601	0.635605	19.2283	19.3871	0.158444		10.4332	0.124538	0.95853	TRUE	0.334733	TRUE	1	40		1.49186	0.950995	85.5563			N	N
69	F9	FALSE	hpne	lgals1	UNKNOWN	SYBR	None				2.52416	2.34244	2.71997	17.5157	17.5283	0.0103742		8.13882	0.0440511	-1.3358	TRUE	0.334733	TRUE	1	40		1.49205	0.974473	85.6566			N	N
71	F11	FALSE	mia	lgals1	UNKNOWN	SYBR	None				0.532439	0.475885	0.595714	19.9853	19.927	0.041902		10.3839	0.066207	0.909311	TRUE	0.334733	TRUE	1	40		1.47858	0.935202	85.5563			N	N
73	G1	FALSE	bxpc	18s	UNKNOWN	SYBR	None							9.26053	9.23885	0.199952					TRUE	0.475221	TRUE	1	40		1.46592	0.955243	88.5674			N	N
74	G2	FALSE	cfpan	18s	UNKNOWN	SYBR	None							8.98176	8.95395	0.192182					TRUE	0.475221	TRUE	1	40		1.48992	0.963962	88.6678			N	N
75	G3	FALSE	hpne	18s	UNKNOWN	SYBR	None							9.46687	9.38943	0.0874893					TRUE	0.475221	TRUE	1	40		1.4798	0.974231	88.6678			N	N
77	G5	FALSE	mia	18s	UNKNOWN	SYBR	None							9.40435	9.54304	0.125609					TRUE	0.475221	TRUE	1	40		1.4893	0.964652	88.6678			N	N
80	G8	FALSE	cfpan	spink1	UNKNOWN	SYBR	None	18.8478			2.68627	2.16274	3.33653	27.6008	27.7811	0.168551		18.8272	0.127812	-1.4256	TRUE	0.222716	TRUE	1	40		1.49997	0.912509	81.3406			N	N
81	G9	FALSE	hpne	spink1	UNKNOWN	SYBR	None	21.5591			0.389714	0.307537	0.493851	30.9594	31.0017	0.265199		21.6123	0.139629	1.35951	TRUE	0.222716	TRUE	1	40		1.42679	0.88971	81.3406	76.6231		N	Y
83	G11	FALSE	mia	spink1	UNKNOWN	SYBR	None	17.5147			6.40216	5.60794	7.30886	26.9943	27.1173	0.0928272		17.5742	0.0780938	-2.67856	TRUE	0.222716	TRUE	1	40		1.48015	0.909076	81.2403			N	N
85	H1	FALSE	bxpc	18s	UNKNOWN	SYBR	None							9.51297	9.23885	0.199952					TRUE	0.475221	TRUE	1	40		1.45309	0.959557	88.6678			N	N
86	H2	FALSE	cfpan	18s	UNKNOWN	SYBR	None							9.21518	8.95395	0.192182					TRUE	0.475221	TRUE	1	40		1.45233	0.948961	88.4671			N	N
87	H3	FALSE	hpne	18s	UNKNOWN	SYBR	None							9.46343	9.38943	0.0874893					TRUE	0.475221	TRUE	1	40		1.47399	0.971658	88.5674			N	N
89	H5	FALSE	mia	18s	UNKNOWN	SYBR	None							9.69451	9.54304	0.125609					TRUE	0.475221	TRUE	1	40		1.46917	0.954612	88.6678			N	N
92	H8	FALSE	cfpan	spink1	UNKNOWN	SYBR	None				2.68627	2.16274	3.33653	27.7135	27.7811	0.168551		18.8272	0.127812	-1.4256	TRUE	0.222716	TRUE	1	40		1.49484	0.896392	81.3406			N	N
93	H9	FALSE	hpne	spink1	UNKNOWN	SYBR	None				0.389714	0.307537	0.493851	30.7862	31.0017	0.265199		21.6123	0.139629	1.35951	TRUE	0.222716	TRUE	1	40		1.41451	0.88009	81.2403	76.5227		N	Y
95	H11	FALSE	mia	spink1	UNKNOWN	SYBR	None				6.40216	5.60794	7.30886	27.1083	27.1173	0.0928272		17.5742	0.0780938	-2.67856	TRUE	0.222716	TRUE	1	40		1.47686	0.895161	81.2403			N	N
Analysis Type	Singleplex
Endogenous Control	18s
RQ Min/Max Confidence Level	95.0
Reference Sample	bxpc

## Sheet: Melt Curve Raw Data
Block Type	96-Well Block (0.2mL)
Calibration Background is expired	No
Calibration Background performed on	07-18-2022
Calibration Pure Dye ABY is expired	Yes
Calibration Pure Dye ABY performed on	09-09-2021
Calibration Pure Dye CY3 is expired	Yes
Calibration Pure Dye CY3 performed on	09-09-2021
Calibration Pure Dye CY5 is expired	Yes
Calibration Pure Dye CY5 performed on	09-09-2021
Calibration Pure Dye FAM is expired	No
Calibration Pure Dye FAM performed on	03-11-2022
Calibration Pure Dye JOE is expired	Yes
Calibration Pure Dye JOE performed on	09-09-2021
Calibration Pure Dye JUN is expired	Yes
Calibration Pure Dye JUN performed on	09-09-2021
Calibration Pure Dye MUSTANG PURPLE is expired	Yes
Calibration Pure Dye MUSTANG PURPLE performed on	09-09-2021
Calibration Pure Dye NED is expired	Yes
Calibration Pure Dye NED performed on	09-09-2021
Calibration Pure Dye ROX is expired	No
Calibration Pure Dye ROX performed on	03-11-2022
Calibration Pure Dye SYBR is expired	No
Calibration Pure Dye SYBR performed on	03-11-2022
Calibration Pure Dye TAMRA is expired	Yes
Calibration Pure Dye TAMRA performed on	09-09-2021
Calibration Pure Dye TEXAS RED is expired	Yes
Calibration Pure Dye TEXAS RED performed on	09-09-2021
Calibration Pure Dye VIC is expired	No
Calibration Pure Dye VIC performed on	03-11-2022
Calibration RNaseP is expired	Yes
Calibration RNaseP performed on	09-09-2021
Calibration ROI is expired	No
Calibration ROI performed on	03-11-2022
Calibration Uniformity is expired	No
Calibration Uniformity performed on	03-11-2022
Chemistry	SYBR_GREEN
Date Created	2022-08-17 17:11:19 PM CST
Experiment Barcode
Experiment Comment
Experiment File Name	D:\JYT\2022-08-17 171110jyt.eds
Experiment Name	2022-08-17 171110jyt
Experiment Run End Time	2022-08-17 19:03:27 PM CST
Experiment Type	Comparative Cт (ΔΔCт)
Instrument Name	278874797
Instrument Serial Number	278874797
Instrument Type	QuantStudio(TM) 7 Flex System
Passive Reference	ROX
Quantification Cycle Method	Ct
Signal Smoothing On	true
Stage/ Cycle where Analysis is performed	Stage 2, Step 3
User Name
Well	Well Position	Reading	Temperature	Fluorescence	Derivative
1	A1	1	60.162	4.46623	0.200046
1	A1	2	60.3627	4.47859	0.195816
1	A1	3	60.5635	4.47581	0.192459
1	A1	4	60.7642	4.45604	0.190583
1	A1	5	60.965	4.44541	0.190257
1	A1	6	61.1657	4.42838	0.191222
1	A1	7	61.3665	4.42701	0.193255
1	A1	8	61.5672	4.3995	0.196467
1	A1	9	61.768	4.39171	0.201171
1	A1	10	61.9687	4.38049	0.207475
1	A1	11	62.1694	4.3727	0.214872
1	A1	12	62.3702	4.35804	0.222165
1	A1	13	62.5709	4.33318	0.227902
1	A1	14	62.7717	4.31449	0.231035
1	A1	15	62.9724	4.30323	0.23141
1	A1	16	63.1732	4.28526	0.229837
1	A1	17	63.3739	4.26723	0.227751
1	A1	18	63.5747	4.25685	0.226702
1	A1	19	63.7754	4.24275	0.227907
1	A1	20	63.9762	4.22608	0.231944
1	A1	21	64.1769	4.2176	0.238641
1	A1	22	64.3777	4.19145	0.247105
1	A1	23	64.5784	4.18456	0.25594
1	A1	24	64.7791	4.16446	0.263628
1	A1	25	64.9799	4.14574	0.269063
1	A1	26	65.1806	4.10839	0.271898
1	A1	27	65.3814	4.11189	0.272611
1	A1	28	65.5821	4.08586	0.272153
1	A1	29	65.7829	4.06803	0.271478
1	A1	30	65.9836	4.05484	0.271198
1	A1	31	66.1844	4.03469	0.271549
1	A1	32	66.3851	4.01058	0.272527
1	A1	33	66.5858	3.99873	0.274047
1	A1	34	66.7866	3.98268	0.275996
1	A1	35	66.9873	3.95825	0.278215
1	A1	36	67.1881	3.93835	0.280493
1	A1	37	67.3888	3.92218	0.282612
1	A1	38	67.5896	3.90133	0.284361
1	A1	39	67.7903	3.87934	0.285618
1	A1	40	67.9911	3.8661	0.28638
1	A1	41	68.1918	3.83459	0.286802
1	A1	42	68.3926	3.82346	0.287154
1	A1	43	68.5933	3.80839	0.287682
1	A1	44	68.794	3.77923	0.288435
1	A1	45	68.9948	3.76664	0.289261
1	A1	46	69.1955	3.74824	0.289907
1	A1	47	69.3963	3.72005	0.29027
1	A1	48	69.597	3.70439	0.290573
1	A1	49	69.7978	3.6835	0.291332
1	A1	50	69.9985	3.67071	0.293135
1	A1	51	70.1993	3.64718	0.296346
1	A1	52	70.4	3.62913	0.30091
1	A1	53	70.6008	3.60394	0.306307
1	A1	54	70.8015	3.5921	0.311663
1	A1	55	71.0022	3.56596	0.316002
1	A1	56	71.203	3.544	0.31855
1	A1	57	71.4037	3.51838	0.31906
1	A1	58	71.6045	3.49932	0.317946
1	A1	59	71.8052	3.47253	0.316119
1	A1	60	72.006	3.46706	0.314572
1	A1	61	72.2067	3.43721	0.314005
1	A1	62	72.4075	3.41798	0.314674
1	A1	63	72.6082	3.39207	0.316546
1	A1	64	72.8089	3.37732	0.31948
1	A1	65	73.0097	3.35429	0.323292
1	A1	66	73.2104	3.33201	0.327636
1	A1	67	73.4112	3.32037	0.33193
1	A1	68	73.6119	3.27789	0.335414
1	A1	69	73.8127	3.26834	0.337373
1	A1	70	74.0134	3.24406	0.33733
1	A1	71	74.2142	3.21462	0.335158
1	A1	72	74.4149	3.19862	0.331086
1	A1	73	74.6157	3.17063	0.32567
1	A1	74	74.8164	3.15299	0.319714
1	A1	75	75.0172	3.12806	0.314077
1	A1	76	75.2179	3.11294	0.309423
1	A1	77	75.4186	3.09486	0.306008
1	A1	78	75.6194	3.07985	0.303731
1	A1	79	75.8201	3.04658	0.302421
1	A1	80	76.0209	3.02436	0.3021
1	A1	81	76.2216	3.01737	0.302956
1	A1	82	76.4224	2.99448	0.304988
1	A1	83	76.6231	2.97563	0.307641
1	A1	84	76.8238	2.95148	0.309836
1	A1	85	77.0246	2.93119	0.310411
1	A1	86	77.2253	2.90115	0.308724
1	A1	87	77.4261	2.88683	0.304974
1	A1	88	77.6268	2.87128	0.300049
1	A1	89	77.8276	2.84246	0.295094
1	A1	90	78.0283	2.83095	0.291069
1	A1	91	78.2291	2.81125	0.288516
1	A1	92	78.4298	2.79489	0.287547
1	A1	93	78.6306	2.76034	0.287908
1	A1	94	78.8313	2.76662	0.289065
1	A1	95	79.032	2.73301	0.290326
1	A1	96	79.2328	2.71147	0.291054
1	A1	97	79.4335	2.69417	0.290926
1	A1	98	79.6343	2.67426	0.2901
1	A1	99	79.835	2.65118	0.289089
1	A1	100	80.0358	2.64101	0.288404
1	A1	101	80.2365	2.6206	0.288217
1	A1	102	80.4373	2.5998	0.288257
1	A1	103	80.638	2.5808	0.288046
1	A1	104	80.8388	2.55388	0.287241
1	A1	105	81.0395	2.54054	0.285849
1	A1	106	81.2403	2.52368	0.284225
1	A1	107	81.441	2.5044	0.282905
1	A1	108	81.6417	2.48068	0.282499
1	A1	109	81.8425	2.46417	0.283643
1	A1	110	82.0432	2.44473	0.286939
1	A1	111	82.244	2.43322	0.292858
1	A1	112	82.4447	2.41088	0.301671
1	A1	113	82.6455	2.38693	0.313472
1	A1	114	82.8462	2.36385	0.328268
1	A1	115	83.047	2.35008	0.345948
1	A1	116	83.2477	2.32254	0.366034
1	A1	117	83.4484	2.30192	0.387373
1	A1	118	83.6492	2.26821	0.407996
1	A1	119	83.8499	2.24141	0.425378
1	A1	120	84.0507	2.21189	0.437101
1	A1	121	84.2514	2.16803	0.441633
1	A1	122	84.4522	2.1366	0.438917
1	A1	123	84.6529	2.11118	0.43043
1	A1	124	84.8537	2.0855	0.418707
1	A1	125	85.0544	2.05332	0.406587
1	A1	126	85.2552	2.03874	0.396579
1	A1	127	85.4559	2.00582	0.390683
1	A1	128	85.6566	1.98545	0.39067
1	A1	129	85.8574	1.95698	0.398623
1	A1	130	86.0581	1.93157	0.417414
1	A1	131	86.2589	1.91451	0.450933
1	A1	132	86.4596	1.88204	0.503921
1	A1	133	86.6604	1.85536	0.581298
1	A1	134	86.8611	1.81632	0.686805
1	A1	135	87.0619	1.77729	0.820979
1	A1	136	87.2626	1.72918	0.979084
1	A1	137	87.4634	1.66905	1.15026
1	A1	138	87.6641	1.56531	1.31918
1	A1	139	87.8648	1.42879	1.47029
1	A1	140	88.0656	1.29485	1.59297
1	A1	141	88.2663	1.17282	1.68437
1	A1	142	88.4671	1.06686	1.74774
1	A1	143	88.6678	0.938099	1.78631
1	A1	144	88.8686	0.802954	1.79664
1	A1	145	89.0693	0.651646	1.76642
1	A1	146	89.2701	0.473524	1.67941
1	A1	147	89.4708	0.321069	1.52569
1	A1	148	89.6716	0.234541	1.3107
1	A1	149	89.8723	0.208214	1.05719
1	A1	150	90.073	0.201268	0.798403
1	A1	151	90.2738	0.199566	0.566491
1	A1	152	90.4745	0.190974	0.38263
1	A1	153	90.6753	0.187031	0.253255
1	A1	154	90.876	0.181513	0.172537
1	A1	155	91.0768	0.177802	0.128066
1	A1	156	91.2775	0.173052	0.106304
1	A1	157	91.4783	0.161731	0.0959959
1	A1	158	91.679	0.151343	0.0895029
1	A1	159	91.8797	0.147466	0.0827755
1	A1	160	92.0805	0.1419	0.074625
1	A1	161	92.2812	0.140302	0.0656402
1	A1	162	92.482	0.141236	0.0570161
1	A1	163	92.6827	0.135218	0.0496284
1	A1	164	92.8835	0.131288	0.0436195
1	A1	165	93.0842	0.131931	0.0385307
1	A1	166	93.285	0.125994	0.0337476
1	A1	167	93.4857	0.125163	0.0289182
1	A1	168	93.6865	0.123481	0.0240994
1	A1	169	93.8872	0.125189	0.0196003
1	A1	170	94.088	0.126154	0.0156895
1	A1	171	94.2887	0.123099	0.0123962
1	A1	172	94.4894	0.118169	0.00953991
1	A1	173	94.6902	0.123997	0.00692551
1	A1	174	94.8909	0.12041	0.00451746
2	A2	1	60.162	4.76494	0.250731
2	A2	2	60.3627	4.75581	0.244641
2	A2	3	60.5635	4.75978	0.238953
2	A2	4	60.7642	4.73504	0.235241
2	A2	5	60.965	4.72471	0.234487
2	A2	6	61.1657	4.71286	0.236691
2	A2	7	61.3665	4.70051	0.241006
2	A2	8	61.5672	4.68027	0.246275
2	A2	9	61.768	4.65779	0.251581
2	A2	10	61.9687	4.64389	0.256568
2	A2	11	62.1694	4.63841	0.261382
2	A2	12	62.3702	4.60862	0.266376
2	A2	13	62.5709	4.59178	0.271779
2	A2	14	62.7717	4.58194	0.277448
2	A2	15	62.9724	4.55449	0.282784
2	A2	16	63.1732	4.54415	0.286911
2	A2	17	63.3739	4.5244	0.289095
2	A2	18	63.5747	4.49007	0.289211
2	A2	19	63.7754	4.47779	0.287931
2	A2	20	63.9762	4.46149	0.286444
2	A2	21	64.1769	4.45078	0.285878
2	A2	22	64.3777	4.42329	0.286777
2	A2	23	64.5784	4.41142	0.288986
2	A2	24	64.7791	4.383	0.291904
2	A2	25	64.9799	4.37702	0.294913
2	A2	26	65.1806	4.34812	0.297692
2	A2	27	65.3814	4.33117	0.300301
2	A2	28	65.5821	4.30873	0.30299
2	A2	29	65.7829	4.29198	0.305883
2	A2	30	65.9836	4.28174	0.308768
2	A2	31	66.1844	4.25574	0.31119
2	A2	32	66.3851	4.22974	0.312828
2	A2	33	66.5858	4.20299	0.313818
2	A2	34	66.7866	4.19239	0.314687
2	A2	35	66.9873	4.17696	0.315988
2	A2	36	67.1881	4.15078	0.317921
2	A2	37	67.3888	4.12392	0.320301
2	A2	38	67.5896	4.11012	0.322831
2	A2	39	67.7903	4.07664	0.325333
2	A2	40	67.9911	4.06672	0.327763
2	A2	41	68.1918	4.04614	0.330039
2	A2	42	68.3926	4.02164	0.331956
2	A2	43	68.5933	3.99175	0.333285
2	A2	44	68.794	3.97252	0.333925
2	A2	45	68.9948	3.95667	0.333907
2	A2	46	69.1955	3.93655	0.333324
2	A2	47	69.3963	3.9092	0.332281
2	A2	48	69.597	3.87948	0.33099
2	A2	49	69.7978	3.86839	0.329828
2	A2	50	69.9985	3.84675	0.329207
2	A2	51	70.1993	3.82554	0.329319
2	A2	52	70.4	3.8069	0.330016
2	A2	53	70.6008	3.78274	0.330977
2	A2	54	70.8015	3.75094	0.332
2	A2	55	71.0022	3.74155	0.333144
2	A2	56	71.203	3.72132	0.334518
2	A2	57	71.4037	3.70023	0.335992
2	A2	58	71.6045	3.67592	0.337124
2	A2	59	71.8052	3.64556	0.337383
2	A2	60	72.006	3.63198	0.336499
2	A2	61	72.2067	3.60812	0.334604
2	A2	62	72.4075	3.58753	0.332162
2	A2	63	72.6082	3.56422	0.329734
2	A2	64	72.8089	3.54293	0.327807
2	A2	65	73.0097	3.52832	0.326713
2	A2	66	73.2104	3.49847	0.326573
2	A2	67	73.4112	3.48332	0.32723
2	A2	68	73.6119	3.46619	0.328235
2	A2	69	73.8127	3.44075	0.328965
2	A2	70	74.0134	3.41682	0.328929
2	A2	71	74.2142	3.39466	0.328043
2	A2	72	74.4149	3.37179	0.326731
2	A2	73	74.6157	3.35997	0.325744
2	A2	74	74.8164	3.33346	0.325802
2	A2	75	75.0172	3.3121	0.327277
2	A2	76	75.2179	3.29406	0.330047
2	A2	77	75.4186	3.27663	0.333554
2	A2	78	75.6194	3.24795	0.336973
2	A2	79	75.8201	3.2286	0.339444
2	A2	80	76.0209	3.20462	0.340323
2	A2	81	76.2216	3.18321	0.339383
2	A2	82	76.4224	3.15869	0.336928
2	A2	83	76.6231	3.13128	0.333707
2	A2	84	76.8238	3.12114	0.330624
2	A2	85	77.0246	3.09987	0.32833
2	A2	86	77.2253	3.07411	0.326961
2	A2	87	77.4261	3.05744	0.326092
2	A2	88	77.6268	3.0341	0.325031
2	A2	89	77.8276	3.01385	0.323222
2	A2	90	78.0283	2.98507	0.320558
2	A2	91	78.2291	2.97229	0.317437
2	A2	92	78.4298	2.94974	0.314531
2	A2	93	78.6306	2.93207	0.312424
2	A2	94	78.8313	2.91346	0.311358
2	A2	95	79.032	2.89035	0.311253
2	A2	96	79.2328	2.87371	0.311956
2	A2	97	79.4335	2.84781	0.313483
2	A2	98	79.6343	2.82728	0.316055
2	A2	99	79.835	2.81561	0.319829
2	A2	100	80.0358	2.79385	0.324518
2	A2	101	80.2365	2.77156	0.329238
2	A2	102	80.4373	2.74828	0.332738
2	A2	103	80.638	2.72098	0.333938
2	A2	104	80.8388	2.70735	0.332472
2	A2	105	81.0395	2.67022	0.328902
2	A2	106	81.2403	2.6592	0.324525
2	A2	107	81.441	2.64331	0.320903
2	A2	108	81.6417	2.61967	0.319452
2	A2	109	81.8425	2.59566	0.32128
2	A2	110	82.0432	2.57999	0.327307
2	A2	111	82.244	2.56034	0.33854
2	A2	112	82.4447	2.53775	0.356259
2	A2	113	82.6455	2.51191	0.382027
2	A2	114	82.8462	2.49666	0.41742
2	A2	115	83.047	2.46689	0.463447
2	A2	116	83.2477	2.43901	0.519672
2	A2	117	83.4484	2.40045	0.583274
2	A2	118	83.6492	2.37478	0.648465
2	A2	119	83.8499	2.31734	0.706935
2	A2	120	84.0507	2.26231	0.749625
2	A2	121	84.2514	2.18402	0.769473
2	A2	122	84.4522	2.11601	0.763911
2	A2	123	84.6529	2.07145	0.735915
2	A2	124	84.8537	2.03149	0.69296
2	A2	125	85.0544	1.99305	0.644509
2	A2	126	85.2552	1.96189	0.599307
2	A2	127	85.4559	1.92378	0.563559
2	A2	128	85.6566	1.89968	0.540404
2	A2	129	85.8574	1.86859	0.530325
2	A2	130	86.0581	1.83319	0.532022
2	A2	131	86.2589	1.80462	0.543468
2	A2	132	86.4596	1.77024	0.563028
2	A2	133	86.6604	1.72105	0.590555
2	A2	134	86.8611	1.69108	0.628127
2	A2	135	87.0619	1.64915	0.68006
2	A2	136	87.2626	1.61004	0.751917
2	A2	137	87.4634	1.56928	0.84869
2	A2	138	87.6641	1.5156	0.972701
2	A2	139	87.8648	1.46012	1.12203
2	A2	140	88.0656	1.38258	1.29007
2	A2	141	88.2663	1.28888	1.46603
2	A2	142	88.4671	1.16096	1.63561
2	A2	143	88.6678	1.01929	1.78103
2	A2	144	88.8686	0.858441	1.88109
2	A2	145	89.0693	0.695093	1.91308
2	A2	146	89.2701	0.50695	1.85834
2	A2	147	89.4708	0.346231	1.71026
2	A2	148	89.6716	0.244345	1.48058
2	A2	149	89.8723	0.207975	1.19917
2	A2	150	90.073	0.199615	0.906099
2	A2	151	90.2738	0.196352	0.639449
2	A2	152	90.4745	0.195513	0.424801
2	A2	153	90.6753	0.191787	0.27102
2	A2	154	90.876	0.187243	0.172714
2	A2	155	91.0768	0.182602	0.116529
2	A2	156	91.2775	0.175704	0.0875571
2	A2	157	91.4783	0.174776	0.0734934
2	A2	158	91.679	0.166905	0.0661176
2	A2	159	91.8797	0.163719	0.0609497
2	A2	160	92.0805	0.158647	0.0561439
2	A2	161	92.2812	0.156853	0.0513195
2	A2	162	92.482	0.15669	0.0466242
2	A2	163	92.6827	0.154875	0.0421432
2	A2	164	92.8835	0.147783	0.0377044
2	A2	165	93.0842	0.14486	0.0330273
2	A2	166	93.285	0.146373	0.0280068
2	A2	167	93.4857	0.14448	0.0228693
2	A2	168	93.6865	0.144864	0.0180687
2	A2	169	93.8872	0.143463	0.0140148
2	A2	170	94.088	0.145644	0.0108497
2	A2	171	94.2887	0.142059	0.00842067
2	A2	172	94.4894	0.140597	0.00643674
2	A2	173	94.6902	0.144579	0.00466906
2	A2	174	94.8909	0.140619	0.00305771
3	A3	1	60.162	4.8378	0.221148
3	A3	2	60.3627	4.84865	0.217297
3	A3	3	60.5635	4.84242	0.215135
3	A3	4	60.7642	4.82387	0.215346
3	A3	5	60.965	4.81058	0.217656
3	A3	6	61.1657	4.79542	0.220982
3	A3	7	61.3665	4.77888	0.224056
3	A3	8	61.5672	4.75113	0.226061
3	A3	9	61.768	4.74053	0.226965
3	A3	10	61.9687	4.72635	0.227438
3	A3	11	62.1694	4.71227	0.228481
3	A3	12	62.3702	4.68716	0.231032
3	A3	13	62.5709	4.67379	0.235598
3	A3	14	62.7717	4.66494	0.242044
3	A3	15	62.9724	4.64193	0.249497
3	A3	16	63.1732	4.61793	0.256593
3	A3	17	63.3739	4.60918	0.261987
3	A3	18	63.5747	4.58388	0.264961
3	A3	19	63.7754	4.54211	0.265757
3	A3	20	63.9762	4.54316	0.265341
3	A3	21	64.1769	4.52678	0.264762
3	A3	22	64.3777	4.50965	0.264583
3	A3	23	64.5784	4.47969	0.264747
3	A3	24	64.7791	4.46171	0.264957
3	A3	25	64.9799	4.44095	0.265123
3	A3	26	65.1806	4.43123	0.265594
3	A3	27	65.3814	4.40381	0.266946
3	A3	28	65.5821	4.38675	0.269629
3	A3	29	65.7829	4.37341	0.273694
3	A3	30	65.9836	4.34854	0.278702
3	A3	31	66.1844	4.33148	0.283879
3	A3	32	66.3851	4.31012	0.288423
3	A3	33	66.5858	4.28113	0.291746
3	A3	34	66.7866	4.26028	0.293622
3	A3	35	66.9873	4.24619	0.294138
3	A3	36	67.1881	4.21804	0.293621
3	A3	37	67.3888	4.19018	0.292576
3	A3	38	67.5896	4.17898	0.291638
3	A3	39	67.7903	4.14446	0.291445
3	A3	40	67.9911	4.13391	0.292413
3	A3	41	68.1918	4.11819	0.294482
3	A3	42	68.3926	4.08636	0.297089
3	A3	43	68.5933	4.06141	0.299363
3	A3	44	68.794	4.04673	0.300495
3	A3	45	68.9948	4.02158	0.300087
3	A3	46	69.1955	3.99375	0.298361
3	A3	47	69.3963	3.97309	0.296119
3	A3	48	69.597	3.9518	0.294454
3	A3	49	69.7978	3.93829	0.294289
3	A3	50	69.9985	3.91754	0.295931
3	A3	51	70.1993	3.88714	0.298847
3	A3	52	70.4	3.87043	0.301811
3	A3	53	70.6008	3.85256	0.30338
3	A3	54	70.8015	3.82167	0.30256
3	A3	55	71.0022	3.79657	0.299356
3	A3	56	71.203	3.77032	0.294932
3	A3	57	71.4037	3.76179	0.291175
3	A3	58	71.6045	3.73977	0.289778
3	A3	59	71.8052	3.72326	0.291324
3	A3	60	72.006	3.70781	0.294946
3	A3	61	72.2067	3.67302	0.298822
3	A3	62	72.4075	3.65303	0.301226
3	A3	63	72.6082	3.62424	0.30149
3	A3	64	72.8089	3.59873	0.300222
3	A3	65	73.0097	3.59236	0.298718
3	A3	66	73.2104	3.57	0.297976
3	A3	67	73.4112	3.54839	0.298064
3	A3	68	73.6119	3.52403	0.298191
3	A3	69	73.8127	3.49389	0.297399
3	A3	70	74.0134	3.4791	0.29526
3	A3	71	74.2142	3.45346	0.292166
3	A3	72	74.4149	3.43644	0.289047
3	A3	73	74.6157	3.4173	0.286818
3	A3	74	74.8164	3.39676	0.285939
3	A3	75	75.0172	3.37212	0.286295
3	A3	76	75.2179	3.35739	0.287367
3	A3	77	75.4186	3.33719	0.288553
3	A3	78	75.6194	3.30675	0.289436
3	A3	79	75.8201	3.28903	0.28989
3	A3	80	76.0209	3.27313	0.289979
3	A3	81	76.2216	3.24971	0.289814
3	A3	82	76.4224	3.2247	0.289427
3	A3	83	76.6231	3.20491	0.288809
3	A3	84	76.8238	3.18732	0.288007
3	A3	85	77.0246	3.16126	0.287206
3	A3	86	77.2253	3.14547	0.286681
3	A3	87	77.4261	3.12205	0.286655
3	A3	88	77.6268	3.10128	0.287107
3	A3	89	77.8276	3.08654	0.28775
3	A3	90	78.0283	3.05903	0.288164
3	A3	91	78.2291	3.03955	0.288116
3	A3	92	78.4298	3.01107	0.287813
3	A3	93	78.6306	2.99573	0.287891
3	A3	94	78.8313	2.9807	0.289068
3	A3	95	79.032	2.958	0.291663
3	A3	96	79.2328	2.93617	0.295306
3	A3	97	79.4335	2.91384	0.299035
3	A3	98	79.6343	2.89047	0.301698
3	A3	99	79.835	2.86674	0.302491
3	A3	100	80.0358	2.84547	0.301291
3	A3	101	80.2365	2.81777	0.298697
3	A3	102	80.4373	2.80175	0.295716
3	A3	103	80.638	2.7833	0.293295
3	A3	104	80.8388	2.76044	0.291928
3	A3	105	81.0395	2.7406	0.291553
3	A3	106	81.2403	2.71985	0.291822
3	A3	107	81.441	2.69178	0.292511
3	A3	108	81.6417	2.67088	0.293784
3	A3	109	81.8425	2.65355	0.29615
3	A3	110	82.0432	2.63843	0.300206
3	A3	111	82.244	2.60965	0.306466
3	A3	112	82.4447	2.58412	0.315521
3	A3	113	82.6455	2.56933	0.328379
3	A3	114	82.8462	2.53639	0.346652
3	A3	115	83.047	2.51808	0.372174
3	A3	116	83.2477	2.49344	0.405961
3	A3	117	83.4484	2.46956	0.446873
3	A3	118	83.6492	2.44043	0.490785
3	A3	119	83.8499	2.39945	0.531021
3	A3	120	84.0507	2.34187	0.560281
3	A3	121	84.2514	2.27465	0.573312
3	A3	122	84.4522	2.22435	0.569008
3	A3	123	84.6529	2.18942	0.550764
3	A3	124	84.8537	2.15741	0.524912
3	A3	125	85.0544	2.12889	0.498238
3	A3	126	85.2552	2.09672	0.475921
3	A3	127	85.4559	2.0634	0.460811
3	A3	128	85.6566	2.02973	0.453935
3	A3	129	85.8574	1.99575	0.455444
3	A3	130	86.0581	1.97173	0.465223
3	A3	131	86.2589	1.94269	0.482973
3	A3	132	86.4596	1.90106	0.508105
3	A3	133	86.6604	1.87078	0.539973
3	A3	134	86.8611	1.82301	0.578587
3	A3	135	87.0619	1.776	0.625529
3	A3	136	87.2626	1.72794	0.684373
3	A3	137	87.4634	1.68617	0.760206
3	A3	138	87.6641	1.63552	0.858246
3	A3	139	87.8648	1.58028	0.98214
3	A3	140	88.0656	1.51167	1.13254
3	A3	141	88.2663	1.4239	1.30593
3	A3	142	88.4671	1.31243	1.49323
3	A3	143	88.6678	1.16522	1.67779
3	A3	144	88.8686	1.0071	1.83418
3	A3	145	89.0693	0.807724	1.93046
3	A3	146	89.2701	0.571343	1.93592
3	A3	147	89.4708	0.362314	1.83253
3	A3	148	89.6716	0.228427	1.62463
3	A3	149	89.8723	0.160267	1.34077
3	A3	150	90.073	0.15295	1.0255
3	A3	151	90.2738	0.150551	0.724915
3	A3	152	90.4745	0.147983	0.473238
3	A3	153	90.6753	0.152252	0.28608
3	A3	154	90.876	0.147541	0.161749
3	A3	155	91.0768	0.148101	0.0877348
3	A3	156	91.2775	0.146473	0.0481058
3	A3	157	91.4783	0.142221	0.0287815
3	A3	158	91.679	0.143939	0.019806
3	A3	159	91.8797	0.141658	0.0153336
3	A3	160	92.0805	0.140282	0.0125265
3	A3	161	92.2812	0.140946	0.0103027
3	A3	162	92.482	0.14108	0.00838933
3	A3	163	92.6827	0.139283	0.00677565
3	A3	164	92.8835	0.139347	0.00548294
3	A3	165	93.0842	0.139084	0.00450866
3	A3	166	93.285	0.139563	0.00382676
3	A3	167	93.4857	0.139374	0.00338142
3	A3	168	93.6865	0.139505	0.00307935
3	A3	169	93.8872	0.137115	0.00280904
3	A3	170	94.088	0.139027	0.00248843
3	A3	171	94.2887	0.13671	0.00210216
3	A3	172	94.4894	0.139149	0.00169216
3	A3	173	94.6902	0.14011	0.0013097
3	A3	174	94.8909	0.135421	0.00097464
4	A4	1	60.162	4.95548	0.264624
4	A4	2	60.3627	4.95959	0.256228
4	A4	3	60.5635	4.94616	0.248894
4	A4	4	60.7642	4.95173	0.244685
4	A4	5	60.965	4.92021	0.244748
4	A4	6	61.1657	4.92474	0.249048
4	A4	7	61.3665	4.89969	0.256636
4	A4	8	61.5672	4.88799	0.266157
4	A4	9	61.768	4.87513	0.276185
4	A4	10	61.9687	4.85914	0.285368
4	A4	11	62.1694	4.85122	0.292567
4	A4	12	62.3702	4.81608	0.297086
4	A4	13	62.5709	4.81019	0.299036
4	A4	14	62.7717	4.79251	0.299375
4	A4	15	62.9724	4.76448	0.299642
4	A4	16	63.1732	4.76287	0.301312
4	A4	17	63.3739	4.74707	0.305214
4	A4	18	63.5747	4.72978	0.311292
4	A4	19	63.7754	4.70663	0.318818
4	A4	20	63.9762	4.69011	0.326796
4	A4	21	64.1769	4.68067	0.334299
4	A4	22	64.3777	4.64957	0.34059
4	A4	23	64.5784	4.63779	0.345163
4	A4	24	64.7791	4.619	0.347857
4	A4	25	64.9799	4.59889	0.348981
4	A4	26	65.1806	4.56718	0.349407
4	A4	27	65.3814	4.56431	0.350271
4	A4	28	65.5821	4.54275	0.352521
4	A4	29	65.7829	4.53037	0.356533
4	A4	30	65.9836	4.50072	0.361982
4	A4	31	66.1844	4.48142	0.368112
4	A4	32	66.3851	4.47271	0.374076
4	A4	33	66.5858	4.44474	0.379246
4	A4	34	66.7866	4.41395	0.383335
4	A4	35	66.9873	4.40275	0.386309
4	A4	36	67.1881	4.38498	0.38821
4	A4	37	67.3888	4.35039	0.389029
4	A4	38	67.5896	4.3377	0.388735
4	A4	39	67.7903	4.31151	0.387481
4	A4	40	67.9911	4.28848	0.385828
4	A4	41	68.1918	4.27281	0.384725
4	A4	42	68.3926	4.24331	0.385245
4	A4	43	68.5933	4.233	0.388122
4	A4	44	68.794	4.21714	0.393378
4	A4	45	68.9948	4.18378	0.400265
4	A4	46	69.1955	4.16064	0.407501
4	A4	47	69.3963	4.14486	0.413687
4	A4	48	69.597	4.11942	0.417683
4	A4	49	69.7978	4.09591	0.418954
4	A4	50	69.9985	4.06622	0.41781
4	A4	51	70.1993	4.04314	0.415396
4	A4	52	70.4	4.0242	0.41321
4	A4	53	70.6008	4.01138	0.412302
4	A4	54	70.8015	3.98664	0.412646
4	A4	55	71.0022	3.96853	0.413251
4	A4	56	71.203	3.93023	0.41298
4	A4	57	71.4037	3.90614	0.411501
4	A4	58	71.6045	3.89778	0.409583
4	A4	59	71.8052	3.87162	0.408482
4	A4	60	72.006	3.85959	0.408982
4	A4	61	72.2067	3.82204	0.410795
4	A4	62	72.4075	3.81407	0.41278
4	A4	63	72.6082	3.77713	0.413773
4	A4	64	72.8089	3.75983	0.413379
4	A4	65	73.0097	3.73538	0.412236
4	A4	66	73.2104	3.71237	0.411576
4	A4	67	73.4112	3.70137	0.412405
4	A4	68	73.6119	3.67623	0.414839
4	A4	69	73.8127	3.65369	0.417985
4	A4	70	74.0134	3.62409	0.420374
4	A4	71	74.2142	3.59979	0.420649
4	A4	72	74.4149	3.58784	0.418111
4	A4	73	74.6157	3.55217	0.412968
4	A4	74	74.8164	3.53483	0.406326
4	A4	75	75.0172	3.51074	0.399948
4	A4	76	75.2179	3.49178	0.395704
4	A4	77	75.4186	3.47482	0.394851
4	A4	78	75.6194	3.46038	0.397413
4	A4	79	75.8201	3.4382	0.402161
4	A4	80	76.0209	3.40523	0.407258
4	A4	81	76.2216	3.38475	0.411286
4	A4	82	76.4224	3.36027	0.413954
4	A4	83	76.6231	3.3401	0.416004
4	A4	84	76.8238	3.31992	0.418463
4	A4	85	77.0246	3.30103	0.421787
4	A4	86	77.2253	3.27899	0.425573
4	A4	87	77.4261	3.25169	0.42904
4	A4	88	77.6268	3.22001	0.431788
4	A4	89	77.8276	3.19746	0.434237
4	A4	90	78.0283	3.18571	0.437333
4	A4	91	78.2291	3.16074	0.441823
4	A4	92	78.4298	3.13578	0.447661
4	A4	93	78.6306	3.10657	0.454073
4	A4	94	78.8313	3.08571	0.460114
4	A4	95	79.032	3.05344	0.465247
4	A4	96	79.2328	3.03133	0.469506
4	A4	97	79.4335	3.01289	0.473272
4	A4	98	79.6343	2.9816	0.477004
4	A4	99	79.835	2.95335	0.481178
4	A4	100	80.0358	2.92875	0.486403
4	A4	101	80.2365	2.90586	0.493439
4	A4	102	80.4373	2.8757	0.502895
4	A4	103	80.638	2.85311	0.51474
4	A4	104	80.8388	2.82832	0.527929
4	A4	105	81.0395	2.79606	0.540536
4	A4	106	81.2403	2.758	0.550345
4	A4	107	81.441	2.72767	0.555625
4	A4	108	81.6417	2.69762	0.555684
4	A4	109	81.8425	2.66901	0.551001
4	A4	110	82.0432	2.63114	0.543128
4	A4	111	82.244	2.60983	0.534559
4	A4	112	82.4447	2.57847	0.528699
4	A4	113	82.6455	2.54707	0.529761
4	A4	114	82.8462	2.53162	0.542258
4	A4	115	83.047	2.49952	0.569941
4	A4	116	83.2477	2.47627	0.614249
4	A4	117	83.4484	2.45289	0.672813
4	A4	118	83.6492	2.4118	0.738926
4	A4	119	83.8499	2.36688	0.80268
4	A4	120	84.0507	2.31352	0.853833
4	A4	121	84.2514	2.23305	0.885348
4	A4	122	84.4522	2.17542	0.895821
4	A4	123	84.6529	2.13645	0.889369
4	A4	124	84.8537	2.10177	0.872964
4	A4	125	85.0544	2.05821	0.852794
4	A4	126	85.2552	2.01135	0.831852
4	A4	127	85.4559	1.96656	0.810049
4	A4	128	85.6566	1.91316	0.786468
4	A4	129	85.8574	1.86342	0.762102
4	A4	130	86.0581	1.8306	0.74133
4	A4	131	86.2589	1.80185	0.731308
4	A4	132	86.4596	1.76847	0.739829
4	A4	133	86.6604	1.74001	0.772877
4	A4	134	86.8611	1.70262	0.83306
4	A4	135	87.0619	1.66205	0.919439
4	A4	136	87.2626	1.60227	1.02839
4	A4	137	87.4634	1.54011	1.15478
4	A4	138	87.6641	1.47741	1.29279
4	A4	139	87.8648	1.40418	1.43629
4	A4	140	88.0656	1.31516	1.57906
4	A4	141	88.2663	1.21733	1.71462
4	A4	142	88.4671	1.1087	1.83536
4	A4	143	88.6678	0.981381	1.9306
4	A4	144	88.8686	0.852824	1.98496
4	A4	145	89.0693	0.710279	1.97951
4	A4	146	89.2701	0.553556	1.89758
4	A4	147	89.4708	0.412437	1.73359
4	A4	148	89.6716	0.340444	1.49981
4	A4	149	89.8723	0.315171	1.22607
4	A4	150	90.073	0.30547	0.951189
4	A4	151	90.2738	0.29349	0.710689
4	A4	152	90.4745	0.28319	0.526849
4	A4	153	90.6753	0.26997	0.40532
4	A4	154	90.876	0.263109	0.337934
4	A4	155	91.0768	0.248092	0.308577
4	A4	156	91.2775	0.229647	0.299042
4	A4	157	91.4783	0.20484	0.293407
4	A4	158	91.679	0.172031	0.280847
4	A4	159	91.8797	0.160357	0.256924
4	A4	160	92.0805	0.154217	0.223167
4	A4	161	92.2812	0.150546	0.18495
4	A4	162	92.482	0.150229	0.148415
4	A4	163	92.6827	0.145433	0.117799
4	A4	164	92.8835	0.140178	0.0942755
4	A4	165	93.0842	0.13375	0.0765159
4	A4	166	93.285	0.130637	0.0622234
4	A4	167	93.4857	0.129027	0.049588
4	A4	168	93.6865	0.127703	0.03794
4	A4	169	93.8872	0.130502	0.0275479
4	A4	170	94.088	0.127927	0.0189828
4	A4	171	94.2887	0.128678	0.0125603
4	A4	172	94.4894	0.12781	0.00813961
4	A4	173	94.6902	0.128669	0.00525306
4	A4	174	94.8909	0.126535	0.00336581
5	A5	1	60.162	5.12034	0.225669
5	A5	2	60.3627	5.11247	0.22148
5	A5	3	60.5635	5.09047	0.21825
5	A5	4	60.7642	5.10042	0.21726
5	A5	5	60.965	5.083	0.21916
5	A5	6	61.1657	5.05689	0.223676
5	A5	7	61.3665	5.03796	0.22975
5	A5	8	61.5672	5.04301	0.235927
5	A5	9	61.768	5.00887	0.24083
5	A5	10	61.9687	4.99554	0.243555
5	A5	11	62.1694	4.97033	0.243992
5	A5	12	62.3702	4.95995	0.242862
5	A5	13	62.5709	4.93644	0.241508
5	A5	14	62.7717	4.92643	0.241359
5	A5	15	62.9724	4.90213	0.243447
5	A5	16	63.1732	4.89955	0.248071
5	A5	17	63.3739	4.87935	0.254883
5	A5	18	63.5747	4.85039	0.263128
5	A5	19	63.7754	4.83243	0.271948
5	A5	20	63.9762	4.82759	0.280431
5	A5	21	64.1769	4.79532	0.287622
5	A5	22	64.3777	4.78	0.292613
5	A5	23	64.5784	4.74975	0.294892
5	A5	24	64.7791	4.73176	0.294718
5	A5	25	64.9799	4.71083	0.293188
5	A5	26	65.1806	4.68828	0.291825
5	A5	27	65.3814	4.6681	0.291836
5	A5	28	65.5821	4.66795	0.293495
5	A5	29	65.7829	4.63705	0.29614
5	A5	30	65.9836	4.60691	0.298708
5	A5	31	66.1844	4.58933	0.300519
5	A5	32	66.3851	4.56569	0.301645
5	A5	33	66.5858	4.54826	0.302723
5	A5	34	66.7866	4.53293	0.304423
5	A5	35	66.9873	4.50853	0.306989
5	A5	36	67.1881	4.47538	0.3102
5	A5	37	67.3888	4.46631	0.313566
5	A5	38	67.5896	4.43539	0.316587
5	A5	39	67.7903	4.41767	0.318927
5	A5	40	67.9911	4.3884	0.32051
5	A5	41	68.1918	4.3695	0.321523
5	A5	42	68.3926	4.34099	0.322327
5	A5	43	68.5933	4.32366	0.323246
5	A5	44	68.794	4.30842	0.324392
5	A5	45	68.9948	4.27428	0.325661
5	A5	46	69.1955	4.25165	0.326935
5	A5	47	69.3963	4.22936	0.328306
5	A5	48	69.597	4.20421	0.330016
5	A5	49	69.7978	4.19116	0.332184
5	A5	50	69.9985	4.16392	0.334538
5	A5	51	70.1993	4.13645	0.336434
5	A5	52	70.4	4.10985	0.337215
5	A5	53	70.6008	4.08931	0.336612
5	A5	54	70.8015	4.06363	0.334882
5	A5	55	71.0022	4.04372	0.332595
5	A5	56	71.203	4.02109	0.330268
5	A5	57	71.4037	4.00351	0.328171
5	A5	58	71.6045	3.96951	0.326355
5	A5	59	71.8052	3.94857	0.324842
5	A5	60	72.006	3.93344	0.323728
5	A5	61	72.2067	3.91115	0.323108
5	A5	62	72.4075	3.88114	0.322951
5	A5	63	72.6082	3.86006	0.323018
5	A5	64	72.8089	3.84704	0.322949
5	A5	65	73.0097	3.81625	0.32247
5	A5	66	73.2104	3.79277	0.321612
5	A5	67	73.4112	3.76647	0.320745
5	A5	68	73.6119	3.75381	0.320387
5	A5	69	73.8127	3.73382	0.320848
5	A5	70	74.0134	3.70729	0.32199
5	A5	71	74.2142	3.68352	0.323271
5	A5	72	74.4149	3.66041	0.324045
5	A5	73	74.6157	3.63378	0.323912
5	A5	74	74.8164	3.62131	0.322869
5	A5	75	75.0172	3.58718	0.321256
5	A5	76	75.2179	3.57192	0.319558
5	A5	77	75.4186	3.54865	0.318195
5	A5	78	75.6194	3.52955	0.317377
5	A5	79	75.8201	3.50425	0.317066
5	A5	80	76.0209	3.48483	0.317069
5	A5	81	76.2216	3.46321	0.317198
5	A5	82	76.4224	3.42838	0.317422
5	A5	83	76.6231	3.42236	0.317853
5	A5	84	76.8238	3.39478	0.31861
5	A5	85	77.0246	3.37479	0.319659
5	A5	86	77.2253	3.34802	0.320855
5	A5	87	77.4261	3.33153	0.322128
5	A5	88	77.6268	3.30048	0.323678
5	A5	89	77.8276	3.27924	0.32595
5	A5	90	78.0283	3.2655	0.329332
5	A5	91	78.2291	3.23722	0.333769
5	A5	92	78.4298	3.21977	0.338586
5	A5	93	78.6306	3.18673	0.342704
5	A5	94	78.8313	3.16652	0.345152
5	A5	95	79.032	3.1354	0.34556
5	A5	96	79.2328	3.11277	0.344308
5	A5	97	79.4335	3.09422	0.342318
5	A5	98	79.6343	3.06565	0.340609
5	A5	99	79.835	3.04932	0.339951
5	A5	100	80.0358	3.02026	0.340724
5	A5	101	80.2365	3.00016	0.342973
5	A5	102	80.4373	2.973	0.346469
5	A5	103	80.638	2.95174	0.350669
5	A5	104	80.8388	2.92879	0.354655
5	A5	105	81.0395	2.90321	0.357219
5	A5	106	81.2403	2.87225	0.3572
5	A5	107	81.441	2.84309	0.354004
5	A5	108	81.6417	2.8208	0.348011
5	A5	109	81.8425	2.7967	0.34064
5	A5	110	82.0432	2.76968	0.333975
5	A5	111	82.244	2.75586	0.330151
5	A5	112	82.4447	2.73388	0.330782
5	A5	113	82.6455	2.71152	0.33666
5	A5	114	82.8462	2.68953	0.347822
5	A5	115	83.047	2.66365	0.36381
5	A5	116	83.2477	2.6343	0.383851
5	A5	117	83.4484	2.61747	0.406863
5	A5	118	83.6492	2.58249	0.431338
5	A5	119	83.8499	2.54923	0.455363
5	A5	120	84.0507	2.51829	0.477009
5	A5	121	84.2514	2.47391	0.494916
5	A5	122	84.4522	2.43251	0.508817
5	A5	123	84.6529	2.40126	0.519603
5	A5	124	84.8537	2.36744	0.528848
5	A5	125	85.0544	2.33491	0.538118
5	A5	126	85.2552	2.2882	0.548416
5	A5	127	85.4559	2.25593	0.560047
5	A5	128	85.6566	2.21046	0.572781
5	A5	129	85.8574	2.17255	0.586142
5	A5	130	86.0581	2.13241	0.599667
5	A5	131	86.2589	2.08853	0.613199
5	A5	132	86.4596	2.03809	0.627287
5	A5	133	86.6604	1.99595	0.643641
5	A5	134	86.8611	1.95501	0.665407
5	A5	135	87.0619	1.90782	0.697051
5	A5	136	87.2626	1.86135	0.743748
5	A5	137	87.4634	1.81435	0.810419
5	A5	138	87.6641	1.76643	0.900773
5	A5	139	87.8648	1.70929	1.01683
5	A5	140	88.0656	1.63209	1.15893
5	A5	141	88.2663	1.54297	1.32558
5	A5	142	88.4671	1.44365	1.51179
5	A5	143	88.6678	1.31195	1.70546
5	A5	144	88.8686	1.16482	1.88353
5	A5	145	89.0693	0.980909	2.01198
5	A5	146	89.2701	0.754668	2.05323
5	A5	147	89.4708	0.501432	1.98001
5	A5	148	89.6716	0.323409	1.78914
5	A5	149	89.8723	0.276326	1.50693
5	A5	150	90.073	0.265634	1.1817
5	A5	151	90.2738	0.256705	0.866894
5	A5	152	90.4745	0.250486	0.603846
5	A5	153	90.6753	0.244617	0.412108
5	A5	154	90.876	0.236228	0.290005
5	A5	155	91.0768	0.221844	0.222177
5	A5	156	91.2775	0.207455	0.188767
5	A5	157	91.4783	0.191665	0.172251
5	A5	158	91.679	0.177546	0.160697
5	A5	159	91.8797	0.163458	0.148098
5	A5	160	92.0805	0.158185	0.133049
5	A5	161	92.2812	0.152502	0.11679
5	A5	162	92.482	0.151674	0.101286
5	A5	163	92.6827	0.144253	0.0878481
5	A5	164	92.8835	0.139371	0.0765781
5	A5	165	93.0842	0.132983	0.066631
5	A5	166	93.285	0.127896	0.0569518
5	A5	167	93.4857	0.123941	0.0469688
5	A5	168	93.6865	0.124901	0.0368562
5	A5	169	93.8872	0.12656	0.0273079
5	A5	170	94.088	0.1252	0.0190729
5	A5	171	94.2887	0.121863	0.0125864
5	A5	172	94.4894	0.123894	0.00787355
5	A5	173	94.6902	0.125373	0.00467639
5	A5	174	94.8909	0.123414	0.00263619
6	A6	1	60.162	5.04806	0.232689
6	A6	2	60.3627	5.05205	0.225981
6	A6	3	60.5635	5.04233	0.219546
6	A6	4	60.7642	5.02991	0.215103
6	A6	5	60.965	5.02372	0.213972
6	A6	6	61.1657	4.9999	0.216643
6	A6	7	61.3665	4.99968	0.222675
6	A6	8	61.5672	4.9855	0.23084
6	A6	9	61.768	4.9631	0.239542
6	A6	10	61.9687	4.95136	0.247278
6	A6	11	62.1694	4.94467	0.253142
6	A6	12	62.3702	4.90836	0.25709
6	A6	13	62.5709	4.89646	0.25982
6	A6	14	62.7717	4.8953	0.262358
6	A6	15	62.9724	4.86863	0.265561
6	A6	16	63.1732	4.85485	0.26978
6	A6	17	63.3739	4.83292	0.274848
6	A6	18	63.5747	4.82362	0.280217
6	A6	19	63.7754	4.80581	0.285219
6	A6	20	63.9762	4.7856	0.28937
6	A6	21	64.1769	4.76296	0.292661
6	A6	22	64.3777	4.74611	0.295627
6	A6	23	64.5784	4.72855	0.299087
6	A6	24	64.7791	4.71303	0.303551
6	A6	25	64.9799	4.70261	0.308821
6	A6	26	65.1806	4.67789	0.314009
6	A6	27	65.3814	4.65162	0.318104
6	A6	28	65.5821	4.63275	0.320615
6	A6	29	65.7829	4.61476	0.321873
6	A6	30	65.9836	4.60019	0.322842
6	A6	31	66.1844	4.57633	0.324513
6	A6	32	66.3851	4.55692	0.327456
6	A6	33	66.5858	4.54238	0.331544
6	A6	34	66.7866	4.51611	0.336065
6	A6	35	66.9873	4.50199	0.340088
6	A6	36	67.1881	4.46878	0.34291
6	A6	37	67.3888	4.45062	0.344369
6	A6	38	67.5896	4.42871	0.344878
6	A6	39	67.7903	4.40772	0.345132
6	A6	40	67.9911	4.38799	0.345685
6	A6	41	68.1918	4.36984	0.346653
6	A6	42	68.3926	4.34025	0.347717
6	A6	43	68.5933	4.32584	0.348368
6	A6	44	68.794	4.29726	0.348253
6	A6	45	68.9948	4.28489	0.347457
6	A6	46	69.1955	4.25004	0.346571
6	A6	47	69.3963	4.23633	0.346503
6	A6	48	69.597	4.21939	0.348123
6	A6	49	69.7978	4.19687	0.351863
6	A6	50	69.9985	4.17508	0.357527
6	A6	51	70.1993	4.15038	0.364347
6	A6	52	70.4	4.13295	0.371252
6	A6	53	70.6008	4.10231	0.377152
6	A6	54	70.8015	4.08405	0.38116
6	A6	55	71.0022	4.05983	0.382701
6	A6	56	71.203	4.03214	0.381661
6	A6	57	71.4037	4.01151	0.378466
6	A6	58	71.6045	3.98626	0.374107
6	A6	59	71.8052	3.96073	0.369911
6	A6	60	72.006	3.95005	0.367141
6	A6	61	72.2067	3.92555	0.366528
6	A6	62	72.4075	3.89579	0.368015
6	A6	63	72.6082	3.8844	0.370796
6	A6	64	72.8089	3.85824	0.373692
6	A6	65	73.0097	3.82947	0.375642
6	A6	66	73.2104	3.80942	0.376098
6	A6	67	73.4112	3.78049	0.375119
6	A6	68	73.6119	3.76582	0.373138
6	A6	69	73.8127	3.7467	0.370574
6	A6	70	74.0134	3.71589	0.367654
6	A6	71	74.2142	3.69394	0.364482
6	A6	72	74.4149	3.679	0.36135
6	A6	73	74.6157	3.64174	0.358901
6	A6	74	74.8164	3.63601	0.358011
6	A6	75	75.0172	3.6152	0.359364
6	A6	76	75.2179	3.58497	0.363049
6	A6	77	75.4186	3.57289	0.368429
6	A6	78	75.6194	3.54663	0.374374
6	A6	79	75.8201	3.52269	0.379736
6	A6	80	76.0209	3.49239	0.383762
6	A6	81	76.2216	3.47138	0.386175
6	A6	82	76.4224	3.45174	0.386956
6	A6	83	76.6231	3.42886	0.386081
6	A6	84	76.8238	3.40302	0.383481
6	A6	85	77.0246	3.37343	0.379335
6	A6	86	77.2253	3.35256	0.374338
6	A6	87	77.4261	3.33029	0.369644
6	A6	88	77.6268	3.31784	0.36637
6	A6	89	77.8276	3.28817	0.364966
6	A6	90	78.0283	3.27253	0.364953
6	A6	91	78.2291	3.24808	0.365203
6	A6	92	78.4298	3.21978	0.36462
6	A6	93	78.6306	3.19688	0.362718
6	A6	94	78.8313	3.17552	0.35976
6	A6	95	79.032	3.16196	0.356441
6	A6	96	79.2328	3.13554	0.353453
6	A6	97	79.4335	3.11461	0.351273
6	A6	98	79.6343	3.09207	0.350248
6	A6	99	79.835	3.06968	0.350748
6	A6	100	80.0358	3.05186	0.353138
6	A6	101	80.2365	3.03786	0.357546
6	A6	102	80.4373	3.00829	0.363612
6	A6	103	80.638	2.98659	0.370503
6	A6	104	80.8388	2.96705	0.377201
6	A6	105	81.0395	2.93831	0.382925
6	A6	106	81.2403	2.91434	0.387422
6	A6	107	81.441	2.88868	0.390944
6	A6	108	81.6417	2.86659	0.393973
6	A6	109	81.8425	2.84915	0.396955
6	A6	110	82.0432	2.82036	0.40027
6	A6	111	82.244	2.78987	0.404523
6	A6	112	82.4447	2.76237	0.410779
6	A6	113	82.6455	2.74632	0.420525
6	A6	114	82.8462	2.72817	0.43525
6	A6	115	83.047	2.69689	0.455978
6	A6	116	83.2477	2.66842	0.483013
6	A6	117	83.4484	2.63043	0.515842
6	A6	118	83.6492	2.61035	0.552961
6	A6	119	83.8499	2.57831	0.591601
6	A6	120	84.0507	2.53653	0.627718
6	A6	121	84.2514	2.4859	0.656638
6	A6	122	84.4522	2.43615	0.674352
6	A6	123	84.6529	2.38908	0.678875
6	A6	124	84.8537	2.3491	0.670939
6	A6	125	85.0544	2.30438	0.653767
6	A6	126	85.2552	2.26861	0.63202
6	A6	127	85.4559	2.23373	0.610546
6	A6	128	85.6566	2.20037	0.593356
6	A6	129	85.8574	2.17285	0.583257
6	A6	130	86.0581	2.13438	0.582154
6	A6	131	86.2589	2.09913	0.59184
6	A6	132	86.4596	2.06426	0.61482
6	A6	133	86.6604	2.03263	0.654625
6	A6	134	86.8611	1.99716	0.715243
6	A6	135	87.0619	1.96011	0.799694
6	A6	136	87.2626	1.90934	0.908146
6	A6	137	87.4634	1.86256	1.03647
6	A6	138	87.6641	1.7931	1.17624
6	A6	139	87.8648	1.70949	1.31688
6	A6	140	88.0656	1.59887	1.44958
6	A6	141	88.2663	1.47853	1.57098
6	A6	142	88.4671	1.38272	1.68381
6	A6	143	88.6678	1.27149	1.79275
6	A6	144	88.8686	1.1551	1.8969
6	A6	145	89.0693	1.01996	1.98343
6	A6	146	89.2701	0.863797	2.02748
6	A6	147	89.4708	0.678352	2.00047
6	A6	148	89.6716	0.50591	1.88333
6	A6	149	89.8723	0.382387	1.67772
6	A6	150	90.073	0.326323	1.40869
6	A6	151	90.2738	0.311556	1.11703
6	A6	152	90.4745	0.302826	0.84533
6	A6	153	90.6753	0.290249	0.624792
6	A6	154	90.876	0.280249	0.468247
6	A6	155	91.0768	0.267386	0.370986
6	A6	156	91.2775	0.246678	0.317011
6	A6	157	91.4783	0.223155	0.286925
6	A6	158	91.679	0.192893	0.264388
6	A6	159	91.8797	0.178757	0.239594
6	A6	160	92.0805	0.171339	0.209643
6	A6	161	92.2812	0.166304	0.176578
6	A6	162	92.482	0.16282	0.144401
6	A6	163	92.6827	0.156854	0.116455
6	A6	164	92.8835	0.15336	0.0940887
6	A6	165	93.0842	0.148933	0.0767151
6	A6	166	93.285	0.143763	0.0627412
6	A6	167	93.4857	0.14036	0.0506151
6	A6	168	93.6865	0.141132	0.0394726
6	A6	169	93.8872	0.139568	0.0292371
6	A6	170	94.088	0.137392	0.0203254
6	A6	171	94.2887	0.140754	0.0132179
6	A6	172	94.4894	0.141148	0.00812263
6	A6	173	94.6902	0.139879	0.00485726
6	A6	174	94.8909	0.137741	0.00295141
7	A7	1	60.162	5.93416	0.271531
7	A7	2	60.3627	5.93384	0.272125
7	A7	3	60.5635	5.89754	0.272419
7	A7	4	60.7642	5.87305	0.27248
7	A7	5	60.965	5.85148	0.2728
7	A7	6	61.1657	5.82508	0.274
7	A7	7	61.3665	5.80263	0.276346
7	A7	8	61.5672	5.79163	0.279462
7	A7	9	61.768	5.75204	0.282438
7	A7	10	61.9687	5.72238	0.284278
7	A7	11	62.1694	5.69726	0.284371
7	A7	12	62.3702	5.6754	0.28271
7	A7	13	62.5709	5.64225	0.27981
7	A7	14	62.7717	5.62009	0.276404
7	A7	15	62.9724	5.58783	0.273201
7	A7	16	63.1732	5.58002	0.270695
7	A7	17	63.3739	5.54006	0.269175
7	A7	18	63.5747	5.52412	0.268723
7	A7	19	63.7754	5.49079	0.269276
7	A7	20	63.9762	5.47932	0.270614
7	A7	21	64.1769	5.44797	0.272417
7	A7	22	64.3777	5.42715	0.274366
7	A7	23	64.5784	5.38607	0.27627
7	A7	24	64.7791	5.37916	0.278125
7	A7	25	64.9799	5.34399	0.279991
7	A7	26	65.1806	5.32819	0.28181
7	A7	27	65.3814	5.29197	0.283341
7	A7	28	65.5821	5.27481	0.28425
7	A7	29	65.7829	5.24401	0.284371
7	A7	30	65.9836	5.21906	0.283895
7	A7	31	66.1844	5.18314	0.283318
7	A7	32	66.3851	5.17494	0.283158
7	A7	33	66.5858	5.14154	0.283555
7	A7	34	66.7866	5.1191	0.284107
7	A7	35	66.9873	5.09013	0.284095
7	A7	36	67.1881	5.06379	0.282984
7	A7	37	67.3888	5.0258	0.280867
7	A7	38	67.5896	4.99658	0.278506
7	A7	39	67.7903	4.99641	0.276901
7	A7	40	67.9911	4.96159	0.276714
7	A7	41	68.1918	4.92618	0.277933
7	A7	42	68.3926	4.91269	0.279953
7	A7	43	68.5933	4.87713	0.281955
7	A7	44	68.794	4.86114	0.283301
7	A7	45	68.9948	4.824	0.283761
7	A7	46	69.1955	4.79231	0.283485
7	A7	47	69.3963	4.78196	0.282831
7	A7	48	69.597	4.75759	0.282144
7	A7	49	69.7978	4.71499	0.281606
7	A7	50	69.9985	4.69224	0.281198
7	A7	51	70.1993	4.68674	0.280709
7	A7	52	70.4	4.64112	0.279845
7	A7	53	70.6008	4.62445	0.278387
7	A7	54	70.8015	4.59317	0.276381
7	A7	55	71.0022	4.5686	0.274238
7	A7	56	71.203	4.54479	0.272599
7	A7	57	71.4037	4.53142	0.272026
7	A7	58	71.6045	4.50143	0.272704
7	A7	59	71.8052	4.47258	0.274372
7	A7	60	72.006	4.44983	0.276492
7	A7	61	72.2067	4.42725	0.278504
7	A7	62	72.4075	4.39345	0.279996
7	A7	63	72.6082	4.37787	0.280721
7	A7	64	72.8089	4.34458	0.280522
7	A7	65	73.0097	4.31936	0.279323
7	A7	66	73.2104	4.30137	0.277185
7	A7	67	73.4112	4.26563	0.274416
7	A7	68	73.6119	4.24418	0.271589
7	A7	69	73.8127	4.22036	0.269398
7	A7	70	74.0134	4.20322	0.268363
7	A7	71	74.2142	4.17512	0.26857
7	A7	72	74.4149	4.15682	0.269657
7	A7	73	74.6157	4.12294	0.271041
7	A7	74	74.8164	4.09506	0.27226
7	A7	75	75.0172	4.07472	0.27308
7	A7	76	75.2179	4.05667	0.273407
7	A7	77	75.4186	4.02899	0.273087
7	A7	78	75.6194	4.00563	0.271894
7	A7	79	75.8201	3.96578	0.269712
7	A7	80	76.0209	3.95213	0.266755
7	A7	81	76.2216	3.92941	0.263588
7	A7	82	76.4224	3.90425	0.260956
7	A7	83	76.6231	3.88464	0.259534
7	A7	84	76.8238	3.85011	0.259704
7	A7	85	77.0246	3.83979	0.261422
7	A7	86	77.2253	3.81942	0.264139
7	A7	87	77.4261	3.78771	0.266878
7	A7	88	77.6268	3.76443	0.268528
7	A7	89	77.8276	3.73474	0.268273
7	A7	90	78.0283	3.70656	0.265955
7	A7	91	78.2291	3.68656	0.262121
7	A7	92	78.4298	3.66575	0.257773
7	A7	93	78.6306	3.64251	0.253935
7	A7	94	78.8313	3.61852	0.251334
7	A7	95	79.032	3.60108	0.250243
7	A7	96	79.2328	3.56893	0.250525
7	A7	97	79.4335	3.56351	0.251806
7	A7	98	79.6343	3.52654	0.253665
7	A7	99	79.835	3.50638	0.255815
7	A7	100	80.0358	3.47962	0.258147
7	A7	101	80.2365	3.46128	0.260572
7	A7	102	80.4373	3.44217	0.26284
7	A7	103	80.638	3.41539	0.264456
7	A7	104	80.8388	3.38617	0.264884
7	A7	105	81.0395	3.35398	0.263876
7	A7	106	81.2403	3.33656	0.261684
7	A7	107	81.441	3.31926	0.259003
7	A7	108	81.6417	3.29167	0.256703
7	A7	109	81.8425	3.26334	0.255531
7	A7	110	82.0432	3.24388	0.255887
7	A7	111	82.244	3.22596	0.257723
7	A7	112	82.4447	3.20928	0.260586
7	A7	113	82.6455	3.16907	0.263823
7	A7	114	82.8462	3.1448	0.266871
7	A7	115	83.047	3.12929	0.26949
7	A7	116	83.2477	3.10046	0.271783
7	A7	117	83.4484	3.07777	0.274073
7	A7	118	83.6492	3.05264	0.276827
7	A7	119	83.8499	3.02403	0.280692
7	A7	120	84.0507	2.9967	0.28658
7	A7	121	84.2514	2.9755	0.295618
7	A7	122	84.4522	2.95216	0.308887
7	A7	123	84.6529	2.92913	0.327061
7	A7	124	84.8537	2.88966	0.350032
7	A7	125	85.0544	2.85486	0.376633
7	A7	126	85.2552	2.83907	0.404491
7	A7	127	85.4559	2.7878	0.430178
7	A7	128	85.6566	2.73899	0.449845
7	A7	129	85.8574	2.68644	0.460306
7	A7	130	86.0581	2.63318	0.460256
7	A7	131	86.2589	2.59299	0.451146
7	A7	132	86.4596	2.54747	0.43747
7	A7	133	86.6604	2.51977	0.426582
7	A7	134	86.8611	2.48869	0.428364
7	A7	135	87.0619	2.45017	0.454893
7	A7	136	87.2626	2.43395	0.519842
7	A7	137	87.4634	2.39868	0.636885
7	A7	138	87.6641	2.36045	0.816526
7	A7	139	87.8648	2.31472	1.06132
7	A7	140	88.0656	2.23764	1.36068
7	A7	141	88.2663	2.12219	1.68747
7	A7	142	88.4671	1.92278	1.99884
7	A7	143	88.6678	1.58894	2.24293
7	A7	144	88.8686	1.17021	2.37099
7	A7	145	89.0693	0.792055	2.35168
7	A7	146	89.2701	0.541693	2.18221
7	A7	147	89.4708	0.40317	1.89089
7	A7	148	89.6716	0.342499	1.52906
7	A7	149	89.8723	0.311708	1.15523
7	A7	150	90.073	0.294969	0.818529
7	A7	151	90.2738	0.286371	0.548238
7	A7	152	90.4745	0.277721	0.352232
7	A7	153	90.6753	0.273584	0.222539
7	A7	154	90.876	0.265635	0.143509
7	A7	155	91.0768	0.264176	0.0987247
7	A7	156	91.2775	0.256365	0.0748677
7	A7	157	91.4783	0.251761	0.0628064
7	A7	158	91.679	0.248575	0.0570359
7	A7	159	91.8797	0.242873	0.0545648
7	A7	160	92.0805	0.238348	0.0538902
7	A7	161	92.2812	0.233807	0.0542852
7	A7	162	92.482	0.229207	0.0553921
7	A7	163	92.6827	0.220956	0.0570356
7	A7	164	92.8835	0.219258	0.0591474
7	A7	165	93.0842	0.210443	0.0617088
7	A7	166	93.285	0.208569	0.0646485
7	A7	167	93.4857	0.199747	0.0676974
7	A7	168	93.6865	0.193293	0.0702616
7	A7	169	93.8872	0.186438	0.0714095
7	A7	170	94.088	0.177145	0.0700433
7	A7	171	94.2887	0.168643	0.0652609
7	A7	172	94.4894	0.162206	0.0567954
7	A7	173	94.6902	0.154891	0.0453238
7	A7	174	94.8909	0.151524	0.032422
8	A8	1	60.162	4.79354	0.288444
8	A8	2	60.3627	4.76839	0.288402
8	A8	3	60.5635	4.75731	0.287846
8	A8	4	60.7642	4.72787	0.286879
8	A8	5	60.965	4.70647	0.28593
8	A8	6	61.1657	4.68492	0.285608
8	A8	7	61.3665	4.65662	0.286431
8	A8	8	61.5672	4.64327	0.288573
8	A8	9	61.768	4.61425	0.29172
8	A8	10	61.9687	4.59114	0.295096
8	A8	11	62.1694	4.57023	0.297751
8	A8	12	62.3702	4.53869	0.298961
8	A8	13	62.5709	4.51338	0.298612
8	A8	14	62.7717	4.48468	0.297288
8	A8	15	62.9724	4.45634	0.295967
8	A8	16	63.1732	4.44564	0.295446
8	A8	17	63.3739	4.42462	0.295889
8	A8	18	63.5747	4.3879	0.296772
8	A8	19	63.7754	4.36812	0.29726
8	A8	20	63.9762	4.34046	0.296697
8	A8	21	64.1769	4.31257	0.294872
8	A8	22	64.3777	4.29365	0.291952
8	A8	23	64.5784	4.27019	0.288227
8	A8	24	64.7791	4.24339	0.283935
8	A8	25	64.9799	4.22419	0.279301
8	A8	26	65.1806	4.19519	0.274676
8	A8	27	65.3814	4.1746	0.270575
8	A8	28	65.5821	4.15676	0.267499
8	A8	29	65.7829	4.13667	0.265635
8	A8	30	65.9836	4.11847	0.264732
8	A8	31	66.1844	4.09421	0.26426
8	A8	32	66.3851	4.06834	0.26381
8	A8	33	66.5858	4.04257	0.263406
8	A8	34	66.7866	4.0279	0.263534
8	A8	35	66.9873	4.01036	0.264844
8	A8	36	67.1881	3.97602	0.267739
8	A8	37	67.3888	3.96729	0.272132
8	A8	38	67.5896	3.93953	0.277458
8	A8	39	67.7903	3.91247	0.282906
8	A8	40	67.9911	3.88499	0.287703
8	A8	41	68.1918	3.86956	0.291296
8	A8	42	68.3926	3.83672	0.29343
8	A8	43	68.5933	3.81563	0.294133
8	A8	44	68.794	3.78829	0.293718
8	A8	45	68.9948	3.76426	0.292735
8	A8	46	69.1955	3.73979	0.291883
8	A8	47	69.3963	3.71757	0.291819
8	A8	48	69.597	3.69713	0.292926
8	A8	49	69.7978	3.66906	0.295156
8	A8	50	69.9985	3.64646	0.298026
8	A8	51	70.1993	3.62166	0.30079
8	A8	52	70.4	3.59498	0.302705
8	A8	53	70.6008	3.57183	0.30336
8	A8	54	70.8015	3.54058	0.30286
8	A8	55	71.0022	3.51596	0.301804
8	A8	56	71.203	3.49874	0.301023
8	A8	57	71.4037	3.4744	0.301188
8	A8	58	71.6045	3.45262	0.302556
8	A8	59	71.8052	3.41896	0.304947
8	A8	60	72.006	3.39873	0.307956
8	A8	61	72.2067	3.37544	0.311211
8	A8	62	72.4075	3.34459	0.314514
8	A8	63	72.6082	3.32161	0.317838
8	A8	64	72.8089	3.29233	0.321235
8	A8	65	73.0097	3.27103	0.324743
8	A8	66	73.2104	3.24506	0.328384
8	A8	67	73.4112	3.20956	0.332237
8	A8	68	73.6119	3.18696	0.336538
8	A8	69	73.8127	3.16321	0.34171
8	A8	70	74.0134	3.12982	0.348267
8	A8	71	74.2142	3.10467	0.35663
8	A8	72	74.4149	3.07713	0.366989
8	A8	73	74.6157	3.04407	0.379232
8	A8	74	74.8164	3.01407	0.392983
8	A8	75	75.0172	2.97896	0.407677
8	A8	76	75.2179	2.94634	0.422607
8	A8	77	75.4186	2.91234	0.436965
8	A8	78	75.6194	2.87771	0.449875
8	A8	79	75.8201	2.82917	0.460481
8	A8	80	76.0209	2.79309	0.468043
8	A8	81	76.2216	2.75777	0.472014
8	A8	82	76.4224	2.71286	0.472076
8	A8	83	76.6231	2.66786	0.46811
8	A8	84	76.8238	2.63483	0.460191
8	A8	85	77.0246	2.59828	0.448541
8	A8	86	77.2253	2.56005	0.433575
8	A8	87	77.4261	2.52346	0.416006
8	A8	88	77.6268	2.48726	0.396993
8	A8	89	77.8276	2.46111	0.3782
8	A8	90	78.0283	2.42635	0.36163
8	A8	91	78.2291	2.4091	0.349339
8	A8	92	78.4298	2.38015	0.343182
8	A8	93	78.6306	2.36136	0.344859
8	A8	94	78.8313	2.32698	0.356267
8	A8	95	79.032	2.29786	0.379995
8	A8	96	79.2328	2.27766	0.419627
8	A8	97	79.4335	2.25029	0.479648
8	A8	98	79.6343	2.2088	0.564914
8	A8	99	79.835	2.17528	0.679755
8	A8	100	80.0358	2.12526	0.82674
8	A8	101	80.2365	2.05722	1.00506
8	A8	102	80.4373	1.98285	1.20864
8	A8	103	80.638	1.87357	1.4243
8	A8	104	80.8388	1.73709	1.63086
8	A8	105	81.0395	1.57092	1.80044
8	A8	106	81.2403	1.38776	1.90289
8	A8	107	81.441	1.15797	1.91328
8	A8	108	81.6417	0.910098	1.8205
8	A8	109	81.8425	0.696436	1.63309
8	A8	110	82.0432	0.577029	1.37906
8	A8	111	82.244	0.542383	1.09854
8	A8	112	82.4447	0.524526	0.832258
8	A8	113	82.6455	0.511127	0.610752
8	A8	114	82.8462	0.497314	0.448648
8	A8	115	83.047	0.480588	0.345266
8	A8	116	83.2477	0.471096	0.289562
8	A8	117	83.4484	0.447947	0.266204
8	A8	118	83.6492	0.427515	0.260329
8	A8	119	83.8499	0.401042	0.260162
8	A8	120	84.0507	0.374975	0.257906
8	A8	121	84.2514	0.346409	0.249591
8	A8	122	84.4522	0.321466	0.234398
8	A8	123	84.6529	0.308415	0.213682
8	A8	124	84.8537	0.294412	0.189877
8	A8	125	85.0544	0.280594	0.165503
8	A8	126	85.2552	0.271607	0.1425
8	A8	127	85.4559	0.260018	0.121952
8	A8	128	85.6566	0.256472	0.104131
8	A8	129	85.8574	0.248164	0.0887244
8	A8	130	86.0581	0.244037	0.0751381
8	A8	131	86.2589	0.235172	0.0628174
8	A8	132	86.4596	0.230992	0.0514999
8	A8	133	86.6604	0.2291	0.0413023
8	A8	134	86.8611	0.228796	0.0325979
8	A8	135	87.0619	0.225718	0.0257477
8	A8	136	87.2626	0.229094	0.0208438
8	A8	137	87.4634	0.226135	0.0176156
8	A8	138	87.6641	0.222237	0.0155424
8	A8	139	87.8648	0.224007	0.0140842
8	A8	140	88.0656	0.219688	0.0128856
8	A8	141	88.2663	0.220533	0.0118392
8	A8	142	88.4671	0.220815	0.0109998
8	A8	143	88.6678	0.219389	0.0104309
8	A8	144	88.8686	0.218374	0.0100902
8	A8	145	89.0693	0.217953	0.00982508
8	A8	146	89.2701	0.215986	0.00946421
8	A8	147	89.4708	0.213467	0.00893776
8	A8	148	89.6716	0.216683	0.00833609
8	A8	149	89.8723	0.213906	0.00786705
8	A8	150	90.073	0.213763	0.00772864
8	A8	151	90.2738	0.21496	0.00797783
8	A8	152	90.4745	0.213443	0.00847232
8	A8	153	90.6753	0.211514	0.00892952
8	A8	154	90.876	0.211012	0.00907164
8	A8	155	91.0768	0.20774	0.00876861
8	A8	156	91.2775	0.210368	0.00808987
8	A8	157	91.4783	0.208984	0.00723648
8	A8	158	91.679	0.208877	0.00641097
8	A8	159	91.8797	0.20795	0.00571911
8	A8	160	92.0805	0.207493	0.00516436
8	A8	161	92.2812	0.208074	0.00471418
8	A8	162	92.482	0.204653	0.00436924
8	A8	163	92.6827	0.208521	0.00417398
8	A8	164	92.8835	0.206738	0.00416694
8	A8	165	93.0842	0.206655	0.00431792
8	A8	166	93.285	0.205513	0.00451019
8	A8	167	93.4857	0.203921	0.00458615
8	A8	168	93.6865	0.206016	0.00442251
8	A8	169	93.8872	0.203773	0.00398446
8	A8	170	94.088	0.20378	0.00333232
8	A8	171	94.2887	0.20353	0.00258762
8	A8	172	94.4894	0.204139	0.00187991
8	A8	173	94.6902	0.20548	0.00129976
8	A8	174	94.8909	0.202611	0.000875504
9	A9	1	60.162	5.83072	0.326248
9	A9	2	60.3627	5.81735	0.328152
9	A9	3	60.5635	5.78148	0.329124
9	A9	4	60.7642	5.748	0.328981
9	A9	5	60.965	5.72444	0.328127
9	A9	6	61.1657	5.71251	0.327198
9	A9	7	61.3665	5.66628	0.326625
9	A9	8	61.5672	5.65197	0.326416
9	A9	9	61.768	5.62162	0.326321
9	A9	10	61.9687	5.58668	0.32619
9	A9	11	62.1694	5.56462	0.326132
9	A9	12	62.3702	5.53126	0.326449
9	A9	13	62.5709	5.51024	0.327327
9	A9	14	62.7717	5.4887	0.328721
9	A9	15	62.9724	5.44846	0.330397
9	A9	16	63.1732	5.41449	0.332146
9	A9	17	63.3739	5.39585	0.333901
9	A9	18	63.5747	5.37108	0.335624
9	A9	19	63.7754	5.34477	0.337182
9	A9	20	63.9762	5.2981	0.338323
9	A9	21	64.1769	5.28295	0.33883
9	A9	22	64.3777	5.25461	0.338693
9	A9	23	64.5784	5.21727	0.338135
9	A9	24	64.7791	5.18929	0.337483
9	A9	25	64.9799	5.17387	0.336944
9	A9	26	65.1806	5.13836	0.336447
9	A9	27	65.3814	5.1023	0.335707
9	A9	28	65.5821	5.09219	0.33444
9	A9	29	65.7829	5.04836	0.332643
9	A9	30	65.9836	5.02055	0.330717
9	A9	31	66.1844	4.9995	0.3293
9	A9	32	66.3851	4.96847	0.328897
9	A9	33	66.5858	4.9493	0.329521
9	A9	34	66.7866	4.9208	0.330608
9	A9	35	66.9873	4.88248	0.331332
9	A9	36	67.1881	4.85312	0.331018
9	A9	37	67.3888	4.82721	0.329495
9	A9	38	67.5896	4.79848	0.32711
9	A9	39	67.7903	4.77166	0.324568
9	A9	40	67.9911	4.73627	0.322656
9	A9	41	68.1918	4.72213	0.32202
9	A9	42	68.3926	4.68324	0.32295
9	A9	43	68.5933	4.66779	0.325262
9	A9	44	68.794	4.64033	0.328318
9	A9	45	68.9948	4.60089	0.331254
9	A9	46	69.1955	4.57374	0.333311
9	A9	47	69.3963	4.54979	0.334095
9	A9	48	69.597	4.51891	0.333667
9	A9	49	69.7978	4.48483	0.332373
9	A9	50	69.9985	4.46701	0.330639
9	A9	51	70.1993	4.43271	0.328794
9	A9	52	70.4	4.40845	0.327002
9	A9	53	70.6008	4.37695	0.325296
9	A9	54	70.8015	4.35654	0.323669
9	A9	55	71.0022	4.3249	0.322173
9	A9	56	71.203	4.29701	0.320941
9	A9	57	71.4037	4.27227	0.320127
9	A9	58	71.6045	4.25109	0.319794
9	A9	59	71.8052	4.21683	0.319822
9	A9	60	72.006	4.19383	0.319904
9	A9	61	72.2067	4.16604	0.319665
9	A9	62	72.4075	4.13508	0.31886
9	A9	63	72.6082	4.11607	0.317555
9	A9	64	72.8089	4.07552	0.316167
9	A9	65	73.0097	4.0591	0.315308
9	A9	66	73.2104	4.03603	0.315494
9	A9	67	73.4112	4.00979	0.316844
9	A9	68	73.6119	3.97867	0.318983
9	A9	69	73.8127	3.95359	0.321169
9	A9	70	74.0134	3.93081	0.322592
9	A9	71	74.2142	3.88999	0.322667
9	A9	72	74.4149	3.87307	0.321217
9	A9	73	74.6157	3.84035	0.318457
9	A9	74	74.8164	3.8157	0.314843
9	A9	75	75.0172	3.78571	0.310877
9	A9	76	75.2179	3.76877	0.306957
9	A9	77	75.4186	3.7429	0.303391
9	A9	78	75.6194	3.70983	0.300501
9	A9	79	75.8201	3.68551	0.29871
9	A9	80	76.0209	3.66729	0.298473
9	A9	81	76.2216	3.64324	0.300022
9	A9	82	76.4224	3.61883	0.303132
9	A9	83	76.6231	3.58487	0.307051
9	A9	84	76.8238	3.56956	0.310731
9	A9	85	77.0246	3.53808	0.313196
9	A9	86	77.2253	3.50366	0.313905
9	A9	87	77.4261	3.47877	0.312891
9	A9	88	77.6268	3.46126	0.310622
9	A9	89	77.8276	3.42693	0.307724
9	A9	90	78.0283	3.40603	0.3047
9	A9	91	78.2291	3.37548	0.301804
9	A9	92	78.4298	3.35819	0.299108
9	A9	93	78.6306	3.32891	0.296638
9	A9	94	78.8313	3.29985	0.2945
9	A9	95	79.032	3.28088	0.292891
9	A9	96	79.2328	3.25601	0.292
9	A9	97	79.4335	3.23419	0.291874
9	A9	98	79.6343	3.20559	0.292356
9	A9	99	79.835	3.18329	0.293158
9	A9	100	80.0358	3.15868	0.294001
9	A9	101	80.2365	3.13234	0.294735
9	A9	102	80.4373	3.10655	0.29533
9	A9	103	80.638	3.08477	0.295811
9	A9	104	80.8388	3.06344	0.296171
9	A9	105	81.0395	3.02555	0.296392
9	A9	106	81.2403	3.01102	0.296561
9	A9	107	81.441	2.98357	0.297006
9	A9	108	81.6417	2.9553	0.298345
9	A9	109	81.8425	2.92895	0.301394
9	A9	110	82.0432	2.91333	0.306987
9	A9	111	82.244	2.88411	0.315818
9	A9	112	82.4447	2.85805	0.328468
9	A9	113	82.6455	2.82594	0.34567
9	A9	114	82.8462	2.80339	0.368727
9	A9	115	83.047	2.76966	0.399926
9	A9	116	83.2477	2.73634	0.44281
9	A9	117	83.4484	2.70125	0.502212
9	A9	118	83.6492	2.66886	0.583994
9	A9	119	83.8499	2.62166	0.694457
9	A9	120	84.0507	2.56548	0.839234
9	A9	121	84.2514	2.50094	1.02154
9	A9	122	84.4522	2.41837	1.23986
9	A9	123	84.6529	2.31666	1.48556
9	A9	124	84.8537	2.1807	1.74153
9	A9	125	85.0544	2.00018	1.98285
9	A9	126	85.2552	1.77419	2.18013
9	A9	127	85.4559	1.52834	2.30508
9	A9	128	85.6566	1.26234	2.33681
9	A9	129	85.8574	1.01323	2.26695
9	A9	130	86.0581	0.79337	2.10202
9	A9	131	86.2589	0.61393	1.8622
9	A9	132	86.4596	0.480647	1.57702
9	A9	133	86.6604	0.395448	1.27922
9	A9	134	86.8611	0.343852	0.998257
9	A9	135	87.0619	0.317701	0.755424
9	A9	136	87.2626	0.29592	0.561415
9	A9	137	87.4634	0.276577	0.416886
9	A9	138	87.6641	0.259534	0.315252
9	A9	139	87.8648	0.24014	0.246476
9	A9	140	88.0656	0.226142	0.200472
9	A9	141	88.2663	0.213523	0.169215
9	A9	142	88.4671	0.204504	0.147364
9	A9	143	88.6678	0.19398	0.131768
9	A9	144	88.8686	0.182064	0.120494
9	A9	145	89.0693	0.177131	0.111962
9	A9	146	89.2701	0.163331	0.104548
9	A9	147	89.4708	0.155092	0.0966739
9	A9	148	89.6716	0.144187	0.0872009
9	A9	149	89.8723	0.139325	0.0757726
9	A9	150	90.073	0.134863	0.0628904
9	A9	151	90.2738	0.131552	0.0496656
9	A9	152	90.4745	0.131489	0.0373842
9	A9	153	90.6753	0.130218	0.0270832
9	A9	154	90.876	0.130779	0.0192902
9	A9	155	91.0768	0.130705	0.0139816
9	A9	156	91.2775	0.129324	0.0107231
9	A9	157	91.4783	0.126953	0.0089022
9	A9	158	91.679	0.128215	0.00794352
9	A9	159	91.8797	0.128134	0.00743212
9	A9	160	92.0805	0.125972	0.00713376
9	A9	161	92.2812	0.126767	0.00695242
9	A9	162	92.482	0.124537	0.00686915
9	A9	163	92.6827	0.124671	0.00688351
9	A9	164	92.8835	0.125552	0.00695947
9	A9	165	93.0842	0.125472	0.00699432
9	A9	166	93.285	0.120747	0.00683783
9	A9	167	93.4857	0.121611	0.00636272
9	A9	168	93.6865	0.123452	0.0055413
9	A9	169	93.8872	0.119618	0.00446966
9	A9	170	94.088	0.121992	0.00331988
9	A9	171	94.2887	0.121985	0.00225753
9	A9	172	94.4894	0.121514	0.00138368
9	A9	173	94.6902	0.119959	0.000727067
9	A9	174	94.8909	0.122393	0.00027262
10	A10	1	60.162	5.78104	0.479645
10	A10	2	60.3627	5.74964	0.486697
10	A10	3	60.5635	5.73462	0.493335
10	A10	4	60.7642	5.70052	0.497571
10	A10	5	60.965	5.67385	0.498176
10	A10	6	61.1657	5.63751	0.495156
10	A10	7	61.3665	5.61213	0.48969
10	A10	8	61.5672	5.58679	0.483598
10	A10	9	61.768	5.5636	0.478551
10	A10	10	61.9687	5.53122	0.475527
10	A10	11	62.1694	5.51446	0.474654
10	A10	12	62.3702	5.4855	0.475529
10	A10	13	62.5709	5.44833	0.477613
10	A10	14	62.7717	5.42275	0.48045
10	A10	15	62.9724	5.40678	0.483641
10	A10	16	63.1732	5.37242	0.486742
10	A10	17	63.3739	5.351	0.489376
10	A10	18	63.5747	5.30122	0.491467
10	A10	19	63.7754	5.28848	0.493261
10	A10	20	63.9762	5.26901	0.495047
10	A10	21	64.1769	5.2332	0.496731
10	A10	22	64.3777	5.19918	0.497743
10	A10	23	64.5784	5.18489	0.497331
10	A10	24	64.7791	5.1354	0.495101
10	A10	25	64.9799	5.12552	0.491369
10	A10	26	65.1806	5.08824	0.487102
10	A10	27	65.3814	5.06097	0.483461
10	A10	28	65.5821	5.0454	0.481297
10	A10	29	65.7829	5.01605	0.480812
10	A10	30	65.9836	4.98139	0.481568
10	A10	31	66.1844	4.96728	0.482817
10	A10	32	66.3851	4.92915	0.483892
10	A10	33	66.5858	4.89886	0.484461
10	A10	34	66.7866	4.88573	0.484523
10	A10	35	66.9873	4.84348	0.484253
10	A10	36	67.1881	4.82025	0.483814
10	A10	37	67.3888	4.79348	0.483309
10	A10	38	67.5896	4.76811	0.482851
10	A10	39	67.7903	4.73175	0.482693
10	A10	40	67.9911	4.70685	0.48317
10	A10	41	68.1918	4.68142	0.484453
10	A10	42	68.3926	4.65868	0.486185
10	A10	43	68.5933	4.63332	0.487404
10	A10	44	68.794	4.59436	0.486981
10	A10	45	68.9948	4.5671	0.484362
10	A10	46	69.1955	4.53576	0.480128
10	A10	47	69.3963	4.51526	0.475789
10	A10	48	69.597	4.49047	0.473017
10	A10	49	69.7978	4.47032	0.472696
10	A10	50	69.9985	4.43593	0.474527
10	A10	51	70.1993	4.40935	0.477285
10	A10	52	70.4	4.38153	0.479569
10	A10	53	70.6008	4.3603	0.480439
10	A10	54	70.8015	4.32142	0.479721
10	A10	55	71.0022	4.30355	0.477897
10	A10	56	71.203	4.27469	0.475674
10	A10	57	71.4037	4.25027	0.473581
10	A10	58	71.6045	4.2245	0.471772
10	A10	59	71.8052	4.19838	0.470126
10	A10	60	72.006	4.16742	0.468536
10	A10	61	72.2067	4.14007	0.46713
10	A10	62	72.4075	4.11888	0.466174
10	A10	63	72.6082	4.09434	0.465797
10	A10	64	72.8089	4.07031	0.46576
10	A10	65	73.0097	4.03834	0.46559
10	A10	66	73.2104	4.00847	0.464936
10	A10	67	73.4112	3.98992	0.463885
10	A10	68	73.6119	3.958	0.462917
10	A10	69	73.8127	3.94343	0.462593
10	A10	70	74.0134	3.90917	0.463161
10	A10	71	74.2142	3.88627	0.464436
10	A10	72	74.4149	3.8556	0.465947
10	A10	73	74.6157	3.83644	0.467139
10	A10	74	74.8164	3.8036	0.467582
10	A10	75	75.0172	3.77711	0.467007
10	A10	76	75.2179	3.75683	0.46531
10	A10	77	75.4186	3.72755	0.462544
10	A10	78	75.6194	3.69858	0.458949
10	A10	79	75.8201	3.67748	0.454975
10	A10	80	76.0209	3.65027	0.451262
10	A10	81	76.2216	3.62669	0.448511
10	A10	82	76.4224	3.59514	0.447226
10	A10	83	76.6231	3.58082	0.447458
10	A10	84	76.8238	3.55623	0.44863
10	A10	85	77.0246	3.52536	0.449642
10	A10	86	77.2253	3.5017	0.449293
10	A10	87	77.4261	3.47283	0.446831
10	A10	88	77.6268	3.44519	0.442314
10	A10	89	77.8276	3.42906	0.436629
10	A10	90	78.0283	3.39601	0.431159
10	A10	91	78.2291	3.37675	0.427276
10	A10	92	78.4298	3.35953	0.425878
10	A10	93	78.6306	3.3271	0.427083
10	A10	94	78.8313	3.31219	0.430191
10	A10	95	79.032	3.28701	0.433905
10	A10	96	79.2328	3.25246	0.436781
10	A10	97	79.4335	3.23884	0.437734
10	A10	98	79.6343	3.19999	0.43642
10	A10	99	79.835	3.18619	0.43331
10	A10	100	80.0358	3.15802	0.429433
10	A10	101	80.2365	3.13466	0.425923
10	A10	102	80.4373	3.11276	0.423612
10	A10	103	80.638	3.09579	0.422852
10	A10	104	80.8388	3.06437	0.423596
10	A10	105	81.0395	3.03545	0.425623
10	A10	106	81.2403	3.02075	0.428685
10	A10	107	81.441	3.00003	0.432546
10	A10	108	81.6417	2.96536	0.43702
10	A10	109	81.8425	2.94551	0.442152
10	A10	110	82.0432	2.91641	0.448502
10	A10	111	82.244	2.89306	0.457293
10	A10	112	82.4447	2.86733	0.470325
10	A10	113	82.6455	2.84713	0.4897
10	A10	114	82.8462	2.82052	0.517669
10	A10	115	83.047	2.78351	0.556767
10	A10	116	83.2477	2.76399	0.610232
10	A10	117	83.4484	2.72201	0.682365
10	A10	118	83.6492	2.69225	0.778444
10	A10	119	83.8499	2.64892	0.903924
10	A10	120	84.0507	2.60041	1.06266
10	A10	121	84.2514	2.54512	1.25437
10	A10	122	84.4522	2.47395	1.47191
10	A10	123	84.6529	2.39206	1.69962
10	A10	124	84.8537	2.2764	1.91424
10	A10	125	85.0544	2.13384	2.08921
10	A10	126	85.2552	1.96751	2.202
10	A10	127	85.4559	1.80231	2.24215
10	A10	128	85.6566	1.64606	2.21681
10	A10	129	85.8574	1.52174	2.151
10	A10	130	86.0581	1.42363	2.08126
10	A10	131	86.2589	1.34605	2.04395
10	A10	132	86.4596	1.27802	2.06176
10	A10	133	86.6604	1.19612	2.13313
10	A10	134	86.8611	1.08645	2.22942
10	A10	135	87.0619	0.930911	2.30247
10	A10	136	87.2626	0.722645	2.30094
10	A10	137	87.4634	0.488318	2.18962
10	A10	138	87.6641	0.327914	1.96328
10	A10	139	87.8648	0.255852	1.64855
10	A10	140	88.0656	0.223051	1.29329
10	A10	141	88.2663	0.210364	0.949183
10	A10	142	88.4671	0.204143	0.655877
10	A10	143	88.6678	0.198619	0.432934
10	A10	144	88.8686	0.194449	0.280586
10	A10	145	89.0693	0.191633	0.186219
10	A10	146	89.2701	0.184043	0.13222
10	A10	147	89.4708	0.177139	0.102057
10	A10	148	89.6716	0.169794	0.0835143
10	A10	149	89.8723	0.168233	0.0694098
10	A10	150	90.073	0.165519	0.0567173
10	A10	151	90.2738	0.165001	0.045014
10	A10	152	90.4745	0.163098	0.0349604
10	A10	153	90.6753	0.164394	0.0272259
10	A10	154	90.876	0.162024	0.0219724
10	A10	155	91.0768	0.162997	0.0187976
10	A10	156	91.2775	0.160236	0.0169521
10	A10	157	91.4783	0.160322	0.0156509
10	A10	158	91.679	0.157414	0.014342
10	A10	159	91.8797	0.156048	0.0128417
10	A10	160	92.0805	0.160557	0.0113007
10	A10	161	92.2812	0.155177	0.0100435
10	A10	162	92.482	0.156452	0.00936403
10	A10	163	92.6827	0.158811	0.00936898
10	A10	164	92.8835	0.155599	0.00992161
10	A10	165	93.0842	0.155849	0.0106981
10	A10	166	93.285	0.152712	0.0113215
10	A10	167	93.4857	0.153655	0.0115015
10	A10	168	93.6865	0.153337	0.0111058
10	A10	169	93.8872	0.152906	0.0101483
10	A10	170	94.088	0.151209	0.00874077
10	A10	171	94.2887	0.149375	0.00705725
10	A10	172	94.4894	0.153069	0.00531384
10	A10	173	94.6902	0.150911	0.00372859
10	A10	174	94.8909	0.151484	0.00246081
11	A11	1	60.162	5.39885	0.275551
11	A11	2	60.3627	5.38088	0.271227
11	A11	3	60.5635	5.36254	0.265348
11	A11	4	60.7642	5.34696	0.259302
11	A11	5	60.965	5.34094	0.254749
11	A11	6	61.1657	5.31219	0.252917
11	A11	7	61.3665	5.30213	0.254171
11	A11	8	61.5672	5.29362	0.258023
11	A11	9	61.768	5.26289	0.263543
11	A11	10	61.9687	5.24673	0.269859
11	A11	11	62.1694	5.2282	0.276454
11	A11	12	62.3702	5.2124	0.283122
11	A11	13	62.5709	5.18706	0.289734
11	A11	14	62.7717	5.17102	0.295993
11	A11	15	62.9724	5.14571	0.301368
11	A11	16	63.1732	5.12685	0.305232
11	A11	17	63.3739	5.10243	0.307161
11	A11	18	63.5747	5.08189	0.307203
11	A11	19	63.7754	5.05481	0.305967
11	A11	20	63.9762	5.03432	0.304485
11	A11	21	64.1769	5.02419	0.303816
11	A11	22	64.3777	4.9926	0.304636
11	A11	23	64.5784	4.9782	0.307005
11	A11	24	64.7791	4.96083	0.310472
11	A11	25	64.9799	4.93187	0.314406
11	A11	26	65.1806	4.90773	0.318345
11	A11	27	65.3814	4.89163	0.322137
11	A11	28	65.5821	4.86779	0.325814
11	A11	29	65.7829	4.84755	0.329365
11	A11	30	65.9836	4.82293	0.332595
11	A11	31	66.1844	4.80168	0.335227
11	A11	32	66.3851	4.77233	0.33711
11	A11	33	66.5858	4.7527	0.338442
11	A11	34	66.7866	4.72921	0.339755
11	A11	35	66.9873	4.70023	0.34168
11	A11	36	67.1881	4.68103	0.344566
11	A11	37	67.3888	4.65896	0.348191
11	A11	38	67.5896	4.63469	0.351795
11	A11	39	67.7903	4.6042	0.354482
11	A11	40	67.9911	4.57253	0.355714
11	A11	41	68.1918	4.55063	0.355603
11	A11	42	68.3926	4.53251	0.354738
11	A11	43	68.5933	4.50388	0.353701
11	A11	44	68.794	4.48253	0.352724
11	A11	45	68.9948	4.45606	0.351667
11	A11	46	69.1955	4.42643	0.350369
11	A11	47	69.3963	4.40386	0.348974
11	A11	48	69.597	4.38143	0.347988
11	A11	49	69.7978	4.35763	0.347965
11	A11	50	69.9985	4.33887	0.349138
11	A11	51	70.1993	4.30995	0.351194
11	A11	52	70.4	4.28735	0.353437
11	A11	53	70.6008	4.25761	0.355124
11	A11	54	70.8015	4.23595	0.355797
11	A11	55	71.0022	4.21176	0.35537
11	A11	56	71.203	4.18971	0.354024
11	A11	57	71.4037	4.15682	0.352047
11	A11	58	71.6045	4.1434	0.349726
11	A11	59	71.8052	4.11804	0.347358
11	A11	60	72.006	4.08053	0.345257
11	A11	61	72.2067	4.07109	0.343687
11	A11	62	72.4075	4.04932	0.342737
11	A11	63	72.6082	4.02082	0.342244
11	A11	64	72.8089	3.99163	0.341858
11	A11	65	73.0097	3.97771	0.341241
11	A11	66	73.2104	3.94543	0.340255
11	A11	67	73.4112	3.93124	0.338993
11	A11	68	73.6119	3.89693	0.337699
11	A11	69	73.8127	3.88415	0.336623
11	A11	70	74.0134	3.86164	0.335978
11	A11	71	74.2142	3.83103	0.335983
11	A11	72	74.4149	3.80911	0.336892
11	A11	73	74.6157	3.78666	0.338883
11	A11	74	74.8164	3.76965	0.341816
11	A11	75	75.0172	3.74661	0.345089
11	A11	76	75.2179	3.71707	0.347781
11	A11	77	75.4186	3.69083	0.349119
11	A11	78	75.6194	3.66635	0.348919
11	A11	79	75.8201	3.64108	0.347658
11	A11	80	76.0209	3.61973	0.346042
11	A11	81	76.2216	3.60216	0.344439
11	A11	82	76.4224	3.57761	0.342614
11	A11	83	76.6231	3.54654	0.340001
11	A11	84	76.8238	3.51767	0.336308
11	A11	85	77.0246	3.50058	0.331908
11	A11	86	77.2253	3.4831	0.327716
11	A11	87	77.4261	3.45718	0.324643
11	A11	88	77.6268	3.44039	0.32309
11	A11	89	77.8276	3.41941	0.32281
11	A11	90	78.0283	3.38439	0.323189
11	A11	91	78.2291	3.36986	0.323631
11	A11	92	78.4298	3.35004	0.323772
11	A11	93	78.6306	3.32673	0.323464
11	A11	94	78.8313	3.29876	0.32271
11	A11	95	79.032	3.28422	0.321664
11	A11	96	79.2328	3.25427	0.320697
11	A11	97	79.4335	3.23296	0.320367
11	A11	98	79.6343	3.21956	0.321236
11	A11	99	79.835	3.19109	0.323569
11	A11	100	80.0358	3.17713	0.327124
11	A11	101	80.2365	3.14428	0.33116
11	A11	102	80.4373	3.12975	0.334673
11	A11	103	80.638	3.10155	0.336763
11	A11	104	80.8388	3.07356	0.336959
11	A11	105	81.0395	3.05301	0.335376
11	A11	106	81.2403	3.02918	0.332641
11	A11	107	81.441	3.00335	0.32965
11	A11	108	81.6417	2.98902	0.327258
11	A11	109	81.8425	2.96249	0.326115
11	A11	110	82.0432	2.93946	0.326715
11	A11	111	82.244	2.91841	0.329589
11	A11	112	82.4447	2.89199	0.335463
11	A11	113	82.6455	2.87475	0.345184
11	A11	114	82.8462	2.85298	0.359427
11	A11	115	83.047	2.82618	0.378294
11	A11	116	83.2477	2.80248	0.401004
11	A11	117	83.4484	2.77622	0.425848
11	A11	118	83.6492	2.73525	0.450393
11	A11	119	83.8499	2.70993	0.471956
11	A11	120	84.0507	2.67261	0.488203
11	A11	121	84.2514	2.62254	0.497675
11	A11	122	84.4522	2.58993	0.50005
11	A11	123	84.6529	2.55808	0.495979
11	A11	124	84.8537	2.52677	0.4867
11	A11	125	85.0544	2.49206	0.473646
11	A11	126	85.2552	2.4497	0.458355
11	A11	127	85.4559	2.42643	0.442645
11	A11	128	85.6566	2.39917	0.428888
11	A11	129	85.8574	2.37046	0.420209
11	A11	130	86.0581	2.34229	0.420684
11	A11	131	86.2589	2.3229	0.435476
11	A11	132	86.4596	2.29024	0.470761
11	A11	133	86.6604	2.2671	0.533048
11	A11	134	86.8611	2.24416	0.627638
11	A11	135	87.0619	2.20472	0.756325
11	A11	136	87.2626	2.16078	0.915211
11	A11	137	87.4634	2.09779	1.09394
11	A11	138	87.6641	2.00039	1.27749
11	A11	139	87.8648	1.87431	1.45065
11	A11	140	88.0656	1.72991	1.60353
11	A11	141	88.2663	1.59955	1.7352
11	A11	142	88.4671	1.48005	1.8524
11	A11	143	88.6678	1.34187	1.96261
11	A11	144	88.8686	1.19543	2.06444
11	A11	145	89.0693	1.0302	2.14122
11	A11	146	89.2701	0.83526	2.16314
11	A11	147	89.4708	0.583882	2.09901
11	A11	148	89.6716	0.381203	1.93224
11	A11	149	89.8723	0.274024	1.67197
11	A11	150	90.073	0.237032	1.35272
11	A11	151	90.2738	0.232308	1.02238
11	A11	152	90.4745	0.224062	0.725451
11	A11	153	90.6753	0.218481	0.490038
11	A11	154	90.876	0.208573	0.323883
11	A11	155	91.0768	0.200598	0.218649
11	A11	156	91.2775	0.195068	0.158078
11	A11	157	91.4783	0.187048	0.125364
11	A11	158	91.679	0.177134	0.107408
11	A11	159	91.8797	0.169284	0.0959716
11	A11	160	92.0805	0.1649	0.0869229
11	A11	161	92.2812	0.162672	0.0787654
11	A11	162	92.482	0.158813	0.0712252
11	A11	163	92.6827	0.152183	0.0642791
11	A11	164	92.8835	0.147152	0.0577316
11	A11	165	93.0842	0.14646	0.051229
11	A11	166	93.285	0.142082	0.0444644
11	A11	167	93.4857	0.139665	0.0373511
11	A11	168	93.6865	0.139004	0.0300703
11	A11	169	93.8872	0.135752	0.0230086
11	A11	170	94.088	0.137241	0.0166299
11	A11	171	94.2887	0.138563	0.0113233
11	A11	172	94.4894	0.136993	0.00727804
11	A11	173	94.6902	0.138244	0.00443925
11	A11	174	94.8909	0.135314	0.0025704
12	A12	1	60.162	5.17991	0.278707
12	A12	2	60.3627	5.16798	0.27546
12	A12	3	60.5635	5.14925	0.271105
12	A12	4	60.7642	5.1412	0.266575
12	A12	5	60.965	5.11446	0.263008
12	A12	6	61.1657	5.10788	0.261317
12	A12	7	61.3665	5.08934	0.261915
12	A12	8	61.5672	5.071	0.264706
12	A12	9	61.768	5.0528	0.269218
12	A12	10	61.9687	5.0381	0.274781
12	A12	11	62.1694	5.01864	0.280691
12	A12	12	62.3702	5.00317	0.286386
12	A12	13	62.5709	4.9818	0.29167
12	A12	14	62.7717	4.94929	0.29678
12	A12	15	62.9724	4.9409	0.302117
12	A12	16	63.1732	4.92474	0.307774
12	A12	17	63.3739	4.90432	0.313188
12	A12	18	63.5747	4.88006	0.317311
12	A12	19	63.7754	4.85784	0.319278
12	A12	20	63.9762	4.8245	0.319099
12	A12	21	64.1769	4.81327	0.317804
12	A12	22	64.3777	4.79348	0.316942
12	A12	23	64.5784	4.7752	0.317736
12	A12	24	64.7791	4.75701	0.320489
12	A12	25	64.9799	4.73442	0.324563
12	A12	26	65.1806	4.70945	0.328874
12	A12	27	65.3814	4.68968	0.332464
12	A12	28	65.5821	4.66543	0.334869
12	A12	29	65.7829	4.64891	0.336156
12	A12	30	65.9836	4.61918	0.336718
12	A12	31	66.1844	4.60589	0.337049
12	A12	32	66.3851	4.57807	0.337563
12	A12	33	66.5858	4.55427	0.338496
12	A12	34	66.7866	4.54287	0.339887
[truncated: 14,756 more rows]

## Sheet: Sheet1
Well	Well Position	Omit	Sample Name	Target Name	Task	Reporter	Quencher	Quantity	Quantity Mean	Quantity SD	RQ	RQ Min	RQ Max	CT	Ct Mean	Ct SD	Delta Ct	Delta Ct Mean	Delta Ct SE	Delta Delta Ct	Automatic Ct Threshold	Ct Threshold	Automatic Baseline	Baseline Start	Baseline End	Comments	Amp Score	Cq Conf	Tm1	Tm2	Tm3	HIGHSD	MTP
8	A8	FALSE	bxpc	spink1	UNKNOWN	SYBR	None	21.266	-0.293049		1	0.280011	3.57129	30.0926	29.4917	1.48765		20.2528	0.750515	0	TRUE	0.222716	TRUE	1	40		1.46891	0.883413	81.3406			Y	N
9	A9	FALSE	bxpc	lgals1	UNKNOWN	SYBR	None	9.62326	1.41351		1	0.835921	1.19629	18.7201	18.7135	0.0684278		9.47462	0.105668	0	TRUE	0.334733	TRUE	1	40		1.48148	0.962327	85.6566			N	N
56	E8	FALSE	cfpan	lgals1	UNKNOWN	SYBR	None	10.4431	2.2333		0.514581	0.416601	0.635605	19.2766	19.3871	0.158444		10.4332	0.124538	0.95853	TRUE	0.334733	TRUE	1	40		1.49501	0.965346	85.6566			N	N
57	E9	FALSE	hpne	lgals1	UNKNOWN	SYBR	None	8.20975	0		2.52416	2.34244	2.71997	17.5313	17.5283	0.0103742		8.13882	0.0440511	-1.3358	TRUE	0.334733	TRUE	1	40		1.49191	0.981358	85.6566			N	N
59	E11	FALSE	mia	lgals1	UNKNOWN	SYBR	None	10.4161	2.20638		0.532439	0.475885	0.595714	19.9203	19.927	0.041902		10.3839	0.066207	0.909311	TRUE	0.334733	TRUE	1	40		1.48881	0.974903	85.6566			N	N
80	G8	FALSE	cfpan	spink1	UNKNOWN	SYBR	None	18.8478	-2.71129		2.68627	2.16274	3.33653	27.6008	27.7811	0.168551		18.8272	0.127812	-1.4256	TRUE	0.222716	TRUE	1	40		1.49997	0.912509	81.3406			N	N
81	G9	FALSE	hpne	spink1	UNKNOWN	SYBR	None	21.5591	0		0.389714	0.307537	0.493851	30.9594	31.0017	0.265199		21.6123	0.139629	1.35951	TRUE	0.222716	TRUE	1	40		1.42679	0.88971	81.3406	76.6231		N	Y
83	G11	FALSE	mia	spink1	UNKNOWN	SYBR	None	17.5147	-4.04439		6.40216	5.60794	7.30886	26.9943	27.1173	0.0928272		17.5742	0.0780938	-2.67856	TRUE	0.222716	TRUE	1	40		1.48015	0.909076	81.2403			N	N
		SPINK1					LGALS1
bxpc		-0.293049	-1.10224	1.22523	2.14687		1.41351	1.2581	0.375398	0.418094
cfpan		-2.71129	-2.85894	6.54908	7.25481		2.2333	2.35537	0.212672	0.195418
hpne		0	0	1	1		0	0	1	1
panc		0.0703816	-0.118069	0.952386	1.08528		1.2584	1.39568	0.418007	0.380066
