# Supplementary material for: Single-cell transcriptome reveals the heterogeneity of malignant ductal cells and the prognostic value of REG4 and SPINK1 in primary pancreatic ductal adenocarcinoma
Source: PeerJ. 2024 May 28;12:e17350. doi: 10.7717/peerj.17350 (PMC11141562; doi:10.7717/peerj.17350)
Supplement: Supplemental Information 5 [file peerj-12-17350-s005.zip › qRT_PCR/2022-08-19 180823jyt(reg4_2,3).xls]

## Sheet: Amplification Data
Block Type	96-Well Block (0.2mL)
Calibration Background is expired	No
Calibration Background performed on	07-18-2022
Calibration Pure Dye ABY is expired	Yes
Calibration Pure Dye ABY performed on	09-09-2021
Calibration Pure Dye CY3 is expired	Yes
Calibration Pure Dye CY3 performed on	09-09-2021
Calibration Pure Dye CY5 is expired	Yes
Calibration Pure Dye CY5 performed on	09-09-2021
Calibration Pure Dye FAM is expired	No
Calibration Pure Dye FAM performed on	03-11-2022
Calibration Pure Dye JOE is expired	Yes
Calibration Pure Dye JOE performed on	09-09-2021
Calibration Pure Dye JUN is expired	Yes
Calibration Pure Dye JUN performed on	09-09-2021
Calibration Pure Dye MUSTANG PURPLE is expired	Yes
Calibration Pure Dye MUSTANG PURPLE performed on	09-09-2021
Calibration Pure Dye NED is expired	Yes
Calibration Pure Dye NED performed on	09-09-2021
Calibration Pure Dye ROX is expired	No
Calibration Pure Dye ROX performed on	03-11-2022
Calibration Pure Dye SYBR is expired	No
Calibration Pure Dye SYBR performed on	03-11-2022
Calibration Pure Dye TAMRA is expired	Yes
Calibration Pure Dye TAMRA performed on	09-09-2021
Calibration Pure Dye TEXAS RED is expired	Yes
Calibration Pure Dye TEXAS RED performed on	09-09-2021
Calibration Pure Dye VIC is expired	No
Calibration Pure Dye VIC performed on	03-11-2022
Calibration RNaseP is expired	Yes
Calibration RNaseP performed on	09-09-2021
Calibration ROI is expired	No
Calibration ROI performed on	03-11-2022
Calibration Uniformity is expired	No
Calibration Uniformity performed on	03-11-2022
Chemistry	SYBR_GREEN
Date Created	2022-08-19 18:08:32 PM CST
Experiment Barcode
Experiment Comment
Experiment File Name	D:\JYT\2022-08-19 180823jyt.eds
Experiment Name	2022-08-19 180823jyt
Experiment Run End Time	2022-08-19 20:00:03 PM CST
Experiment Type	Comparative Cт (ΔΔCт)
Instrument Name	278874797
Instrument Serial Number	278874797
Instrument Type	QuantStudio(TM) 7 Flex System
Passive Reference	ROX
Quantification Cycle Method	Ct
Signal Smoothing On	true
Stage/ Cycle where Analysis is performed	Stage 2, Step 3
User Name
Well	Cycle	Target Name	Rn	Delta Rn
1	1	18s1	0.103922	-0.0654132
1	2	18s1	0.114508	-0.0548271
1	3	18s1	0.140773	-0.0285627
1	4	18s1	0.167649	-0.00168647
1	5	18s1	0.199585	0.0302492
1	6	18s1	0.244902	0.0755662
1	7	18s1	0.317288	0.147953
1	8	18s1	0.428081	0.258745
1	9	18s1	0.600294	0.430959
1	10	18s1	0.869836	0.700501
1	11	18s1	1.25681	1.08747
1	12	18s1	1.74112	1.57178
1	13	18s1	2.26851	2.09918
1	14	18s1	2.76078	2.59145
1	15	18s1	3.16723	2.9979
1	16	18s1	3.4753	3.30597
1	17	18s1	3.69372	3.52439
1	18	18s1	3.85981	3.69047
1	19	18s1	3.97103	3.80169
1	20	18s1	4.04976	3.88042
1	21	18s1	4.11397	3.94463
1	22	18s1	4.17374	4.0044
1	23	18s1	4.21402	4.04468
1	24	18s1	4.24985	4.08051
1	25	18s1	4.27995	4.11061
1	26	18s1	4.28914	4.1198
1	27	18s1	4.30773	4.13839
1	28	18s1	4.32275	4.15341
1	29	18s1	4.34173	4.17239
1	30	18s1	4.35693	4.18759
1	31	18s1	4.36405	4.19471
1	32	18s1	4.37595	4.20662
1	33	18s1	4.38445	4.21512
1	34	18s1	4.39706	4.22772
1	35	18s1	4.41519	4.24585
1	36	18s1	4.44066	4.27132
1	37	18s1	4.45471	4.28537
1	38	18s1	4.4636	4.29427
1	39	18s1	4.47048	4.30115
1	40	18s1	4.46674	4.2974
1	41	18s1	4.47021	4.30088
1	42	18s1	4.47785	4.30851
1	43	18s1	4.47573	4.3064
1	44	18s1	4.47491	4.30558
1	45	18s1	4.48517	4.31584
2	1	18s1	0.110472	-0.0603778
2	2	18s1	0.120075	-0.0507755
2	3	18s1	0.143198	-0.027652
2	4	18s1	0.16909	-0.00175966
2	5	18s1	0.200262	0.0294117
2	6	18s1	0.244364	0.0735137
2	7	18s1	0.313533	0.142683
2	8	18s1	0.421284	0.250434
2	9	18s1	0.593354	0.422504
2	10	18s1	0.860818	0.689968
2	11	18s1	1.23797	1.06712
2	12	18s1	1.71981	1.54896
2	13	18s1	2.24527	2.07442
2	14	18s1	2.74282	2.57197
2	15	18s1	3.15561	2.98476
2	16	18s1	3.46108	3.29023
2	17	18s1	3.68443	3.51358
2	18	18s1	3.8478	3.67695
2	19	18s1	3.96461	3.79376
2	20	18s1	4.06387	3.89302
2	21	18s1	4.13658	3.96573
2	22	18s1	4.19606	4.02521
2	23	18s1	4.23928	4.06843
2	24	18s1	4.26884	4.09799
2	25	18s1	4.29905	4.1282
2	26	18s1	4.32598	4.15513
2	27	18s1	4.35133	4.18048
2	28	18s1	4.3656	4.19475
2	29	18s1	4.37152	4.20067
2	30	18s1	4.39071	4.21986
2	31	18s1	4.40648	4.23563
2	32	18s1	4.42309	4.25224
2	33	18s1	4.43916	4.26831
2	34	18s1	4.44801	4.27716
2	35	18s1	4.45672	4.28587
2	36	18s1	4.47119	4.30034
2	37	18s1	4.4811	4.31025
2	38	18s1	4.48957	4.31872
2	39	18s1	4.49721	4.32636
2	40	18s1	4.50566	4.33481
2	41	18s1	4.51148	4.34063
2	42	18s1	4.51928	4.34844
2	43	18s1	4.52108	4.35023
2	44	18s1	4.51767	4.34682
2	45	18s1	4.52285	4.352
3	1	reg1	0.0947277	-0.0462198
3	2	reg1	0.104806	-0.0405569
3	3	reg1	0.125211	-0.0245683
3	4	reg1	0.139855	-0.0143395
3	5	reg1	0.151942	-0.00666835
3	6	reg1	0.160801	-0.00222477
3	7	reg1	0.169927	0.00248492
3	8	reg1	0.177848	0.00599072
3	9	reg1	0.18655	0.0102774
3	10	reg1	0.19199	0.0113013
3	11	reg1	0.195822	0.0107176
3	12	reg1	0.199247	0.00972645
3	13	reg1	0.203085	0.00914877
3	14	reg1	0.206315	0.0079636
3	15	reg1	0.209206	0.00643882
3	16	reg1	0.211873	0.00469025
3	17	reg1	0.216697	0.00509873
3	18	reg1	0.217573	0.00155914
3	19	reg1	0.219129	-0.00130122
3	20	reg1	0.221313	-0.00353303
3	21	reg1	0.225198	-0.00406376
3	22	reg1	0.22617	-0.00750746
3	23	reg1	0.228098	-0.00999507
3	24	reg1	0.231312	-0.0111961
3	25	reg1	0.237753	-0.00917153
3	26	reg1	0.250168	-0.00117194
3	27	reg1	0.269915	0.0141591
3	28	reg1	0.305215	0.0450443
3	29	reg1	0.373658	0.109071
3	30	reg1	0.498969	0.229966
3	31	reg1	0.716183	0.442765
3	32	reg1	1.07405	0.79622
3	33	reg1	1.58672	1.30447
3	34	reg1	2.21295	1.92628
3	35	reg1	2.83176	2.54068
3	36	reg1	3.32404	3.02855
3	37	reg1	3.64045	3.34054
3	38	reg1	3.81983	3.5155
3	39	reg1	3.93172	3.62297
3	40	reg1	4.01003	3.69687
3	41	reg1	4.05173	3.73415
3	42	reg1	4.08941	3.76742
3	43	reg1	4.11792	3.79151
3	44	reg1	4.13054	3.79972
3	45	reg1	4.14013	3.80489
4	1	reg1	0.0867987	-0.0437189
4	2	reg1	0.0962237	-0.0389581
4	3	reg1	0.113528	-0.0263177
4	4	reg1	0.128824	-0.0156861
4	5	reg1	0.141967	-0.00720731
4	6	reg1	0.153889	5.06918e-05
4	7	reg1	0.163247	0.00474382
4	8	reg1	0.170992	0.00782493
4	9	reg1	0.177316	0.00948488
4	10	reg1	0.183466	0.0109702
4	11	reg1	0.187621	0.0104615
4	12	reg1	0.191039	0.00921509
4	13	reg1	0.196431	0.00994272
4	14	reg1	0.201612	0.0104601
4	15	reg1	0.202851	0.00703436
4	16	reg1	0.203999	0.00351857
4	17	reg1	0.207424	0.00227923
4	18	reg1	0.210206	0.000397093
4	19	reg1	0.210933	-0.00353972
4	20	reg1	0.216302	-0.00283529
4	21	reg1	0.21807	-0.00573106
4	22	reg1	0.221162	-0.00730319
4	23	reg1	0.224343	-0.00878664
4	24	reg1	0.228818	-0.00897613
4	25	reg1	0.235477	-0.00698127
4	26	reg1	0.250158	0.00303546
4	27	reg1	0.274653	0.0228667
4	28	reg1	0.321606	0.0651555
4	29	reg1	0.407511	0.146396
4	30	reg1	0.563122	0.297343
4	31	reg1	0.832936	0.562492
4	32	reg1	1.2568	0.981694
4	33	reg1	1.84248	1.56271
4	34	reg1	2.5136	2.22916
4	35	reg1	3.13102	2.84192
4	36	reg1	3.58467	3.29091
4	37	reg1	3.83832	3.53989
4	38	reg1	3.96143	3.65834
4	39	reg1	4.03252	3.72476
4	40	reg1	4.07152	3.7591
4	41	reg1	4.10067	3.78359
4	42	reg1	4.11682	3.79507
4	43	reg1	4.13524	3.80883
4	44	reg1	4.15101	3.81993
4	45	reg1	4.16139	3.82565
5	1	18s2	0.101094	-0.0644227
5	2	18s2	0.110681	-0.0548354
5	3	18s2	0.136876	-0.0286407
5	4	18s2	0.163879	-0.00163721
5	5	18s2	0.195794	0.0302779
5	6	18s2	0.242463	0.0769463
5	7	18s2	0.31483	0.149313
5	8	18s2	0.430837	0.26532
5	9	18s2	0.619222	0.453706
5	10	18s2	0.910181	0.744664
5	11	18s2	1.32055	1.15503
5	12	18s2	1.84275	1.67724
5	13	18s2	2.41368	2.24817
5	14	18s2	2.94399	2.77847
5	15	18s2	3.37853	3.21302
5	16	18s2	3.7071	3.54158
5	17	18s2	3.946	3.78049
5	18	18s2	4.11643	3.95091
5	19	18s2	4.23507	4.06955
5	20	18s2	4.32828	4.16277
5	21	18s2	4.39607	4.23055
5	22	18s2	4.45472	4.2892
5	23	18s2	4.50484	4.33932
5	24	18s2	4.54052	4.37501
5	25	18s2	4.55814	4.39262
5	26	18s2	4.58316	4.41765
5	27	18s2	4.60343	4.43791
5	28	18s2	4.61893	4.45342
5	29	18s2	4.62391	4.45839
5	30	18s2	4.63931	4.4738
5	31	18s2	4.65611	4.4906
5	32	18s2	4.67304	4.50752
5	33	18s2	4.67697	4.51145
5	34	18s2	4.68698	4.52146
5	35	18s2	4.70108	4.53556
5	36	18s2	4.71695	4.55143
5	37	18s2	4.72242	4.5569
5	38	18s2	4.73166	4.56614
5	39	18s2	4.73998	4.57446
5	40	18s2	4.74584	4.58032
5	41	18s2	4.74939	4.58387
5	42	18s2	4.76063	4.59511
5	43	18s2	4.76413	4.59861
5	44	18s2	4.75762	4.59211
5	45	18s2	4.76727	4.60175
6	1	18s2	0.0956068	-0.0665424
6	2	18s2	0.106917	-0.055232
6	3	18s2	0.133102	-0.0290469
6	4	18s2	0.161027	-0.00112167
6	5	18s2	0.192318	0.0301685
6	6	18s2	0.238818	0.0766687
6	7	18s2	0.310939	0.14879
6	8	18s2	0.429417	0.267268
6	9	18s2	0.618555	0.456405
6	10	18s2	0.909105	0.746955
6	11	18s2	1.32541	1.16326
6	12	18s2	1.84486	1.68271
6	13	18s2	2.4135	2.25135
6	14	18s2	2.94584	2.78369
6	15	18s2	3.38132	3.21917
6	16	18s2	3.70892	3.54677
6	17	18s2	3.95025	3.7881
6	18	18s2	4.12233	3.96018
6	19	18s2	4.24009	4.07794
6	20	18s2	4.32628	4.16413
6	21	18s2	4.39499	4.23284
6	22	18s2	4.45228	4.29013
6	23	18s2	4.49336	4.33121
6	24	18s2	4.52671	4.36456
6	25	18s2	4.55218	4.39003
6	26	18s2	4.57559	4.41345
6	27	18s2	4.59679	4.43464
6	28	18s2	4.61416	4.45201
6	29	18s2	4.62792	4.46577
6	30	18s2	4.64417	4.48202
6	31	18s2	4.65777	4.49562
6	32	18s2	4.66817	4.50602
6	33	18s2	4.68261	4.52046
6	34	18s2	4.69589	4.53374
6	35	18s2	4.71234	4.5502
6	36	18s2	4.72343	4.56128
6	37	18s2	4.73644	4.57429
6	38	18s2	4.74166	4.57951
6	39	18s2	4.75517	4.59302
6	40	18s2	4.75891	4.59676
6	41	18s2	4.77555	4.6134
6	42	18s2	4.78476	4.62261
6	43	18s2	4.78019	4.61804
6	44	18s2	4.78146	4.61931
6	45	18s2	4.78026	4.61811
7	1	reg2	0.0773026	-0.0448428
7	2	reg2	0.0858285	-0.0406054
7	3	reg2	0.105191	-0.0255313
7	4	reg2	0.120284	-0.0147271
7	5	reg2	0.132317	-0.00698188
7	6	reg2	0.142808	-0.000779652
7	7	reg2	0.151807	0.00393048
7	8	reg2	0.158464	0.00629959
7	9	reg2	0.164496	0.00804264
7	10	reg2	0.169271	0.00852988
7	11	reg2	0.176935	0.0119052
7	12	reg2	0.179589	0.0102708
7	13	reg2	0.182676	0.00906947
7	14	reg2	0.185293	0.0073978
7	15	reg2	0.189419	0.00723483
7	16	reg2	0.192664	0.0061918
7	17	reg2	0.194492	0.00373071
7	18	reg2	0.197084	0.00203449
7	19	reg2	0.19985	0.000512578
7	20	reg2	0.200852	-0.00277369
7	21	reg2	0.202884	-0.00503084
7	22	reg2	0.206144	-0.00605956
7	23	reg2	0.209495	-0.00699707
7	24	reg2	0.212243	-0.00853686
7	25	reg2	0.217336	-0.00773224
7	26	reg2	0.229158	-0.000198636
7	27	reg2	0.250798	0.0171525
7	28	reg2	0.287772	0.0498384
7	29	reg2	0.358249	0.116027
7	30	reg2	0.486067	0.239556
7	31	reg2	0.710909	0.46011
7	32	reg2	1.08436	0.829271
7	33	reg2	1.63145	1.37208
7	34	reg2	2.31241	2.04875
7	35	reg2	3.0018	2.73385
7	36	reg2	3.54506	3.27282
7	37	reg2	3.86622	3.58969
7	38	reg2	4.00585	3.72503
7	39	reg2	4.08476	3.79966
7	40	reg2	4.13013	3.84073
7	41	reg2	4.16901	3.87532
7	42	reg2	4.19969	3.90172
7	43	reg2	4.21638	3.91412
7	44	reg2	4.23669	3.93014
7	45	reg2	4.24346	3.93262
8	1	reg2	0.0794084	-0.0450131
8	2	reg2	0.0885715	-0.0399212
8	3	reg2	0.106152	-0.0264121
8	4	reg2	0.121628	-0.0150072
8	5	reg2	0.133956	-0.00674997
8	6	reg2	0.144961	0.000183654
8	7	reg2	0.152228	0.00337966
8	8	reg2	0.160606	0.00768619
8	9	reg2	0.165926	0.00893521
8	10	reg2	0.170459	0.00939659
8	11	reg2	0.175131	0.00999783
8	12	reg2	0.17966	0.0104559
8	13	reg2	0.181628	0.00835187
8	14	reg2	0.183745	0.00639848
8	15	reg2	0.188054	0.00663545
8	16	reg2	0.192356	0.00686703
8	17	reg2	0.194343	0.00478253
8	18	reg2	0.195692	0.00206038
8	19	reg2	0.198072	0.000369218
8	20	reg2	0.199621	-0.00215274
8	21	reg2	0.200491	-0.00535459
8	22	reg2	0.20341	-0.00650649
8	23	reg2	0.205645	-0.00834213
8	24	reg2	0.209203	-0.00885611
8	25	reg2	0.216011	-0.00611867
8	26	reg2	0.225492	-0.000709332
8	27	reg2	0.243496	0.0132235
8	28	reg2	0.280104	0.0457604
8	29	reg2	0.346153	0.107738
8	30	reg2	0.466077	0.223591
8	31	reg2	0.676364	0.429807
8	32	reg2	1.02703	0.776402
8	33	reg2	1.54858	1.29388
8	34	reg2	2.20878	1.95001
8	35	reg2	2.88333	2.62048
8	36	reg2	3.44605	3.17914
8	37	reg2	3.81831	3.54732
8	38	reg2	4.01475	3.7397
8	39	reg2	4.11303	3.8339
8	40	reg2	4.18283	3.89963
8	41	reg2	4.24125	3.95398
8	42	reg2	4.28123	3.98989
8	43	reg2	4.30073	4.00532
8	44	reg2	4.32536	4.02588
8	45	reg2	4.34236	4.0388
9	1	18s3	0.0937008	-0.0470524
9	2	18s3	0.104569	-0.036184
9	3	18s3	0.128682	-0.012071
9	4	18s3	0.152824	0.012071
9	5	18s3	0.184676	0.0439224
9	6	18s3	0.229031	0.0882773
9	7	18s3	0.29566	0.154907
9	8	18s3	0.403483	0.26273
9	9	18s3	0.576491	0.435738
9	10	18s3	0.8429	0.702147
9	11	18s3	1.22831	1.08756
9	12	18s3	1.7148	1.57404
9	13	18s3	2.24687	2.10612
9	14	18s3	2.76124	2.62048
9	15	18s3	3.19785	3.0571
9	16	18s3	3.53203	3.39127
9	17	18s3	3.77828	3.63753
9	18	18s3	3.95371	3.81296
9	19	18s3	4.08807	3.94732
9	20	18s3	4.18606	4.04531
9	21	18s3	4.25932	4.11857
9	22	18s3	4.32004	4.17929
9	23	18s3	4.36979	4.22903
9	24	18s3	4.41421	4.27345
9	25	18s3	4.44478	4.30403
9	26	18s3	4.46608	4.32533
9	27	18s3	4.47934	4.33859
9	28	18s3	4.50062	4.35987
9	29	18s3	4.52259	4.38184
9	30	18s3	4.52806	4.38731
9	31	18s3	4.54372	4.40297
9	32	18s3	4.54673	4.40598
9	33	18s3	4.55503	4.41428
9	34	18s3	4.56207	4.42131
9	35	18s3	4.56424	4.42349
9	36	18s3	4.56764	4.42688
9	37	18s3	4.56926	4.42851
9	38	18s3	4.57488	4.43413
9	39	18s3	4.58064	4.43989
9	40	18s3	4.58629	4.44553
9	41	18s3	4.5888	4.44805
9	42	18s3	4.58986	4.44911
9	43	18s3	4.59188	4.45113
9	44	18s3	4.59561	4.45486
9	45	18s3	4.58377	4.44302
10	1	18s3	0.126796	-0.061048
10	2	18s3	0.137507	-0.0503374
10	3	18s3	0.161292	-0.0265527
10	4	18s3	0.185099	-0.0027452
10	5	18s3	0.217142	0.0292979
10	6	18s3	0.260243	0.0723986
10	7	18s3	0.324662	0.136817
10	8	18s3	0.42773	0.239885
10	9	18s3	0.593841	0.405997
10	10	18s3	0.849549	0.661704
10	11	18s3	1.21209	1.02425
10	12	18s3	1.67849	1.49064
10	13	18s3	2.19626	2.00842
10	14	18s3	2.69597	2.50813
10	15	18s3	3.11441	2.92657
10	16	18s3	3.44327	3.25542
10	17	18s3	3.6853	3.49745
10	18	18s3	3.85603	3.66818
10	19	18s3	3.98651	3.79866
10	20	18s3	4.08169	3.89384
10	21	18s3	4.15412	3.96627
10	22	18s3	4.21544	4.02759
10	23	18s3	4.26165	4.0738
10	24	18s3	4.30412	4.11627
10	25	18s3	4.33254	4.1447
10	26	18s3	4.35742	4.16958
10	27	18s3	4.37451	4.18667
10	28	18s3	4.39332	4.20547
10	29	18s3	4.41062	4.22278
10	30	18s3	4.41988	4.23204
10	31	18s3	4.43439	4.24654
10	32	18s3	4.4391	4.25125
10	33	18s3	4.43605	4.24821
10	34	18s3	4.44513	4.25729
10	35	18s3	4.44876	4.26091
10	36	18s3	4.45385	4.26601
10	37	18s3	4.45606	4.26822
10	38	18s3	4.46154	4.2737
10	39	18s3	4.46512	4.27727
10	40	18s3	4.47058	4.28274
10	41	18s3	4.47985	4.292
10	42	18s3	4.47996	4.29212
10	43	18s3	4.47977	4.29193
10	44	18s3	4.48204	4.2942
10	45	18s3	4.47935	4.29151
11	1	reg3	0.0746362	-0.0498268
11	2	reg3	0.083063	-0.0447873
11	3	reg3	0.103176	-0.0280619
11	4	reg3	0.117412	-0.0172125
11	5	reg3	0.129204	-0.00880759
11	6	reg3	0.139507	-0.00189168
11	7	reg3	0.147885	0.00309868
11	8	reg3	0.154917	0.00674394
11	9	reg3	0.16047	0.00890889
11	10	reg3	0.165651	0.0107029
11	11	reg3	0.16791	0.00957523
11	12	reg3	0.172184	0.0104618
11	13	reg3	0.175622	0.0105123
11	14	reg3	0.178341	0.00984461
11	15	reg3	0.180151	0.00826695
11	16	reg3	0.181956	0.00668452
11	17	reg3	0.183276	0.00461729
11	18	reg3	0.18666	0.00461455
11	19	reg3	0.186932	0.00149918
11	20	reg3	0.188833	1.30662e-05
11	21	reg3	0.19135	-0.000856731
11	22	reg3	0.192864	-0.00273008
11	23	reg3	0.193955	-0.0050262
11	24	reg3	0.194907	-0.00746162
11	25	reg3	0.197032	-0.00872354
11	26	reg3	0.200513	-0.00862966
11	27	reg3	0.206388	-0.00614244
11	28	reg3	0.215863	-5.40347e-05
11	29	reg3	0.234541	0.0152363
11	30	reg3	0.267813	0.0451209
11	31	reg3	0.32993	0.103851
11	32	reg3	0.441874	0.212408
11	33	reg3	0.638326	0.405473
11	34	reg3	0.961638	0.725398
11	35	reg3	1.43962	1.19999
11	36	reg3	2.03507	1.79205
11	37	reg3	2.64936	2.40296
11	38	reg3	3.16846	2.91867
11	39	reg3	3.53879	3.28561
11	40	reg3	3.76411	3.50755
11	41	reg3	3.89338	3.63343
11	42	reg3	3.97703	3.71369
11	43	reg3	4.03808	3.77135
11	44	reg3	4.07552	3.80541
11	45	reg3	4.10328	3.82978
12	1	reg3	0.117416	-0.0476911
12	2	reg3	0.128406	-0.0411808
12	3	reg3	0.146965	-0.027101
12	4	reg3	0.159661	-0.0188846
12	5	reg3	0.171093	-0.0119326
12	6	reg3	0.182474	-0.00503071
12	7	reg3	0.193278	0.00129315
12	8	reg3	0.202276	0.00581191
12	9	reg3	0.209225	0.0082806
12	10	reg3	0.215304	0.00988002
12	11	reg3	0.220715	0.0108117
12	12	reg3	0.226513	0.0121299
12	13	reg3	0.231245	0.0123821
12	14	reg3	0.234739	0.0113971
12	15	reg3	0.239435	0.0116132
12	16	reg3	0.240376	0.00807423
12	17	reg3	0.243702	0.00692053
12	18	reg3	0.247367	0.00610628
12	19	reg3	0.250564	0.00482322
12	20	reg3	0.254372	0.00415168
12	21	reg3	0.254537	-0.000162933
12	22	reg3	0.255842	-0.00333775
12	23	reg3	0.257264	-0.00639551
12	24	reg3	0.260409	-0.00773034
12	25	reg3	0.262776	-0.0098422
12	26	reg3	0.266421	-0.010677
12	27	reg3	0.268997	-0.012581
12	28	reg3	0.276436	-0.00962151
12	29	reg3	0.290287	-0.000250056
12	30	reg3	0.316268	0.0212516
12	31	reg3	0.361896	0.0623992
12	32	reg3	0.445939	0.141962
12	33	reg3	0.59483	0.286374
12	34	reg3	0.848138	0.535202
12	35	reg3	1.24458	0.927169
12	36	reg3	1.78324	1.46134
12	37	reg3	2.38773	2.06135
12	38	reg3	2.94376	2.6129
12	39	reg3	3.35345	3.01812
12	40	reg3	3.58853	3.24872
12	41	reg3	3.70889	3.3646
12	42	reg3	3.78327	3.43449
12	43	reg3	3.83231	3.47906
12	44	reg3	3.85895	3.50121
12	45	reg3	3.87811	3.51589
13	1	18s1	0.0664205	-0.0516861
13	2	18s1	0.0772963	-0.0408104
13	3	18s1	0.104467	-0.0136394
13	4	18s1	0.131746	0.0136394
13	5	18s1	0.164927	0.0468199
13	6	18s1	0.21346	0.0953533
13	7	18s1	0.287989	0.169883
13	8	18s1	0.401398	0.283292
13	9	18s1	0.589636	0.471529
13	10	18s1	0.876082	0.757975
13	11	18s1	1.27279	1.15468
13	12	18s1	1.75714	1.63903
13	13	18s1	2.27221	2.1541
13	14	18s1	2.74142	2.62332
13	15	18s1	3.1189	3.00079
13	16	18s1	3.40183	3.28373
13	17	18s1	3.61752	3.49942
13	18	18s1	3.77185	3.65374
13	19	18s1	3.88677	3.76867
13	20	18s1	3.96136	3.84325
13	21	18s1	4.02133	3.90322
13	22	18s1	4.07336	3.95525
13	23	18s1	4.11802	3.99991
13	24	18s1	4.14976	4.03166
13	25	18s1	4.17088	4.05278
13	26	18s1	4.19316	4.07505
13	27	18s1	4.21465	4.09654
13	28	18s1	4.22188	4.10378
13	29	18s1	4.18476	4.06665
13	30	18s1	4.23436	4.11625
13	31	18s1	4.26422	4.14611
13	32	18s1	4.27813	4.16002
13	33	18s1	4.29159	4.17348
13	34	18s1	4.30078	4.18268
13	35	18s1	4.31236	4.19425
13	36	18s1	4.30267	4.18456
13	37	18s1	4.26305	4.14495
13	38	18s1	4.3108	4.19269
13	39	18s1	4.33529	4.21718
13	40	18s1	4.33964	4.22153
13	41	18s1	4.33296	4.21486
13	42	18s1	4.3354	4.21729
13	43	18s1	4.34414	4.22603
13	44	18s1	4.34451	4.2264
13	45	18s1	4.33867	4.22056
14	1	18s1	0.0918415	-0.0665694
14	2	18s1	0.102612	-0.0557991
14	3	18s1	0.128825	-0.0295862
14	4	18s1	0.156102	-0.00230927
14	5	18s1	0.190306	0.0318955
14	6	18s1	0.235023	0.0766116
14	7	18s1	0.308442	0.150031
14	8	18s1	0.427251	0.26884
14	9	18s1	0.617144	0.458733
14	10	18s1	0.905746	0.747335
14	11	18s1	1.31217	1.15376
14	12	18s1	1.82018	1.66177
14	13	18s1	2.36507	2.20666
14	14	18s1	2.86904	2.71063
14	15	18s1	3.27906	3.12065
14	16	18s1	3.594	3.43559
14	17	18s1	3.82956	3.67114
14	18	18s1	3.9942	3.83579
14	19	18s1	4.10507	3.94666
14	20	18s1	4.19527	4.03686
14	21	18s1	4.26663	4.10822
14	22	18s1	4.32995	4.17154
14	23	18s1	4.37518	4.21677
14	24	18s1	4.41112	4.2527
14	25	18s1	4.44188	4.28347
14	26	18s1	4.46763	4.30922
14	27	18s1	4.47925	4.32084
14	28	18s1	4.4922	4.33379
14	29	18s1	4.50189	4.34348
14	30	18s1	4.52421	4.3658
14	31	18s1	4.54487	4.38646
14	32	18s1	4.55904	4.40062
14	33	18s1	4.56936	4.41095
14	34	18s1	4.58863	4.43022
14	35	18s1	4.59949	4.44108
14	36	18s1	4.60897	4.45056
14	37	18s1	4.60464	4.44622
14	38	18s1	4.61564	4.45723
14	39	18s1	4.6356	4.47719
14	40	18s1	4.64585	4.48743
14	41	18s1	4.63753	4.47912
14	42	18s1	4.64376	4.48535
14	43	18s1	4.65053	4.49211
14	44	18s1	4.64593	4.48752
14	45	18s1	4.65796	4.49955
15	1	reg1	0.0685601	-0.0495906
15	2	reg1	0.0775014	-0.0445603
15	3	reg1	0.0976251	-0.0283474
15	4	reg1	0.113996	-0.0158871
15	5	reg1	0.126736	-0.00705856
15	6	reg1	0.136599	-0.00110616
15	7	reg1	0.144881	0.00326446
15	8	reg1	0.153236	0.00770936
15	9	reg1	0.159611	0.0101735
15	10	reg1	0.164636	0.011287
15	11	reg1	0.168036	0.0107768
15	12	reg1	0.170446	0.00927569
15	13	reg1	0.175664	0.0105826
15	14	reg1	0.177633	0.00864105
15	15	reg1	0.180387	0.00748328
15	16	reg1	0.183331	0.00651656
15	17	reg1	0.185386	0.0046611
15	18	reg1	0.185597	0.000961204
15	19	reg1	0.188288	-0.000258705
15	20	reg1	0.190915	-0.00154326
15	21	reg1	0.192324	-0.00404511
15	22	reg1	0.193657	-0.00662252
15	23	reg1	0.195207	-0.0089838
15	24	reg1	0.197944	-0.0101569
15	25	reg1	0.204689	-0.00732314
15	26	reg1	0.214553	-0.0013705
15	27	reg1	0.234244	0.0144102
15	28	reg1	0.270674	0.0469287
15	29	reg1	0.33594	0.108284
15	30	reg1	0.459097	0.22753
15	31	reg1	0.680393	0.444915
15	32	reg1	1.03692	0.797531
15	33	reg1	1.55511	1.31181
15	34	reg1	2.18664	1.93943
15	35	reg1	2.79864	2.54752
15	36	reg1	3.27281	3.01778
15	37	reg1	3.58184	3.3229
15	38	reg1	3.7635	3.50064
15	39	reg1	3.87548	3.60872
15	40	reg1	3.9524	3.68173
15	41	reg1	3.9959	3.72131
15	42	reg1	4.0338	3.7553
15	43	reg1	4.05889	3.77648
15	44	reg1	4.07864	3.79233
15	45	reg1	4.09802	3.80778
16	1	reg1	0.080671	-0.0481849
16	2	reg1	0.0905736	-0.0421145
16	3	reg1	0.110992	-0.0255289
16	4	reg1	0.126002	-0.0143506
16	5	reg1	0.138154	-0.00603063
16	6	reg1	0.148455	0.00043777
16	7	reg1	0.155659	0.00380947
16	8	reg1	0.162956	0.00727349
16	9	reg1	0.168064	0.00855011
16	10	reg1	0.17275	0.00940292
16	11	reg1	0.177709	0.0105305
16	12	reg1	0.180691	0.00967949
16	13	reg1	0.181469	0.0066254
16	14	reg1	0.186939	0.00826305
16	15	reg1	0.188795	0.00628709
16	16	reg1	0.190972	0.00463123
16	17	reg1	0.193708	0.00353533
16	18	reg1	0.194765	0.00075994
16	19	reg1	0.19794	0.000102497
16	20	reg1	0.200315	-0.00135442
16	21	reg1	0.199932	-0.00557041
16	22	reg1	0.200938	-0.00839604
16	23	reg1	0.204792	-0.0083744
16	24	reg1	0.210789	-0.00621012
16	25	reg1	0.216759	-0.0040728
16	26	reg1	0.22961	0.00494603
16	27	reg1	0.251957	0.0234605
16	28	reg1	0.293019	0.060691
16	29	reg1	0.370036	0.133875
16	30	reg1	0.514014	0.274021
16	31	reg1	0.76598	0.522155
16	32	reg1	1.16976	0.922101
16	33	reg1	1.7361	1.48461
16	34	reg1	2.39673	2.14141
16	35	reg1	3.02414	2.76499
16	36	reg1	3.49292	3.22993
16	37	reg1	3.77788	3.51106
16	38	reg1	3.95352	3.68287
16	39	reg1	4.06662	3.79214
16	40	reg1	4.14454	3.86622
16	41	reg1	4.19439	3.91224
16	42	reg1	4.22128	3.9353
16	43	reg1	4.2524	3.96259
16	44	reg1	4.27357	3.97992
16	45	reg1	4.29337	3.99589
17	1	18s2	0.104754	-0.0520772
17	2	18s2	0.116377	-0.0404541
17	3	18s2	0.143004	-0.0138272
17	4	18s2	0.170659	0.0138272
17	5	18s2	0.206564	0.0497325
17	6	18s2	0.256578	0.0997461
17	7	18s2	0.33586	0.179028
17	8	18s2	0.464896	0.308065
17	9	18s2	0.670687	0.513856
17	10	18s2	0.982815	0.825984
17	11	18s2	1.42795	1.27112
17	12	18s2	1.97654	1.81971
17	13	18s2	2.55823	2.4014
17	14	18s2	3.08922	2.93239
17	15	18s2	3.52023	3.3634
17	16	18s2	3.83998	3.68315
17	17	18s2	4.07095	3.91412
17	18	18s2	4.23282	4.07599
17	19	18s2	4.355	4.19817
17	20	18s2	4.44385	4.28702
17	21	18s2	4.51232	4.35549
17	22	18s2	4.55776	4.40093
17	23	18s2	4.59832	4.44149
17	24	18s2	4.63777	4.48093
17	25	18s2	4.67121	4.51438
17	26	18s2	4.69391	4.53708
17	27	18s2	4.7117	4.55487
17	28	18s2	4.73353	4.5767
17	29	18s2	4.73802	4.58119
17	30	18s2	4.74489	4.58805
17	31	18s2	4.75947	4.60264
17	32	18s2	4.76748	4.61065
17	33	18s2	4.78169	4.62486
17	34	18s2	4.79586	4.63903
17	35	18s2	4.81147	4.65464
17	36	18s2	4.82715	4.67032
17	37	18s2	4.84557	4.68874
17	38	18s2	4.86035	4.70352
17	39	18s2	4.87054	4.71371
17	40	18s2	4.86472	4.70789
17	41	18s2	4.87265	4.71581
17	42	18s2	4.88248	4.72565
17	43	18s2	4.88424	4.72741
17	44	18s2	4.88461	4.72778
17	45	18s2	4.89273	4.7359
18	1	18s2	0.0905741	-0.0509438
18	2	18s2	0.101416	-0.0401019
18	3	18s2	0.127921	-0.0135969
18	4	18s2	0.155115	0.0135969
18	5	18s2	0.191749	0.0502315
18	6	18s2	0.241757	0.100239
18	7	18s2	0.321706	0.180188
18	8	18s2	0.452809	0.311291
18	9	18s2	0.65955	0.518032
18	10	18s2	0.977417	0.835899
18	11	18s2	1.42359	1.28207
18	12	18s2	1.97878	1.83727
18	13	18s2	2.56833	2.42681
18	14	18s2	3.10541	2.96389
18	15	18s2	3.53835	3.39683
18	16	18s2	3.86115	3.71964
18	17	18s2	4.09049	3.94897
18	18	18s2	4.25424	4.11273
18	19	18s2	4.37677	4.23525
18	20	18s2	4.46723	4.32572
18	21	18s2	4.52892	4.3874
18	22	18s2	4.57722	4.4357
18	23	18s2	4.62142	4.4799
18	24	18s2	4.65528	4.51377
18	25	18s2	4.68299	4.54147
18	26	18s2	4.70929	4.56778
18	27	18s2	4.72806	4.58655
18	28	18s2	4.74611	4.6046
18	29	18s2	4.76279	4.62127
18	30	18s2	4.77114	4.62962
18	31	18s2	4.78209	4.64057
18	32	18s2	4.7984	4.65688
18	33	18s2	4.80875	4.66723
18	34	18s2	4.82163	4.68011
18	35	18s2	4.83136	4.68985
18	36	18s2	4.84783	4.70632
18	37	18s2	4.8613	4.71978
18	38	18s2	4.87625	4.73473
18	39	18s2	4.88465	4.74313
18	40	18s2	4.88443	4.74291
18	41	18s2	4.89149	4.74997
18	42	18s2	4.89253	4.75101
18	43	18s2	4.89544	4.75392
18	44	18s2	4.89761	4.75609
18	45	18s2	4.89992	4.7584
19	1	reg2	0.0782015	-0.0458885
19	2	reg2	0.0883007	-0.0399649
19	3	reg2	0.106133	-0.0263087
19	4	reg2	0.121888	-0.0147287
19	5	reg2	0.133346	-0.00744646
19	6	reg2	0.142961	-0.00200729
19	7	reg2	0.152185	0.00304096
19	8	reg2	0.160469	0.0071499
19	9	reg2	0.166186	0.008691
19	10	reg2	0.172393	0.0107222
19	11	reg2	0.176506	0.0106597
19	12	reg2	0.18131	0.0112885
19	13	reg2	0.185744	0.0115472
19	14	reg2	0.187156	0.00878309
19	15	reg2	0.189224	0.00667587
19	16	reg2	0.191601	0.00487655
19	17	reg2	0.194651	0.00375145
19	18	reg2	0.197191	0.00211543
19	19	reg2	0.198864	-0.00038636
19	20	reg2	0.199551	-0.00387522
19	21	reg2	0.203207	-0.00439533
19	22	reg2	0.204451	-0.00732639
19	23	reg2	0.206708	-0.00924537
19	24	reg2	0.212227	-0.00790168
19	25	reg2	0.218624	-0.00568034
19	26	reg2	0.230276	0.00179563
19	27	reg2	0.254079	0.0214239
19	28	reg2	0.295745	0.0589135
19	29	reg2	0.37596	0.134953
19	30	reg2	0.522648	0.277466
19	31	reg2	0.776391	0.527034
19	32	reg2	1.18254	0.929008
19	33	reg2	1.75972	1.50201
19	34	reg2	2.43644	2.17456
19	35	reg2	3.07345	2.80739
19	36	reg2	3.55427	3.28403
19	37	reg2	3.8611	3.58669
19	38	reg2	4.04136	3.76277
19	39	reg2	4.15959	3.87683
19	40	reg2	4.2403	3.95336
19	41	reg2	4.30011	4.00899
19	42	reg2	4.33526	4.03997
19	43	reg2	4.36616	4.0667
19	44	reg2	4.39071	4.08706
19	45	reg2	4.39568	4.08787
20	1	reg2	0.103332	-0.0364702
20	2	reg2	0.112411	-0.0321424
20	3	reg2	0.126166	-0.0231393
20	4	reg2	0.140379	-0.0136773
20	5	reg2	0.153073	-0.00573459
20	6	reg2	0.162605	-0.000954152
20	7	reg2	0.171138	0.00282685
20	8	reg2	0.179421	0.00635857
20	9	reg2	0.186095	0.00828114
20	10	reg2	0.191429	0.00886359
20	11	reg2	0.196881	0.00956497
20	12	reg2	0.201087	0.00901957
20	13	reg2	0.205447	0.00862797
20	14	reg2	0.211137	0.00956658
20	15	reg2	0.212475	0.0061533
20	16	reg2	0.214716	0.00364256
20	17	reg2	0.219364	0.0035398
20	18	reg2	0.222926	0.0023495
20	19	reg2	0.225288	-3.9097e-05
20	20	reg2	0.227126	-0.00295259
20	21	reg2	0.228882	-0.0059483
20	22	reg2	0.229518	-0.0100633
20	23	reg2	0.235264	-0.00906851
20	24	reg2	0.241867	-0.00721719
20	25	reg2	0.249211	-0.00462519
20	26	reg2	0.26442	0.00583274
20	27	reg2	0.2933	0.029961
20	28	reg2	0.341909	0.0738192
20	29	reg2	0.434027	0.161186
20	30	reg2	0.604583	0.32699
20	31	reg2	0.894892	0.612548
20	32	reg2	1.34741	1.06032
20	33	reg2	1.95469	1.66284
20	34	reg2	2.6268	2.3302
20	35	reg2	3.22165	2.9203
20	36	reg2	3.65653	3.35043
20	37	reg2	3.93109	3.62024
20	38	reg2	4.0956	3.78
20	39	reg2	4.20476	3.88441
20	40	reg2	4.2808	3.95569
20	41	reg2	4.32291	3.99305
20	42	reg2	4.35204	4.01743
20	43	reg2	4.38174	4.04238
20	44	reg2	4.4043	4.06019
20	45	reg2	4.40841	4.05955
21	1	18s3	0.0940047	-0.0444665
21	2	18s3	0.103894	-0.0345774
21	3	18s3	0.126381	-0.0120903
21	4	18s3	0.150561	0.0120903
21	5	18s3	0.183368	0.0448972
21	6	18s3	0.228799	0.090328
21	7	18s3	0.299557	0.161086
21	8	18s3	0.414838	0.276366
21	9	18s3	0.599808	0.461337
21	10	18s3	0.883281	0.74481
21	11	18s3	1.28367	1.1452
21	12	18s3	1.78848	1.65001
21	13	18s3	2.33829	2.19982
21	14	18s3	2.855	2.71653
21	15	18s3	3.29121	3.15274
21	16	18s3	3.62612	3.48765
21	17	18s3	3.86536	3.72689
21	18	18s3	4.04195	3.90348
21	19	18s3	4.16829	4.02982
21	20	18s3	4.26846	4.12999
21	21	18s3	4.34615	4.20768
21	22	18s3	4.39853	4.26006
21	23	18s3	4.44433	4.30586
21	24	18s3	4.47716	4.33869
21	25	18s3	4.50616	4.36769
21	26	18s3	4.52464	4.38617
21	27	18s3	4.54502	4.40655
21	28	18s3	4.55915	4.42068
21	29	18s3	4.57312	4.43465
21	30	18s3	4.58558	4.44711
21	31	18s3	4.59176	4.45329
21	32	18s3	4.60094	4.46247
21	33	18s3	4.60873	4.47026
21	34	18s3	4.60722	4.46875
21	35	18s3	4.61164	4.47317
21	36	18s3	4.61881	4.48034
21	37	18s3	4.63053	4.49206
21	38	18s3	4.63203	4.49356
21	39	18s3	4.62558	4.48711
21	40	18s3	4.63134	4.49287
21	41	18s3	4.63777	4.4993
21	42	18s3	4.64412	4.50565
21	43	18s3	4.6393	4.50083
21	44	18s3	4.63693	4.49846
21	45	18s3	4.64119	4.50272
22	1	18s3	0.0789002	-0.0496049
22	2	18s3	0.0891761	-0.039329
22	3	18s3	0.116685	-0.0118196
22	4	18s3	0.140325	0.0118196
22	5	18s3	0.17003	0.0415248
22	6	18s3	0.213929	0.0854243
22	7	18s3	0.284146	0.155641
22	8	18s3	0.396035	0.26753
22	9	18s3	0.572662	0.444157
22	10	18s3	0.842896	0.714391
22	11	18s3	1.22794	1.09943
22	12	18s3	1.71493	1.58643
22	13	18s3	2.25098	2.12247
22	14	18s3	2.75889	2.63038
22	15	18s3	3.18479	3.05629
22	16	18s3	3.51446	3.38595
22	17	18s3	3.74789	3.61938
22	18	18s3	3.91997	3.79147
22	19	18s3	4.04887	3.92036
22	20	18s3	4.13208	4.00357
22	21	18s3	4.20452	4.07602
22	22	18s3	4.26082	4.13232
22	23	18s3	4.30806	4.17955
22	24	18s3	4.34317	4.21466
22	25	18s3	4.37399	4.24548
22	26	18s3	4.40374	4.27523
22	27	18s3	4.42593	4.29742
22	28	18s3	4.44215	4.31364
22	29	18s3	4.46061	4.33211
22	30	18s3	4.46497	4.33646
22	31	18s3	4.47509	4.34659
22	32	18s3	4.47754	4.34903
22	33	18s3	4.47982	4.35131
22	34	18s3	4.49112	4.36262
22	35	18s3	4.49314	4.36464
22	36	18s3	4.50676	4.37826
22	37	18s3	4.52185	4.39335
22	38	18s3	4.52451	4.396
22	39	18s3	4.51742	4.38891
22	40	18s3	4.5199	4.39139
22	41	18s3	4.53568	4.40718
22	42	18s3	4.54594	4.41744
22	43	18s3	4.54395	4.41545
22	44	18s3	4.54974	4.42123
22	45	18s3	4.54562	4.41712
23	1	reg3	0.0946074	-0.040954
23	2	reg3	0.103375	-0.0360823
23	3	reg3	0.118272	-0.0250808
23	4	reg3	0.13065	-0.0165983
23	5	reg3	0.141759	-0.00938463
23	6	reg3	0.152413	-0.00262662
23	7	reg3	0.159766	0.000830399
23	8	reg3	0.169082	0.00625166
23	9	reg3	0.175938	0.0092117
23	10	reg3	0.181479	0.0108572
23	11	reg3	0.184549	0.0100312
23	12	reg3	0.188767	0.0103539
23	13	reg3	0.193114	0.0108055
23	14	reg3	0.195544	0.00933905
23	15	reg3	0.198419	0.00831879
23	16	reg3	0.201737	0.00774093
23	17	reg3	0.203688	0.0057963
23	18	reg3	0.206469	0.0046824
23	19	reg3	0.207804	0.00212131
23	20	reg3	0.208756	-0.000822033
23	21	reg3	0.210424	-0.00304999
23	22	reg3	0.212624	-0.00474585
23	23	reg3	0.214777	-0.00648818
23	24	reg3	0.215266	-0.00989436
23	25	reg3	0.21913	-0.00992649
23	26	reg3	0.225229	-0.00772308
23	27	reg3	0.232364	-0.0044834
23	28	reg3	0.244615	0.00387203
23	29	reg3	0.272465	0.027826
23	30	reg3	0.321501	0.0729663
23	31	reg3	0.414675	0.162245
23	32	reg3	0.578366	0.322041
23	33	reg3	0.852655	0.592433
23	34	reg3	1.27173	1.00761
23	35	reg3	1.81939	1.55137
23	36	reg3	2.40465	2.13274
23	37	reg3	2.92859	2.65279
23	38	reg3	3.31877	3.03908
23	39	reg3	3.57848	3.29488
23	40	reg3	3.745	3.4575
23	41	reg3	3.84932	3.55793
23	42	reg3	3.92068	3.6254
23	43	reg3	3.96722	3.66804
23	44	reg3	3.99606	3.69299
23	45	reg3	3.9981	3.69113
24	1	reg3	0.0994117	-0.0451321
24	2	reg3	0.10818	-0.0400952
24	3	reg3	0.127733	-0.0242735
24	4	reg3	0.140196	-0.0155416
24	5	reg3	0.150972	-0.00849664
24	6	reg3	0.16059	-0.00260995
24	7	reg3	0.169779	0.00284774
24	8	reg3	0.176114	0.00545185
24	9	reg3	0.181962	0.00756875
24	10	reg3	0.188348	0.0102227
24	11	reg3	0.191311	0.00945464
24	12	reg3	0.195107	0.00951975
24	13	reg3	0.198749	0.00943019
24	14	reg3	0.202689	0.00963925
24	15	reg3	0.204968	0.0081875
24	16	reg3	0.207285	0.00677272
24	17	reg3	0.209513	0.00526985
24	18	reg3	0.212025	0.00405027
24	19	reg3	0.213898	0.00219166
24	20	reg3	0.21468	-0.000757398
24	21	reg3	0.216702	-0.0024658
24	22	reg3	0.218592	-0.00430743
24	23	reg3	0.219922	-0.00670865
24	24	reg3	0.222371	-0.00799127
24	25	reg3	0.224344	-0.00974956
24	26	reg3	0.230119	-0.00770513
24	27	reg3	0.236954	-0.00460153
24	28	reg3	0.250563	0.00527622
24	29	reg3	0.276616	0.0275981
24	30	reg3	0.322469	0.0697192
24	31	reg3	0.408469	0.151988
24	32	reg3	0.563409	0.303197
24	33	reg3	0.824984	0.561041
24	34	reg3	1.22605	0.958379
24	35	reg3	1.75431	1.4829
24	36	reg3	2.32631	2.05117
24	37	reg3	2.83655	2.55768
24	38	reg3	3.21019	2.92759
24	39	reg3	3.45201	3.16568
24	40	reg3	3.6035	3.31344
24	41	reg3	3.69877	3.40498
24	42	reg3	3.7587	3.46117
24	43	reg3	3.78501	3.48375
24	44	reg3	3.80613	3.50115
24	45	reg3	3.81153	3.50281
25	1	18s1	-0.0891859	-0.0635304
25	2	18s1	-0.0777291	-0.0520736
25	3	18s1	-0.0528698	-0.0272143
25	4	18s1	-0.0270645	-0.00140901
25	5	18s1	0.00296783	0.0286233
25	6	18s1	0.0417852	0.0674407
25	7	18s1	0.104745	0.130401
25	8	18s1	0.205624	0.23128
25	9	18s1	0.366827	0.392483
25	10	18s1	0.618	0.643656
25	11	18s1	0.987633	1.01329
25	12	18s1	1.46975	1.4954
25	13	18s1	2.0216	2.04726
25	14	18s1	2.55763	2.58329
25	15	18s1	3.00925	3.03491
25	16	18s1	3.35413	3.37979
25	17	18s1	3.61066	3.63631
25	18	18s1	3.78731	3.81296
25	19	18s1	3.91634	3.942
25	20	18s1	4.01159	4.03724
25	21	18s1	4.0868	4.11246
25	22	18s1	4.13849	4.16415
25	23	18s1	4.18558	4.21124
25	24	18s1	4.22029	4.24594
25	25	18s1	4.24839	4.27404
25	26	18s1	4.27011	4.29577
25	27	18s1	4.28887	4.31453
25	28	18s1	4.29869	4.32435
25	29	18s1	4.30437	4.33002
25	30	18s1	4.32496	4.35062
25	31	18s1	4.3404	4.36605
25	32	18s1	4.3518	4.37745
25	33	18s1	4.36334	4.389
25	34	18s1	4.37324	4.3989
25	35	18s1	4.38624	4.4119
25	36	18s1	4.38602	4.41168
25	37	18s1	4.38755	4.41321
25	38	18s1	4.41229	4.43795
25	39	18s1	4.42939	4.45504
25	40	18s1	4.42905	4.4547
25	41	18s1	4.43657	4.46223
25	42	18s1	4.44518	4.47084
25	43	18s1	4.4551	4.48075
25	44	18s1	4.45261	4.47827
25	45	18s1	4.45541	4.48107
26	1	18s1	0.115919	-0.0551903
26	2	18s1	0.124802	-0.0463077
26	3	18s1	0.146864	-0.0242455
26	4	18s1	0.169415	-0.0016943
26	5	18s1	0.197049	0.0259398
26	6	18s1	0.237108	0.0659987
26	7	18s1	0.300812	0.129703
26	8	18s1	0.399996	0.228887
26	9	18s1	0.562913	0.391804
26	10	18s1	0.819607	0.648497
26	11	18s1	1.19141	1.0203
26	12	18s1	1.67691	1.5058
26	13	18s1	2.22682	2.05571
26	14	18s1	2.76084	2.58973
26	15	18s1	3.21039	3.03928
26	16	18s1	3.53981	3.3687
26	17	18s1	3.78517	3.61406
26	18	18s1	3.95992	3.78881
26	19	18s1	4.08083	3.90972
26	20	18s1	4.17075	3.99964
26	21	18s1	4.23723	4.06612
26	22	18s1	4.29354	4.12243
26	23	18s1	4.33439	4.16328
26	24	18s1	4.36905	4.19794
26	25	18s1	4.39868	4.22757
26	26	18s1	4.42598	4.25488
26	27	18s1	4.44156	4.27045
26	28	18s1	4.44722	4.27611
26	29	18s1	4.43243	4.26132
26	30	18s1	4.4706	4.29949
26	31	18s1	4.49468	4.32357
26	32	18s1	4.50478	4.33367
26	33	18s1	4.51506	4.34395
26	34	18s1	4.53038	4.35927
26	35	18s1	4.54906	4.37795
26	36	18s1	4.55832	4.38721
26	37	18s1	4.54408	4.37297
26	38	18s1	4.57572	4.40461
26	39	18s1	4.59921	4.4281
26	40	18s1	4.61102	4.43991
26	41	18s1	4.61363	4.44252
26	42	18s1	4.60315	4.43204
26	43	18s1	4.60868	4.43757
26	44	18s1	4.62085	4.44974
26	45	18s1	4.62211	4.451
27	1	reg1	0.074968	-0.0487426
27	2	reg1	0.0839563	-0.0437625
27	3	reg1	0.10375	-0.0279767
27	4	reg1	0.121092	-0.0146428
27	5	reg1	0.133613	-0.00613025
27	6	reg1	0.142887	-0.000864658
27	7	reg1	0.150971	0.00321141
27	8	reg1	0.159589	0.00782121
27	9	reg1	0.164581	0.00880478
27	10	reg1	0.169356	0.00957224
27	11	reg1	0.172942	0.00914983
27	12	reg1	0.177135	0.00933445
27	13	reg1	0.182636	0.0108277
27	14	reg1	0.186398	0.0105811
27	15	reg1	0.187581	0.00775627
27	16	reg1	0.18961	0.00577677
27	17	reg1	0.192863	0.00502172
27	18	reg1	0.194212	0.00236224
27	19	reg1	0.195861	3.63696e-06
27	20	reg1	0.197561	-0.0023052
27	21	reg1	0.198342	-0.00553204
27	22	reg1	0.198727	-0.00915514
27	23	reg1	0.201364	-0.0105258
27	24	reg1	0.202808	-0.0130908
27	25	reg1	0.21014	-0.00976684
27	26	reg1	0.221897	-0.00201781
27	27	reg1	0.236305	0.0083819
27	28	reg1	0.267767	0.0358355
27	29	reg1	0.326983	0.0910437
27	30	reg1	0.441332	0.201385
27	31	reg1	0.645547	0.401591
27	32	reg1	0.980509	0.732545
27	33	reg1	1.48541	1.23344
27	34	reg1	2.12629	1.87031
27	35	reg1	2.79225	2.53226
27	36	reg1	3.34379	3.07979
27	37	reg1	3.72035	3.45234
27	38	reg1	3.94016	3.66814
27	39	reg1	4.07898	3.80296
27	40	reg1	4.16431	3.88428
27	41	reg1	4.21277	3.92874
27	42	reg1	4.23501	3.94696
27	43	reg1	4.26024	3.96818
27	44	reg1	4.27391	3.97785
27	45	reg1	4.29081	3.99074
28	1	reg1	0.0873457	-0.0473867
28	2	reg1	0.0962264	-0.0424468
28	3	reg1	0.11526	-0.0273542
28	4	reg1	0.131311	-0.0152439
28	5	reg1	0.14272	-0.00777542
28	6	reg1	0.152628	-0.00180792
28	7	reg1	0.161179	0.00280215
28	8	reg1	0.16744	0.00512272
28	9	reg1	0.173947	0.00768873
28	10	reg1	0.181709	0.0115099
28	11	reg1	0.184681	0.0105413
28	12	reg1	0.188273	0.0101926
28	13	reg1	0.193424	0.0114036
28	14	reg1	0.19755	0.0115886
28	15	reg1	0.197338	0.0074362
28	16	reg1	0.1993	0.00545693
28	17	reg1	0.202913	0.00512945
28	18	reg1	0.205175	0.00345052
28	19	reg1	0.207249	0.00158429
28	20	reg1	0.209676	7.10194e-05
28	21	reg1	0.210545	-0.00300103
28	22	reg1	0.211091	-0.00639595
28	23	reg1	0.210971	-0.010457
28	24	reg1	0.213128	-0.0122403
28	25	reg1	0.219606	-0.00970251
28	26	reg1	0.227354	-0.00589521
28	27	reg1	0.239471	0.00228113
28	28	reg1	0.265472	0.0243406
28	29	reg1	0.313827	0.0687559
28	30	reg1	0.404225	0.155213
28	31	reg1	0.570902	0.317949
28	32	reg1	0.856422	0.599528
28	33	reg1	1.30488	1.04404
28	34	reg1	1.9123	1.64752
28	35	reg1	2.58776	2.31905
28	36	reg1	3.19233	2.91967
28	37	reg1	3.62416	3.34756
28	38	reg1	3.86373	3.58319
28	39	reg1	4.00573	3.72125
28	40	reg1	4.09101	3.80259
28	41	reg1	4.14239	3.85003
28	42	reg1	4.17673	3.88043
28	43	reg1	4.20284	3.9026
28	44	reg1	4.21935	3.91516
28	45	reg1	4.23432	3.92619
29	1	18s2	0.100035	-0.0629813
29	2	18s2	0.110491	-0.0525255
29	3	18s2	0.135259	-0.0277574
29	4	18s2	0.161783	-0.00123324
29	5	18s2	0.192007	0.0289907
29	6	18s2	0.233731	0.0707145
29	7	18s2	0.29862	0.135604
29	8	18s2	0.404781	0.241765
29	9	18s2	0.576155	0.413138
29	10	18s2	0.847732	0.684715
29	11	18s2	1.2452	1.08218
29	12	18s2	1.76072	1.5977
29	13	18s2	2.35494	2.19192
29	14	18s2	2.93649	2.77347
29	15	18s2	3.42533	3.26232
29	16	18s2	3.78972	3.6267
29	17	18s2	4.05711	3.89409
29	18	18s2	4.24766	4.08465
29	19	18s2	4.39047	4.22745
29	20	18s2	4.49086	4.32784
29	21	18s2	4.55262	4.38961
29	22	18s2	4.61108	4.44807
29	23	18s2	4.65588	4.49286
29	24	18s2	4.69864	4.53563
29	25	18s2	4.73186	4.56884
29	26	18s2	4.76621	4.60319
29	27	18s2	4.79155	4.62854
29	28	18s2	4.8021	4.63908
29	29	18s2	4.81866	4.65564
29	30	18s2	4.82136	4.65835
29	31	18s2	4.83649	4.67348
29	32	18s2	4.85535	4.69233
29	33	18s2	4.86198	4.69897
29	34	18s2	4.87775	4.71473
29	35	18s2	4.8901	4.72708
29	36	18s2	4.90395	4.74093
29	37	18s2	4.90776	4.74475
29	38	18s2	4.92117	4.75815
29	39	18s2	4.94016	4.77714
29	40	18s2	4.94957	4.78655
29	41	18s2	4.95449	4.79147
29	42	18s2	4.95578	4.79276
29	43	18s2	4.95966	4.79664
29	44	18s2	4.95613	4.79312
29	45	18s2	4.95521	4.7922
30	1	18s2	0.10924	-0.0586982
30	2	18s2	0.118941	-0.0489972
30	3	18s2	0.142874	-0.0250647
30	4	18s2	0.166175	-0.00176359
30	5	18s2	0.194767	0.0268283
30	6	18s2	0.235722	0.0677839
30	7	18s2	0.299243	0.131305
30	8	18s2	0.404874	0.236936
30	9	18s2	0.575122	0.407184
30	10	18s2	0.839814	0.671876
30	11	18s2	1.23181	1.06387
30	12	18s2	1.74761	1.57967
30	13	18s2	2.33375	2.16582
30	14	18s2	2.9099	2.74196
30	15	18s2	3.39133	3.22339
30	16	18s2	3.76111	3.59317
30	17	18s2	4.03069	3.86275
30	18	18s2	4.22512	4.05719
30	19	18s2	4.36577	4.19783
30	20	18s2	4.46538	4.29744
30	21	18s2	4.53988	4.37194
30	22	18s2	4.59271	4.42477
30	23	18s2	4.6388	4.47086
30	24	18s2	4.67213	4.50419
30	25	18s2	4.70578	4.53784
30	26	18s2	4.73479	4.56685
30	27	18s2	4.75605	4.58811
30	28	18s2	4.77175	4.60381
30	29	18s2	4.78922	4.62129
30	30	18s2	4.79731	4.62937
30	31	18s2	4.81025	4.64231
30	32	18s2	4.83014	4.6622
30	33	18s2	4.84152	4.67358
30	34	18s2	4.85766	4.68972
30	35	18s2	4.86981	4.70188
30	36	18s2	4.88055	4.71261
30	37	18s2	4.89833	4.73039
30	38	18s2	4.91229	4.74435
30	39	18s2	4.91521	4.74727
30	40	18s2	4.92125	4.75331
30	41	18s2	4.92607	4.75814
30	42	18s2	4.92428	4.75634
30	43	18s2	4.94241	4.77447
30	44	18s2	4.95605	4.78811
30	45	18s2	4.9505	4.78257
31	1	reg2	0.0817546	-0.0503607
31	2	reg2	0.0899318	-0.0460478
31	3	reg2	0.112761	-0.0270835
31	4	reg2	0.127446	-0.016262
31	5	reg2	0.139466	-0.00810652
31	6	reg2	0.149986	-0.00145146
31	7	reg2	0.157286	0.00198448
31	8	reg2	0.165532	0.00636652
31	9	reg2	0.171557	0.00852642
31	10	reg2	0.17773	0.010835
31	11	reg2	0.180918	0.0101588
31	12	reg2	0.185483	0.0108594
31	13	reg2	0.189555	0.0110674
31	14	reg2	0.191383	0.00903045
31	15	reg2	0.193972	0.00775524
31	16	reg2	0.197898	0.00781725
31	17	reg2	0.199143	0.00519813
31	18	reg2	0.199721	0.00191148
31	19	reg2	0.202483	0.00080911
31	20	reg2	0.204911	-0.000627726
31	21	reg2	0.207128	-0.00227419
31	22	reg2	0.209171	-0.00409639
31	23	reg2	0.210179	-0.00695208
31	24	reg2	0.212391	-0.00860444
31	25	reg2	0.215911	-0.00894889
31	26	reg2	0.220812	-0.00791258
31	27	reg2	0.232074	-0.000514515
31	28	reg2	0.255948	0.0194948
31	29	reg2	0.297092	0.0567745
31	30	reg2	0.373528	0.129346
31	31	reg2	0.516635	0.268589
31	32	reg2	0.766309	0.514398
31	33	reg2	1.17019	0.914414
31	34	reg2	1.75278	1.49314
31	35	reg2	2.45056	2.18705
31	36	reg2	3.12393	2.85656
31	37	reg2	3.65481	3.38358
31	38	reg2	3.98706	3.71196
31	39	reg2	4.15263	3.87367
31	40	reg2	4.25856	3.97573
31	41	reg2	4.33345	4.04676
31	42	reg2	4.38867	4.09812
31	43	reg2	4.42862	4.13421
31	44	reg2	4.45523	4.15695
31	45	reg2	4.45771	4.15557
32	1	reg2	0.123424	-0.0269888
32	2	reg2	0.129797	-0.0252445
32	3	reg2	0.144294	-0.0153769
32	4	reg2	0.153212	-0.0110875
32	5	reg2	0.162687	-0.00624085
32	6	reg2	0.170792	-0.00276493
32	7	reg2	0.178846	0.000660717
32	8	reg2	0.185699	0.00288511
32	9	reg2	0.191039	0.00359597
32	10	reg2	0.19799	0.00591838
32	11	reg2	0.205951	0.00925138
32	12	reg2	0.209286	0.00795728
32	13	reg2	0.213676	0.00771848
32	14	reg2	0.217216	0.00663013
32	15	reg2	0.222057	0.00684206
32	16	reg2	0.226082	0.00623884
32	17	reg2	0.229413	0.00494063
32	18	reg2	0.233156	0.0040552
32	19	reg2	0.235106	0.00137708
32	20	reg2	0.236729	-0.00162904
32	21	reg2	0.239451	-0.00353562
32	22	reg2	0.2428	-0.00481514
32	23	reg2	0.245958	-0.00628622
32	24	reg2	0.248147	-0.00872614
32	25	reg2	0.253893	-0.00760888
32	26	reg2	0.263944	-0.00218639
32	27	reg2	0.280818	0.0100594
32	28	reg2	0.30889	0.0335027
32	29	reg2	0.361574	0.0815582
32	30	reg2	0.459638	0.174993
32	31	reg2	0.635155	0.345882
32	32	reg2	0.935873	0.641971
32	33	reg2	1.40366	1.10513
32	34	reg2	2.0332	1.73004
32	35	reg2	2.71949	2.4117
32	36	reg2	3.32901	3.01659
32	37	reg2	3.7621	3.44506
32	38	reg2	4.0019	3.68023
32	39	reg2	4.13432	3.80801
32	40	reg2	4.20509	3.87416
32	41	reg2	4.25001	3.91445
32	42	reg2	4.28194	3.94175
32	43	reg2	4.29727	3.95245
32	44	reg2	4.31552	3.96608
32	45	reg2	4.32527	3.9712
33	1	18s3	0.0858665	-0.0573471
33	2	18s3	0.096872	-0.0463416
33	3	18s3	0.119041	-0.0241731
33	4	18s3	0.141336	-0.00187796
33	5	18s3	0.169265	0.026051
33	6	18s3	0.20897	0.0657568
33	7	18s3	0.268779	0.125566
33	8	18s3	0.364973	0.22176
33	9	18s3	0.521163	0.377949
33	10	18s3	0.765607	0.622393
33	11	18s3	1.12601	0.9828
33	12	18s3	1.60701	1.46379
33	13	18s3	2.15937	2.01615
33	14	18s3	2.71577	2.57256
33	15	18s3	3.19951	3.0563
33	16	18s3	3.577	3.43379
33	17	18s3	3.85855	3.71533
33	18	18s3	4.06035	3.91714
33	19	18s3	4.19811	4.0549
33	20	18s3	4.30231	4.1591
33	21	18s3	4.3836	4.24038
33	22	18s3	4.44128	4.29807
33	23	18s3	4.48293	4.33971
33	24	18s3	4.52449	4.38127
33	25	18s3	4.55237	4.40916
33	26	18s3	4.57115	4.42794
33	27	18s3	4.59782	4.4546
33	28	18s3	4.6195	4.47628
33	29	18s3	4.63475	4.49154
33	30	18s3	4.63503	4.49181
33	31	18s3	4.64252	4.49931
33	32	18s3	4.65422	4.51101
33	33	18s3	4.65663	4.51342
33	34	18s3	4.65096	4.50775
33	35	18s3	4.65102	4.50781
33	36	18s3	4.65422	4.511
33	37	18s3	4.66273	4.51952
33	38	18s3	4.67313	4.52991
33	39	18s3	4.67235	4.52914
33	40	18s3	4.66601	4.5228
33	41	18s3	4.675	4.53178
33	42	18s3	4.68345	4.54024
33	43	18s3	4.69336	4.55015
33	44	18s3	4.69606	4.55285
33	45	18s3	4.68542	4.54221
34	1	18s3	0.0906736	-0.0562566
34	2	18s3	0.100777	-0.0461536
34	3	18s3	0.123726	-0.0232042
34	4	18s3	0.145565	-0.00136468
34	5	18s3	0.171499	0.0245689
34	6	18s3	0.210146	0.0632158
34	7	18s3	0.268467	0.121537
34	8	18s3	0.3586	0.21167
34	9	18s3	0.509556	0.362626
34	10	18s3	0.745307	0.598377
34	11	18s3	1.08362	0.936689
34	12	18s3	1.54189	1.39496
34	13	18s3	2.07944	1.93251
34	14	18s3	2.62036	2.47343
34	15	18s3	3.09218	2.94525
34	16	18s3	3.46361	3.31668
34	17	18s3	3.73871	3.59178
34	18	18s3	3.93269	3.78576
34	19	18s3	4.07448	3.92755
34	20	18s3	4.18573	4.0388
34	21	18s3	4.26603	4.1191
34	22	18s3	4.32172	4.17479
34	23	18s3	4.37385	4.22692
34	24	18s3	4.42108	4.27415
34	25	18s3	4.45446	4.30753
34	26	18s3	4.4753	4.32837
34	27	18s3	4.49446	4.34753
34	28	18s3	4.50523	4.3583
34	29	18s3	4.51764	4.37071
34	30	18s3	4.53651	4.38958
34	31	18s3	4.54796	4.40103
34	32	18s3	4.54875	4.40182
34	33	18s3	4.55622	4.40929
34	34	18s3	4.55836	4.41143
34	35	18s3	4.56025	4.41332
34	36	18s3	4.56718	4.42025
34	37	18s3	4.57037	4.42344
34	38	18s3	4.57555	4.42862
34	39	18s3	4.57894	4.43201
34	40	18s3	4.57702	4.43009
34	41	18s3	4.57857	4.43164
34	42	18s3	4.57838	4.43145
34	43	18s3	4.57819	4.43126
34	44	18s3	4.57837	4.43144
34	45	18s3	4.58879	4.44186
35	1	reg3	0.0714112	-0.0517863
35	2	reg3	0.0800925	-0.0464361
35	3	reg3	0.100458	-0.0294021
35	4	reg3	0.11604	-0.017151
35	5	reg3	0.129143	-0.00737961
35	6	reg3	0.137026	-0.00282782
35	7	reg3	0.145123	0.00193883
35	8	reg3	0.152794	0.00627837
35	9	reg3	0.157441	0.00759358
35	10	reg3	0.161348	0.00817012
35	11	reg3	0.165913	0.00940326
35	12	reg3	0.169469	0.00962852
35	13	reg3	0.174275	0.011103
35	14	reg3	0.178251	0.0117475
35	15	reg3	0.179928	0.0100941
35	16	reg3	0.181543	0.00837732
35	17	reg3	0.183901	0.00740472
35	18	reg3	0.184799	0.00497111
35	19	reg3	0.185785	0.00262628
35	20	reg3	0.189161	0.00267059
35	21	reg3	0.190415	0.000593039
35	22	reg3	0.190026	-0.00312646
35	23	reg3	0.190618	-0.00586547
35	24	reg3	0.192192	-0.00762347
35	25	reg3	0.193833	-0.00931288
35	26	reg3	0.196915	-0.00956279
35	27	reg3	0.19946	-0.0103488
35	28	reg3	0.207198	-0.0059422
35	29	reg3	0.219491	0.0030202
35	30	reg3	0.240811	0.0210085
35	31	reg3	0.283694	0.0605606
35	32	reg3	0.363463	0.136998
35	33	reg3	0.509891	0.280095
35	34	reg3	0.757549	0.524422
35	35	reg3	1.14871	0.912255
35	36	reg3	1.68607	1.44628
35	37	reg3	2.30009	2.05697
35	38	reg3	2.86138	2.61492
35	39	reg3	3.29584	3.04605
35	40	reg3	3.58964	3.33652
35	41	reg3	3.77176	3.51531
35	42	reg3	3.8889	3.62912
35	43	reg3	3.96565	3.70255
35	44	reg3	4.00976	3.74332
35	45	reg3	4.03842	3.76865
36	1	reg3	0.062281	-0.0498808
36	2	reg3	0.0716393	-0.0439299
36	3	reg3	0.0926506	-0.026326
36	4	reg3	0.106721	-0.0156628
36	5	reg3	0.116763	-0.00902848
36	6	reg3	0.126558	-0.00264053
36	7	reg3	0.133884	0.00127782
36	8	reg3	0.141214	0.00520002
36	9	reg3	0.147427	0.0080064
36	10	reg3	0.151937	0.00910871
36	11	reg3	0.156669	0.0104336
36	12	reg3	0.159466	0.00982288
36	13	reg3	0.162991	0.00994024
36	14	reg3	0.166108	0.00964945
36	15	reg3	0.168552	0.00868642
36	16	reg3	0.170997	0.00772385
36	17	reg3	0.172168	0.00548729
36	18	reg3	0.175529	0.00544139
36	19	reg3	0.175994	0.00249839
36	20	reg3	0.179049	0.00214604
36	21	reg3	0.179602	-0.00070797
36	22	reg3	0.180589	-0.00312859
36	23	reg3	0.182292	-0.00483297
36	24	reg3	0.184724	-0.0058078
36	25	reg3	0.185263	-0.00867652
36	26	reg3	0.187231	-0.0101162
36	27	reg3	0.19226	-0.00849459
36	28	reg3	0.198915	-0.00524646
36	29	reg3	0.209707	0.00213751
36	30	reg3	0.231392	0.0204153
36	31	reg3	0.272126	0.0577424
36	32	reg3	0.349026	0.131235
36	33	reg3	0.487501	0.266302
36	34	reg3	0.728444	0.503838
36	35	reg3	1.10384	0.875828
36	36	reg3	1.61406	1.38264
36	37	reg3	2.19264	1.95781
36	38	reg3	2.72923	2.49099
36	39	reg3	3.14378	2.90214
36	40	reg3	3.43201	3.18696
36	41	reg3	3.6229	3.37444
36	42	reg3	3.74545	3.49358
36	43	reg3	3.80936	3.55409
36	44	reg3	3.85025	3.59157
36	45	reg3	3.86852	3.60643
37	1	18s1	0.0981786	-0.0572885
37	2	18s1	0.107873	-0.0475941
37	3	18s1	0.130508	-0.0249591
37	4	18s1	0.154289	-0.00117828
37	5	18s1	0.181604	0.0261374
37	6	18s1	0.218395	0.0629281
37	7	18s1	0.275466	0.119999
37	8	18s1	0.366115	0.210647
37	9	18s1	0.515063	0.359596
37	10	18s1	0.747707	0.59224
37	11	18s1	1.09218	0.936711
37	12	18s1	1.54648	1.39102
37	13	18s1	2.07543	1.91996
37	14	18s1	2.59888	2.44342
37	15	18s1	3.04414	2.88867
37	16	18s1	3.38668	3.23121
37	17	18s1	3.63992	3.48446
37	18	18s1	3.81984	3.66437
37	19	18s1	3.95024	3.79478
37	20	18s1	4.04815	3.89268
37	21	18s1	4.11835	3.96288
37	22	18s1	4.17621	4.02075
37	23	18s1	4.22211	4.06664
37	24	18s1	4.25288	4.09741
37	25	18s1	4.28083	4.12536
37	26	18s1	4.2996	4.14413
37	27	18s1	4.31733	4.16187
37	28	18s1	4.33356	4.1781
37	29	18s1	4.33096	4.17549
37	30	18s1	4.34595	4.19049
37	31	18s1	4.36357	4.2081
37	32	18s1	4.37466	4.2192
37	33	18s1	4.38877	4.23331
37	34	18s1	4.39917	4.2437
37	35	18s1	4.40928	4.25381
37	36	18s1	4.42488	4.26941
37	37	18s1	4.43193	4.27647
37	38	18s1	4.45181	4.29634
37	39	18s1	4.4719	4.31643
37	40	18s1	4.48098	4.32552
37	41	18s1	4.48702	4.33156
37	42	18s1	4.49353	4.33807
37	43	18s1	4.50047	4.345
37	44	18s1	4.49719	4.34172
37	45	18s1	4.50339	4.34792
38	1	18s1	0.159664	-0.0511096
38	2	18s1	0.168325	-0.0424495
38	3	18s1	0.188181	-0.0225933
38	4	18s1	0.209339	-0.00143515
38	5	18s1	0.234803	0.0240285
38	6	18s1	0.272369	0.0615946
38	7	18s1	0.329039	0.118265
38	8	18s1	0.419132	0.208358
38	9	18s1	0.566222	0.355447
38	10	18s1	0.798129	0.587355
38	11	18s1	1.14169	0.93092
38	12	18s1	1.59813	1.38735
38	13	18s1	2.12734	1.91656
38	14	18s1	2.65417	2.44339
38	15	18s1	3.11069	2.89992
38	16	18s1	3.46463	3.25385
38	17	18s1	3.72483	3.51406
38	18	18s1	3.90887	3.6981
38	19	18s1	4.05241	3.84163
38	20	18s1	4.15152	3.94074
38	21	18s1	4.2181	4.00732
38	22	18s1	4.27559	4.06481
38	23	18s1	4.32308	4.11231
38	24	18s1	4.35351	4.14274
38	25	18s1	4.38011	4.16933
38	26	18s1	4.40182	4.19105
38	27	18s1	4.42504	4.21427
38	28	18s1	4.4451	4.23433
38	29	18s1	4.45611	4.24534
38	30	18s1	4.47031	4.25954
38	31	18s1	4.48405	4.27327
38	32	18s1	4.48827	4.2775
38	33	18s1	4.50392	4.29315
38	34	18s1	4.52163	4.31086
38	35	18s1	4.53061	4.31983
38	36	18s1	4.54767	4.3369
38	37	18s1	4.55462	4.34384
38	38	18s1	4.57128	4.36051
38	39	18s1	4.5919	4.38113
38	40	18s1	4.60111	4.39034
38	41	18s1	4.60535	4.39458
38	42	18s1	4.60447	4.39369
38	43	18s1	4.6129	4.40213
38	44	18s1	4.61629	4.40552
38	45	18s1	4.61986	4.40909
39	1	reg1	0.0883703	-0.0483578
39	2	reg1	0.097182	-0.0433854
39	3	reg1	0.117917	-0.0264898
39	4	reg1	0.130585	-0.0176604
39	5	reg1	0.143693	-0.00839221
39	6	reg1	0.153561	-0.00236267
39	7	reg1	0.162471	0.00270794
39	8	reg1	0.169811	0.00620848
39	9	reg1	0.174455	0.00701366
39	10	reg1	0.180592	0.00931177
39	11	reg1	0.186746	0.0116261
39	12	reg1	0.18964	0.010681
39	13	reg1	0.193947	0.0111492
39	14	reg1	0.19826	0.011623
39	15	reg1	0.20012	0.00964385
39	16	reg1	0.201856	0.00754064
39	17	reg1	0.2032	0.00504484
39	18	reg1	0.205652	0.00365779
39	19	reg1	0.207228	0.00139487
39	20	reg1	0.208867	-0.000805455
39	21	reg1	0.210768	-0.00274341
39	22	reg1	0.21248	-0.0048705
39	23	reg1	0.21506	-0.00612938
39	24	reg1	0.21638	-0.00864908
39	25	reg1	0.218186	-0.0106825
39	26	reg1	0.22389	-0.00881775
39	27	reg1	0.231727	-0.00481983
39	28	reg1	0.24426	0.00387428
39	29	reg1	0.275514	0.0312888
39	30	reg1	0.329827	0.0817626
39	31	reg1	0.431031	0.179128
39	32	reg1	0.612623	0.356881
39	33	reg1	0.921018	0.661436
39	34	reg1	1.40091	1.13749
39	35	reg1	2.03709	1.76983
39	36	reg1	2.72247	2.45137
39	37	reg1	3.29627	3.02133
39	38	reg1	3.67958	3.4008
39	39	reg1	3.88365	3.60104
39	40	reg1	3.98961	3.70316
39	41	reg1	4.05184	3.76154
39	42	reg1	4.09341	3.79928
39	43	reg1	4.13259	3.83462
39	44	reg1	4.16512	3.86331
39	45	reg1	4.18987	3.88422
40	1	reg1	0.0824343	-0.0478683
40	2	reg1	0.0911971	-0.0433124
40	3	reg1	0.111109	-0.0276071
40	4	reg1	0.127729	-0.0151946
40	5	reg1	0.140898	-0.00623209
40	6	reg1	0.151087	-0.000249686
40	7	reg1	0.15889	0.0033459
40	8	reg1	0.164634	0.00488328
40	9	reg1	0.170859	0.00690077
40	10	reg1	0.177116	0.00895098
40	11	reg1	0.18389	0.0115181
40	12	reg1	0.188541	0.0119621
40	13	reg1	0.192302	0.0115166
40	14	reg1	0.194121	0.00912829
40	15	reg1	0.196336	0.00713683
40	16	reg1	0.198389	0.00498243
40	17	reg1	0.202467	0.00485433
40	18	reg1	0.205723	0.00390328
40	19	reg1	0.2067	0.000673206
40	20	reg1	0.207056	-0.00317805
40	21	reg1	0.210346	-0.00409471
40	22	reg1	0.213405	-0.00524304
40	23	reg1	0.215115	-0.00773923
40	24	reg1	0.216669	-0.0103924
40	25	reg1	0.221443	-0.00982522
40	26	reg1	0.229953	-0.00552259
40	27	reg1	0.242194	0.00251169
40	28	reg1	0.267917	0.024028
40	29	reg1	0.312071	0.0639751
40	30	reg1	0.395198	0.142896
40	31	reg1	0.551705	0.295195
40	32	reg1	0.819564	0.558847
40	33	reg1	1.24423	0.979305
40	34	reg1	1.83502	1.56589
40	35	reg1	2.51687	2.24353
40	36	reg1	3.13241	2.85487
40	37	reg1	3.57348	3.29173
40	38	reg1	3.82898	3.54303
40	39	reg1	3.96281	3.67265
40	40	reg1	4.02516	3.73079
40	41	reg1	4.05333	3.75476
40	42	reg1	4.08117	3.77838
40	43	reg1	4.10928	3.80229
40	44	reg1	4.12866	3.81746
40	45	reg1	4.14727	3.83187
41	1	18s2	0.0668544	-0.0595451
41	2	18s2	0.0772995	-0.0490999
41	3	18s2	0.100118	-0.0262819
41	4	18s2	0.125002	-0.0013972
41	5	18s2	0.154079	0.0276791
41	6	18s2	0.194535	0.0681353
41	7	18s2	0.256542	0.130142
41	8	18s2	0.355277	0.228877
41	9	18s2	0.519059	0.392659
41	10	18s2	0.777934	0.651535
41	11	18s2	1.15838	1.03198
41	12	18s2	1.66483	1.53843
41	13	18s2	2.2502	2.1238
41	14	18s2	2.82904	2.70264
41	15	18s2	3.32248	3.19608
41	16	18s2	3.70492	3.57852
41	17	18s2	3.99134	3.86494
41	18	18s2	4.19533	4.06893
41	19	18s2	4.33965	4.21325
41	20	18s2	4.4495	4.3231
41	21	18s2	4.52722	4.40083
41	22	18s2	4.57815	4.45175
41	23	18s2	4.62717	4.50077
41	24	18s2	4.66945	4.54305
41	25	18s2	4.69829	4.57189
41	26	18s2	4.7282	4.6018
41	27	18s2	4.74724	4.62084
41	28	18s2	4.76626	4.63986
41	29	18s2	4.75941	4.63301
41	30	18s2	4.77974	4.65334
41	31	18s2	4.80068	4.67428
41	32	18s2	4.81565	4.68926
41	33	18s2	4.8357	4.7093
41	34	18s2	4.85025	4.72385
41	35	18s2	4.86899	4.7426
41	36	18s2	4.8833	4.7569
41	37	18s2	4.88598	4.75958
41	38	18s2	4.90458	4.77818
41	39	18s2	4.92061	4.79422
41	40	18s2	4.93314	4.80674
41	41	18s2	4.94153	4.81513
41	42	18s2	4.94063	4.81423
41	43	18s2	4.94459	4.81819
41	44	18s2	4.93647	4.81007
41	45	18s2	4.94038	4.81398
42	1	18s2	0.0894173	-0.0579002
42	2	18s2	0.1001	-0.0472178
42	3	18s2	0.121208	-0.0261091
42	4	18s2	0.145907	-0.00141093
42	5	18s2	0.174838	0.02752
42	6	18s2	0.214342	0.0670242
42	7	18s2	0.276902	0.129584
42	8	18s2	0.377261	0.229943
42	9	18s2	0.538739	0.391421
42	10	18s2	0.795688	0.64837
42	11	18s2	1.17594	1.02862
42	12	18s2	1.68316	1.53585
42	13	18s2	2.27052	2.1232
42	14	18s2	2.84959	2.70227
42	15	18s2	3.34552	3.1982
42	16	18s2	3.71686	3.56954
42	17	18s2	3.99625	3.84893
42	18	18s2	4.19428	4.04696
42	19	18s2	4.33279	4.18547
42	20	18s2	4.44267	4.29535
42	21	18s2	4.52563	4.37831
42	22	18s2	4.58237	4.43505
42	23	18s2	4.6365	4.48918
42	24	18s2	4.68608	4.53876
42	25	18s2	4.72026	4.57294
42	26	18s2	4.72998	4.58267
42	27	18s2	4.74549	4.59817
42	28	18s2	4.76286	4.61554
42	29	18s2	4.76971	4.6224
42	30	18s2	4.79267	4.64536
42	31	18s2	4.81642	4.6691
42	32	18s2	4.83096	4.68364
42	33	18s2	4.84606	4.69874
42	34	18s2	4.85795	4.71063
42	35	18s2	4.85889	4.71157
42	36	18s2	4.86866	4.72134
42	37	18s2	4.89091	4.7436
42	38	18s2	4.9148	4.76748
42	39	18s2	4.93361	4.7863
42	40	18s2	4.93874	4.79142
42	41	18s2	4.95	4.80268
42	42	18s2	4.95281	4.80549
42	43	18s2	4.96151	4.81419
42	44	18s2	4.96354	4.81622
42	45	18s2	4.97259	4.82528
43	1	reg2	0.0698115	-0.04185
43	2	reg2	0.0784191	-0.0377175
43	3	reg2	0.0969612	-0.0236504
43	4	reg2	0.110912	-0.0141743
43	5	reg2	0.121678	-0.00788371
43	6	reg2	0.133315	-0.000722314
43	7	reg2	0.145781	0.00726937
43	8	reg2	0.15338	0.0103934
43	9	reg2	0.155737	0.00827476
43	10	reg2	0.15951	0.0075726
43	11	reg2	0.166541	0.0101283
43	12	reg2	0.171686	0.0107988
43	13	reg2	0.175026	0.00966386
43	14	reg2	0.178902	0.00906446
43	15	reg2	0.181491	0.00717811
43	16	reg2	0.182111	0.00332281
43	17	reg2	0.182099	-0.00116423
43	18	reg2	0.183811	-0.00392678
43	19	reg2	0.187128	-0.00508535
43	20	reg2	0.189598	-0.00709033
43	21	reg2	0.19457	-0.00659294
43	22	reg2	0.197832	-0.00780596
43	23	reg2	0.204543	-0.00557003
43	24	reg2	0.212818	-0.00177073
43	25	reg2	0.230207	0.0111436
43	26	reg2	0.263927	0.0403888
43	27	reg2	0.325874	0.0978604
43	28	reg2	0.44104	0.208551
43	29	reg2	0.651967	0.415003
43	30	reg2	0.99756	0.756122
43	31	reg2	1.50534	1.25943
43	32	reg2	2.11652	1.86613
43	33	reg2	2.68623	2.43137
43	34	reg2	3.12256	2.86322
43	35	reg2	3.40331	3.1395
43	36	reg2	3.5674	3.29911
43	37	reg2	3.65016	3.3774
43	38	reg2	3.67278	3.39554
43	39	reg2	3.64995	3.36823
43	40	reg2	3.62211	3.33592
43	41	reg2	3.61054	3.31987
43	42	reg2	3.60411	3.30897
43	43	reg2	3.61083	3.31122
43	44	reg2	3.6165	3.31241
43	45	reg2	3.61318	3.30461
44	1	reg2	0.104117	-0.0385045
44	2	reg2	0.112073	-0.0348776
44	3	reg2	0.127187	-0.0240916
44	4	reg2	0.143122	-0.0124847
44	5	reg2	0.153446	-0.00648876
44	6	reg2	0.162659	-0.00160478
44	7	reg2	0.172876	0.00428447
44	8	reg2	0.177618	0.00469775
44	9	reg2	0.183814	0.00656587
44	10	reg2	0.188653	0.00707582
44	11	reg2	0.195202	0.00929674
44	12	reg2	0.200631	0.0103978
44	13	reg2	0.204327	0.00976492
[truncated: 2,372 more rows]

## Sheet: Results
Block Type	96-Well Block (0.2mL)
Calibration Background is expired	No
Calibration Background performed on	07-18-2022
Calibration Pure Dye ABY is expired	Yes
Calibration Pure Dye ABY performed on	09-09-2021
Calibration Pure Dye CY3 is expired	Yes
Calibration Pure Dye CY3 performed on	09-09-2021
Calibration Pure Dye CY5 is expired	Yes
Calibration Pure Dye CY5 performed on	09-09-2021
Calibration Pure Dye FAM is expired	No
Calibration Pure Dye FAM performed on	03-11-2022
Calibration Pure Dye JOE is expired	Yes
Calibration Pure Dye JOE performed on	09-09-2021
Calibration Pure Dye JUN is expired	Yes
Calibration Pure Dye JUN performed on	09-09-2021
Calibration Pure Dye MUSTANG PURPLE is expired	Yes
Calibration Pure Dye MUSTANG PURPLE performed on	09-09-2021
Calibration Pure Dye NED is expired	Yes
Calibration Pure Dye NED performed on	09-09-2021
Calibration Pure Dye ROX is expired	No
Calibration Pure Dye ROX performed on	03-11-2022
Calibration Pure Dye SYBR is expired	No
Calibration Pure Dye SYBR performed on	03-11-2022
Calibration Pure Dye TAMRA is expired	Yes
Calibration Pure Dye TAMRA performed on	09-09-2021
Calibration Pure Dye TEXAS RED is expired	Yes
Calibration Pure Dye TEXAS RED performed on	09-09-2021
Calibration Pure Dye VIC is expired	No
Calibration Pure Dye VIC performed on	03-11-2022
Calibration RNaseP is expired	Yes
Calibration RNaseP performed on	09-09-2021
Calibration ROI is expired	No
Calibration ROI performed on	03-11-2022
Calibration Uniformity is expired	No
Calibration Uniformity performed on	03-11-2022
Chemistry	SYBR_GREEN
Date Created	2022-08-19 18:08:32 PM CST
Experiment Barcode
Experiment Comment
Experiment File Name	D:\JYT\2022-08-19 180823jyt.eds
Experiment Name	2022-08-19 180823jyt
Experiment Run End Time	2022-08-19 20:00:03 PM CST
Experiment Type	Comparative Cт (ΔΔCт)
Instrument Name	278874797
Instrument Serial Number	278874797
Instrument Type	QuantStudio(TM) 7 Flex System
Passive Reference	ROX
Quantification Cycle Method	Ct
Signal Smoothing On	true
Stage/ Cycle where Analysis is performed	Stage 2, Step 3
User Name
Well	Well Position	Omit	Sample Name	Target Name	Task	Reporter	Quencher	Quantity	Quantity Mean	Quantity SD	RQ	RQ Min	RQ Max	CT	Ct Mean	Ct SD	Delta Ct	Delta Ct Mean	Delta Ct SE	Delta Delta Ct	Automatic Ct Threshold	Ct Threshold	Automatic Baseline	Baseline Start	Baseline End	Comments	Amp Score	Cq Conf	Tm1	Tm2	Tm3	HIGHSD	MTP
1	A1	FALSE	bxpc	18s3	UNKNOWN	SYBR	None							9.41281	9.4336	0.0293942					TRUE	0.536088	TRUE	1	45		1.49005	0.953746	88.6166			N	N
2	A2	FALSE	bxpc	18s3	UNKNOWN	SYBR	None							9.45438	9.4336	0.0293942					TRUE	0.536088	TRUE	1	45		1.49087	0.948535	88.6166			N	N
3	A3	FALSE	bxpc	reg3	UNKNOWN	SYBR	None	23.3822	-0.269762	1.20561	1	0.734134	1.36215	32.9316	32.8158	0.239989		21.339	0.140108	0	TRUE	0.416265	TRUE	1	45		1.52558	0.919189	89.1158			N	N
4	A4	FALSE	bxpc	reg3	UNKNOWN	SYBR	None				1	0.734134	1.36215	32.5398	32.8158	0.239989		21.339	0.140108	0	TRUE	0.416265	TRUE	1	45		1.53296	0.916883	88.9161			N	N
5	A5	FALSE	bxpc	18s2	UNKNOWN	SYBR	None				1	0.937278	1.06692	9.44909	9.44279	0.00891355		0.00919104	0.0217195	0	TRUE	0.575678	TRUE	1	45		1.50621	0.948493	88.8163			N	N
6	A6	FALSE	bxpc	18s2	UNKNOWN	SYBR	None				1	0.937278	1.06692	9.43649	9.44279	0.00891355		0.00919104	0.0217195	0	TRUE	0.575678	TRUE	1	45		1.50395	0.945678	88.9161			N	N
7	A7	FALSE	bxpc	reg2	UNKNOWN	SYBR	None	21.4729	-0.358184	1.28181	1	0.917375	1.09007	30.8514	30.9157	0.0573509		21.4821	0.0390946	0	TRUE	0.421619	TRUE	1	45		1.54501	0.923156	89.1158			N	N
8	A8	FALSE	bxpc	reg2	UNKNOWN	SYBR	None				1	0.917375	1.09007	30.9616	30.9157	0.0573509		21.4821	0.0390946	0	TRUE	0.421619	TRUE	1	45		1.5413	0.927275	89.2157			N	N
9	A9	FALSE	bxpc	18s3	UNKNOWN	SYBR	None				1	0.806474	1.23997	9.51131	9.58037	0.0976633		0.146775	0.0721185	0	TRUE	0.56414	TRUE	1	45		1.49667	0.972596	88.8163			N	N
10	A10	FALSE	bxpc	18s3	UNKNOWN	SYBR	None				1	0.806474	1.23997	9.64943	9.58037	0.0976633		0.146775	0.0721185	0	TRUE	0.56414	TRUE	1	45		1.48913	0.968119	88.7164			N	N
17	B5	FALSE	cfpan	18s2	UNKNOWN	SYBR	None				1.05062	0.964213	1.14478	9.20766	9.1975	0.0143596		-0.0620551	0.0287783	-0.0712461	TRUE	0.575678	TRUE	1	45		1.51126	0.944744	88.8163			N	N
18	B6	FALSE	cfpan	18s2	UNKNOWN	SYBR	None				1.05062	0.964213	1.14478	9.18735	9.1975	0.0143596		-0.0620551	0.0287783	-0.0712461	TRUE	0.575678	TRUE	1	45		1.51347	0.967152	88.8163			N	N
19	B7	FALSE	cfpan	reg2	UNKNOWN	SYBR	None	21.3021	-0.52902	1.44295	1.1827	0.795823	1.75765	30.6297	30.4996	0.183964		21.24	0.13284	-0.242084	TRUE	0.421619	TRUE	1	45		1.53702	0.926727	89.4154			N	N
20	B8	FALSE	cfpan	reg2	UNKNOWN	SYBR	None				1.1827	0.795823	1.75765	30.3695	30.4996	0.183964		21.24	0.13284	-0.242084	TRUE	0.421619	TRUE	1	45		1.53121	0.927118	89.3155	84.4232		N	Y
21	B9	FALSE	cfpan	18s3	UNKNOWN	SYBR	None				0.982958	0.846532	1.14137	9.38888	9.43113	0.0597494		0.171573	0.0501007	0.0247979	TRUE	0.56414	TRUE	1	45		1.50082	0.967346	88.8163			N	N
22	B10	FALSE	cfpan	18s3	UNKNOWN	SYBR	None				0.982958	0.846532	1.14137	9.47338	9.43113	0.0597494		0.171573	0.0501007	0.0247979	TRUE	0.56414	TRUE	1	45		1.49526	0.95754	88.8163			N	N
23	B11	FALSE	cfpan	reg3	UNKNOWN	SYBR	None	22.8434	-0.808549	1.75145	1.87307	1.59396	2.20105	32.2276	32.2745	0.0663641		23.0149	0.0541035	-0.905405	TRUE	0.378483	TRUE	1	45		1.50809	0.927491	89.2157	84.4232		N	Y
24	B12	FALSE	cfpan	reg3	UNKNOWN	SYBR	None				1.87307	1.59396	2.20105	32.3214	32.2745	0.0663641		23.0149	0.0541035	-0.905405	TRUE	0.378483	TRUE	1	45		1.49827	0.922311	89.1158	84.3233		N	Y
29	C5	FALSE	hpne	18s2	UNKNOWN	SYBR	None				0.973247	0.916643	1.03335	9.62985	9.64946	0.0277353		0.0483136	0.0200911	0.0391226	TRUE	0.575678	TRUE	1	45		1.51873	0.963431	88.8163			N	N
30	C6	FALSE	hpne	18s2	UNKNOWN	SYBR	None				0.973247	0.916643	1.03335	9.66908	9.64946	0.0277353		0.0483136	0.0200911	0.0391226	TRUE	0.575678	TRUE	1	45		1.51666	0.929981	88.8163			N	N
31	C7	FALSE	hpne	reg2	UNKNOWN	SYBR	None	21.8311	0	1	0.759274	0.425606	1.35453	31.6746	31.4806	0.274416		21.8794	0.19409	0.397307	TRUE	0.421619	TRUE	1	45		1.54711	0.929228	89.3155			N	N
32	C8	FALSE	hpne	reg2	UNKNOWN	SYBR	None				0.759274	0.425606	1.35453	31.2865	31.4806	0.274416		21.8794	0.19409	0.397307	TRUE	0.421619	TRUE	1	45		1.5358	0.931289	89.4154			N	N
33	C9	FALSE	hpne	18s3	UNKNOWN	SYBR	None				0.943812	0.825908	1.07855	9.78682	9.83135	0.0629762		0.230204	0.044744	0.0834289	TRUE	0.56414	TRUE	1	45		1.50784	0.961602	88.8163			N	N
34	C10	FALSE	hpne	18s3	UNKNOWN	SYBR	None				0.943812	0.825908	1.07855	9.87589	9.83135	0.0629762		0.230204	0.044744	0.0834289	TRUE	0.56414	TRUE	1	45		1.50093	0.969669	88.7164			N	N
35	C11	FALSE	hpne	reg3	UNKNOWN	SYBR	None	23.6519	0	1	1.02685	0.931396	1.13209	33.4509	33.4833	0.0458531		23.8821	0.0327151	-0.0382285	TRUE	0.378483	TRUE	1	45		1.51541	0.927561	89.2157	84.3233		N	Y
36	C12	FALSE	hpne	reg3	UNKNOWN	SYBR	None				1.02685	0.931396	1.13209	33.5157	33.4833	0.0458531		23.8821	0.0327151	-0.0382285	TRUE	0.378483	TRUE	1	45		1.50429	0.925199	89.2157	84.3233		N	Y
41	D5	FALSE	mia	18s2	UNKNOWN	SYBR	None				1.04164	1.00929	1.07504	9.73734	9.74157	0.00597676		-0.0496707	0.0105805	-0.0588617	TRUE	0.575678	TRUE	1	45		1.51712	0.957042	88.8163			N	N
42	D6	FALSE	mia	18s2	UNKNOWN	SYBR	None				1.04164	1.00929	1.07504	9.7458	9.74157	0.00597676		-0.0496707	0.0105805	-0.0588617	TRUE	0.575678	TRUE	1	45		1.51767	0.93231	88.9161			N	N
43	D7	FALSE	mia	reg2	UNKNOWN	SYBR	None				2.27495	0.0844024	61.3184	28.983	30.0875	1.56198		20.2963	1.10453	-1.18584	TRUE	0.421619	TRUE	1	45		1.51316	0.911628	89.2157	82.7258	74.9381	Y	Y
44	D8	FALSE	mia	reg2	UNKNOWN	SYBR	None	21.4504	-0.380672	1.30195	2.27495	0.0844024	61.3184	31.192	30.0875	1.56198		20.2963	1.10453	-1.18584	TRUE	0.421619	TRUE	1	45		1.54561	0.929628	89.4154			Y	N
45	D9	FALSE	mia	18s3	UNKNOWN	SYBR	None				1.0492	0.988689	1.11341	9.85133	9.86873	0.024603		0.0774851	0.0199183	-0.0692897	TRUE	0.56414	TRUE	1	45		1.5114	0.954346	88.8163			N	N
46	D10	FALSE	mia	18s3	UNKNOWN	SYBR	None				1.0492	0.988689	1.11341	9.88612	9.86873	0.024603		0.0774851	0.0199183	-0.0692897	TRUE	0.56414	TRUE	1	45		1.50619	0.960417	88.8163			N	N
47	D11	FALSE	mia	reg3	UNKNOWN	SYBR	None	23.6016	-0.05033	1.0355	1.18204	0.376751	3.70858	33.0871	33.4703	0.542021		23.6791	0.383389	-0.241275	TRUE	0.378483	TRUE	1	45		1.53546	0.923671	89.2157			Y	N
48	D12	FALSE	mia	reg3	UNKNOWN	SYBR	None				1.18204	0.376751	3.70858	33.8536	33.4703	0.542021		23.6791	0.383389	-0.241275	TRUE	0.378483	TRUE	1	45		1.52795	0.917487	89.3155			Y	N
61	F1	FALSE	bxpc	reg2	UNKNOWN	SYBR	None				1	0.917375	1.09007	30.9341	30.9157	0.0573509		21.4821	0.0390946	0	TRUE	0.421619	TRUE	1	45		1.53023	0.915922	89.016			N	N
63	F3	FALSE	bxpc	reg3	UNKNOWN	SYBR	None				1	0.734134	1.36215	32.9758	32.8158	0.239989		21.339	0.140108	0	TRUE	0.416265	TRUE	1	45		1.54164	0.920648	89.016			N	N
Analysis Type	Singleplex
Endogenous Control	18s1
RQ Min/Max Confidence Level	95.0
Reference Sample	bxpc

## Sheet: Melt Curve Raw Data
Block Type	96-Well Block (0.2mL)
Calibration Background is expired	No
Calibration Background performed on	07-18-2022
Calibration Pure Dye ABY is expired	Yes
Calibration Pure Dye ABY performed on	09-09-2021
Calibration Pure Dye CY3 is expired	Yes
Calibration Pure Dye CY3 performed on	09-09-2021
Calibration Pure Dye CY5 is expired	Yes
Calibration Pure Dye CY5 performed on	09-09-2021
Calibration Pure Dye FAM is expired	No
Calibration Pure Dye FAM performed on	03-11-2022
Calibration Pure Dye JOE is expired	Yes
Calibration Pure Dye JOE performed on	09-09-2021
Calibration Pure Dye JUN is expired	Yes
Calibration Pure Dye JUN performed on	09-09-2021
Calibration Pure Dye MUSTANG PURPLE is expired	Yes
Calibration Pure Dye MUSTANG PURPLE performed on	09-09-2021
Calibration Pure Dye NED is expired	Yes
Calibration Pure Dye NED performed on	09-09-2021
Calibration Pure Dye ROX is expired	No
Calibration Pure Dye ROX performed on	03-11-2022
Calibration Pure Dye SYBR is expired	No
Calibration Pure Dye SYBR performed on	03-11-2022
Calibration Pure Dye TAMRA is expired	Yes
Calibration Pure Dye TAMRA performed on	09-09-2021
Calibration Pure Dye TEXAS RED is expired	Yes
Calibration Pure Dye TEXAS RED performed on	09-09-2021
Calibration Pure Dye VIC is expired	No
Calibration Pure Dye VIC performed on	03-11-2022
Calibration RNaseP is expired	Yes
Calibration RNaseP performed on	09-09-2021
Calibration ROI is expired	No
Calibration ROI performed on	03-11-2022
Calibration Uniformity is expired	No
Calibration Uniformity performed on	03-11-2022
Chemistry	SYBR_GREEN
Date Created	2022-08-19 18:08:32 PM CST
Experiment Barcode
Experiment Comment
Experiment File Name	D:\JYT\2022-08-19 180823jyt.eds
Experiment Name	2022-08-19 180823jyt
Experiment Run End Time	2022-08-19 20:00:03 PM CST
Experiment Type	Comparative Cт (ΔΔCт)
Instrument Name	278874797
Instrument Serial Number	278874797
Instrument Type	QuantStudio(TM) 7 Flex System
Passive Reference	ROX
Quantification Cycle Method	Ct
Signal Smoothing On	true
Stage/ Cycle where Analysis is performed	Stage 2, Step 3
User Name
Well	Well Position	Reading	Temperature	Fluorescence	Derivative
1	A1	1	60.1612	5.51163	0.220223
1	A1	2	60.3609	5.51434	0.215429
1	A1	3	60.5606	5.49769	0.211741
1	A1	4	60.7603	5.48901	0.210307
1	A1	5	60.9599	5.46756	0.211538
1	A1	6	61.1596	5.44763	0.214998
1	A1	7	61.3593	5.4322	0.219725
1	A1	8	61.559	5.39929	0.224678
1	A1	9	61.7587	5.38407	0.229062
1	A1	10	61.9584	5.36604	0.232399
1	A1	11	62.1581	5.35363	0.23457
1	A1	12	62.3578	5.31341	0.235833
1	A1	13	62.5574	5.28884	0.236784
1	A1	14	62.7571	5.28494	0.238128
1	A1	15	62.9568	5.2561	0.240271
1	A1	16	63.1565	5.24249	0.24306
1	A1	17	63.3562	5.21332	0.245875
1	A1	18	63.5559	5.18549	0.248046
1	A1	19	63.7556	5.16347	0.249249
1	A1	20	63.9553	5.13607	0.249594
1	A1	21	64.1549	5.13214	0.249423
1	A1	22	64.3546	5.09191	0.249035
1	A1	23	64.5543	5.07463	0.248611
1	A1	24	64.754	5.0497	0.248321
1	A1	25	64.9537	5.03526	0.24842
1	A1	26	65.1534	5.00138	0.249209
1	A1	27	65.3531	4.98585	0.250825
1	A1	28	65.5528	4.96959	0.253048
1	A1	29	65.7524	4.9446	0.25532
1	A1	30	65.9521	4.91108	0.25698
1	A1	31	66.1518	4.89543	0.257621
1	A1	32	66.3515	4.86648	0.257271
1	A1	33	66.5512	4.84048	0.256357
1	A1	34	66.7509	4.83318	0.255393
1	A1	35	66.9506	4.79368	0.254696
1	A1	36	67.1502	4.77353	0.254233
1	A1	37	67.3499	4.76291	0.25373
1	A1	38	67.5496	4.72853	0.252982
1	A1	39	67.7493	4.6971	0.252151
1	A1	40	67.949	4.68493	0.251783
1	A1	41	68.1487	4.66005	0.25249
1	A1	42	68.3484	4.64121	0.254432
1	A1	43	68.5481	4.62583	0.257023
1	A1	44	68.7477	4.59844	0.259146
1	A1	45	68.9474	4.56461	0.259786
1	A1	46	69.1471	4.53623	0.258666
1	A1	47	69.3468	4.51566	0.256451
1	A1	48	69.5465	4.5068	0.254336
1	A1	49	69.7462	4.46199	0.253375
1	A1	50	69.9459	4.4638	0.253918
1	A1	51	70.1456	4.43023	0.255501
1	A1	52	70.3452	4.41092	0.257209
1	A1	53	70.5449	4.37793	0.258261
1	A1	54	70.7446	4.35589	0.258432
1	A1	55	70.9443	4.33322	0.258065
1	A1	56	71.144	4.30727	0.257704
1	A1	57	71.3437	4.29762	0.257613
1	A1	58	71.5434	4.26677	0.257545
1	A1	59	71.743	4.23435	0.2569
1	A1	60	71.9427	4.2201	0.255141
1	A1	61	72.1424	4.19144	0.252159
1	A1	62	72.3421	4.16345	0.248394
1	A1	63	72.5418	4.15507	0.24469
1	A1	64	72.7415	4.12225	0.241995
1	A1	65	72.9412	4.10867	0.24104
1	A1	66	73.1409	4.07949	0.242102
1	A1	67	73.3405	4.07164	0.244888
1	A1	68	73.5402	4.04281	0.248613
1	A1	69	73.7399	4.01429	0.252256
1	A1	70	73.9396	3.99648	0.254922
1	A1	71	74.1393	3.96587	0.256108
1	A1	72	74.339	3.94672	0.255799
1	A1	73	74.5387	3.91858	0.254316
1	A1	74	74.7384	3.90032	0.252077
1	A1	75	74.9381	3.87901	0.249415
1	A1	76	75.1377	3.85335	0.246564
1	A1	77	75.3374	3.8349	0.243781
1	A1	78	75.5371	3.80821	0.241479
1	A1	79	75.7368	3.78604	0.24015
1	A1	80	75.9365	3.76857	0.240102
1	A1	81	76.1362	3.75211	0.241172
1	A1	82	76.3358	3.73507	0.242678
1	A1	83	76.5355	3.69091	0.243697
1	A1	84	76.7352	3.67776	0.243491
1	A1	85	76.9349	3.65876	0.241827
1	A1	86	77.1346	3.63851	0.239014
1	A1	87	77.3343	3.60605	0.235753
1	A1	88	77.534	3.6	0.232907
1	A1	89	77.7337	3.56448	0.231254
1	A1	90	77.9334	3.55189	0.231251
1	A1	91	78.133	3.53982	0.232837
1	A1	92	78.3327	3.51483	0.235393
1	A1	93	78.5324	3.48334	0.237965
1	A1	94	78.7321	3.46713	0.239644
1	A1	95	78.9318	3.4487	0.239965
1	A1	96	79.1315	3.41651	0.239086
1	A1	97	79.3312	3.38709	0.237657
1	A1	98	79.5308	3.38573	0.236455
1	A1	99	79.7305	3.36086	0.235987
1	A1	100	79.9302	3.3331	0.236303
1	A1	101	80.1299	3.31526	0.237106
1	A1	102	80.3296	3.28631	0.237982
1	A1	103	80.5293	3.27339	0.238574
1	A1	104	80.729	3.24924	0.238596
1	A1	105	80.9287	3.2299	0.237798
1	A1	106	81.1283	3.20376	0.236071
1	A1	107	81.328	3.18125	0.233635
1	A1	108	81.5277	3.15934	0.231138
1	A1	109	81.7274	3.13828	0.229498
1	A1	110	81.9271	3.12457	0.229483
1	A1	111	82.1268	3.10845	0.231308
1	A1	112	82.3265	3.07922	0.234484
1	A1	113	82.5262	3.06033	0.238094
1	A1	114	82.7258	3.04491	0.241308
1	A1	115	82.9255	3.00241	0.243856
1	A1	116	83.1252	2.99187	0.246144
1	A1	117	83.3249	2.97036	0.248985
1	A1	118	83.5246	2.95354	0.253166
1	A1	119	83.7243	2.92536	0.259141
1	A1	120	83.924	2.90381	0.267032
1	A1	121	84.1236	2.8699	0.276865
1	A1	122	84.3233	2.85962	0.288733
1	A1	123	84.523	2.81765	0.302715
1	A1	124	84.7227	2.7999	0.318521
1	A1	125	84.9224	2.76845	0.33509
1	A1	126	85.1221	2.73812	0.350498
1	A1	127	85.3218	2.70292	0.362355
1	A1	128	85.5215	2.65444	0.368673
1	A1	129	85.7211	2.61059	0.36881
1	A1	130	85.9208	2.58735	0.364065
1	A1	131	86.1205	2.55062	0.357765
1	A1	132	86.3202	2.52455	0.355091
1	A1	133	86.5199	2.49893	0.363063
1	A1	134	86.7196	2.4679	0.390879
1	A1	135	86.9193	2.44144	0.450175
1	A1	136	87.119	2.41051	0.554217
1	A1	137	87.3187	2.3841	0.715003
1	A1	138	87.5183	2.34365	0.938003
1	A1	139	87.718	2.27839	1.21587
1	A1	140	87.9177	2.18557	1.52405
1	A1	141	88.1174	2.02105	1.82179
1	A1	142	88.3171	1.7446	2.06017
1	A1	143	88.5168	1.38616	2.19533
1	A1	144	88.7164	1.05127	2.20149
1	A1	145	88.9161	0.773141	2.07819
1	A1	146	89.1158	0.581194	1.84887
1	A1	147	89.3155	0.477787	1.55253
1	A1	148	89.5152	0.424594	1.23265
1	A1	149	89.7149	0.399026	0.927449
1	A1	150	89.9146	0.383512	0.663729
1	A1	151	90.1143	0.371323	0.454877
1	A1	152	90.314	0.366646	0.302294
1	A1	153	90.5136	0.359723	0.199069
1	A1	154	90.7133	0.353034	0.134323
1	A1	155	90.913	0.352545	0.0968221
1	A1	156	91.1127	0.349197	0.0771187
1	A1	157	91.3124	0.336862	0.0682747
1	A1	158	91.5121	0.335472	0.0656758
1	A1	159	91.7118	0.330869	0.0664896
1	A1	160	91.9115	0.321886	0.0690988
1	A1	161	92.1111	0.313638	0.0726434
1	A1	162	92.3108	0.309456	0.0766882
1	A1	163	92.5105	0.303092	0.0810057
1	A1	164	92.7102	0.290548	0.0854591
1	A1	165	92.9099	0.283995	0.089966
1	A1	166	93.1096	0.277894	0.0944915
1	A1	167	93.3093	0.263698	0.0989952
1	A1	168	93.5089	0.256258	0.103272
1	A1	169	93.7086	0.251784	0.106725
1	A1	170	93.9083	0.236525	0.108225
1	A1	171	94.108	0.222312	0.10625
1	A1	172	94.3077	0.208481	0.0993902
1	A1	173	94.5074	0.202097	0.0870647
1	A1	174	94.7071	0.191619	0.0700868
1	A1	175	94.9068	0.178404	0.0506869
2	A2	1	60.1612	5.78801	0.248362
2	A2	2	60.3609	5.79178	0.244889
2	A2	3	60.5606	5.77568	0.242098
2	A2	4	60.7603	5.7503	0.240658
2	A2	5	60.9599	5.74065	0.240873
2	A2	6	61.1596	5.70305	0.242711
2	A2	7	61.3593	5.68164	0.245942
2	A2	8	61.559	5.67908	0.250221
2	A2	9	61.7587	5.63849	0.255082
2	A2	10	61.9584	5.6189	0.259908
2	A2	11	62.1581	5.59809	0.263999
2	A2	12	62.3578	5.57867	0.266793
2	A2	13	62.5574	5.54293	0.268137
2	A2	14	62.7571	5.51984	0.2684
2	A2	15	62.9568	5.49074	0.268306
2	A2	16	63.1565	5.48165	0.268534
2	A2	17	63.3562	5.44907	0.269292
2	A2	18	63.5559	5.43245	0.270225
2	A2	19	63.7556	5.39565	0.270689
2	A2	20	63.9553	5.3719	0.27023
2	A2	21	64.1549	5.35263	0.268915
2	A2	22	64.3546	5.31973	0.267321
2	A2	23	64.5543	5.30391	0.266221
2	A2	24	64.754	5.28264	0.266181
2	A2	25	64.9537	5.25346	0.267257
2	A2	26	65.1534	5.23614	0.268986
2	A2	27	65.3531	5.21042	0.270601
2	A2	28	65.5528	5.18176	0.271382
2	A2	29	65.7524	5.15455	0.270946
2	A2	30	65.9521	5.13511	0.269399
2	A2	31	66.1518	5.1087	0.267256
2	A2	32	66.3515	5.08024	0.265217
2	A2	33	66.5512	5.06664	0.263909
2	A2	34	66.7509	5.04044	0.263716
2	A2	35	66.9506	5.01378	0.264715
2	A2	36	67.1502	4.99287	0.266691
2	A2	37	67.3499	4.96615	0.269204
2	A2	38	67.5496	4.94542	0.271628
2	A2	39	67.7493	4.91728	0.273309
2	A2	40	67.949	4.89577	0.273763
2	A2	41	68.1487	4.86042	0.272931
2	A2	42	68.3484	4.84382	0.271306
2	A2	43	68.5481	4.8157	0.269754
2	A2	44	68.7477	4.79827	0.269103
2	A2	45	68.9474	4.7624	0.269665
2	A2	46	69.1471	4.76467	0.271029
2	A2	47	69.3468	4.72144	0.272305
2	A2	48	69.5465	4.69641	0.272732
2	A2	49	69.7462	4.66066	0.272179
2	A2	50	69.9459	4.64012	0.271185
2	A2	51	70.1456	4.63613	0.270511
2	A2	52	70.3452	4.60271	0.270544
2	A2	53	70.5449	4.56849	0.271006
2	A2	54	70.7446	4.55312	0.271095
2	A2	55	70.9443	4.52732	0.269978
2	A2	56	71.144	4.50135	0.267266
2	A2	57	71.3437	4.4708	0.263332
2	A2	58	71.5434	4.44387	0.259262
2	A2	59	71.743	4.43055	0.256434
2	A2	60	71.9427	4.40927	0.255875
2	A2	61	72.1424	4.3876	0.257718
2	A2	62	72.3421	4.37048	0.261119
2	A2	63	72.5418	4.34137	0.264692
2	A2	64	72.7415	4.30713	0.267221
2	A2	65	72.9412	4.28612	0.268172
2	A2	66	73.1409	4.2656	0.267771
2	A2	67	73.3405	4.23775	0.266655
2	A2	68	73.5402	4.22044	0.265437
2	A2	69	73.7399	4.19037	0.26443
2	A2	70	73.9396	4.16528	0.263655
2	A2	71	74.1393	4.14924	0.262979
2	A2	72	74.339	4.11656	0.262268
2	A2	73	74.5387	4.09729	0.26145
2	A2	74	74.7384	4.07396	0.260514
2	A2	75	74.9381	4.05164	0.259494
2	A2	76	75.1377	4.02663	0.258482
2	A2	77	75.3374	4.00519	0.25763
2	A2	78	75.5371	3.97808	0.257104
2	A2	79	75.7368	3.96186	0.256991
2	A2	80	75.9365	3.93928	0.257226
2	A2	81	76.1362	3.9092	0.257588
2	A2	82	76.3358	3.88591	0.257808
2	A2	83	76.5355	3.8704	0.25769
2	A2	84	76.7352	3.83784	0.257165
2	A2	85	76.9349	3.82007	0.256264
2	A2	86	77.1346	3.79248	0.25503
2	A2	87	77.3343	3.78068	0.25348
2	A2	88	77.534	3.75148	0.251651
2	A2	89	77.7337	3.7199	0.249651
2	A2	90	77.9334	3.70315	0.247663
2	A2	91	78.133	3.68905	0.245828
2	A2	92	78.3327	3.66497	0.244216
2	A2	93	78.5324	3.6397	0.242887
2	A2	94	78.7321	3.60827	0.242029
2	A2	95	78.9318	3.59713	0.241954
2	A2	96	79.1315	3.57367	0.242853
2	A2	97	79.3312	3.55882	0.244507
2	A2	98	79.5308	3.53421	0.246252
2	A2	99	79.7305	3.49761	0.24728
2	A2	100	79.9302	3.48481	0.247115
2	A2	101	80.1299	3.45681	0.24589
2	A2	102	80.3296	3.4392	0.244269
2	A2	103	80.5293	3.4188	0.243065
2	A2	104	80.729	3.39431	0.24284
2	A2	105	80.9287	3.37618	0.243665
2	A2	106	81.1283	3.3582	0.245157
2	A2	107	81.328	3.32955	0.246746
2	A2	108	81.5277	3.30697	0.247993
2	A2	109	81.7274	3.28314	0.248826
2	A2	110	81.9271	3.26053	0.249527
2	A2	111	82.1268	3.24222	0.250507
2	A2	112	82.3265	3.21859	0.252014
2	A2	113	82.5262	3.19846	0.253971
2	A2	114	82.7258	3.17265	0.256069
2	A2	115	82.9255	3.14635	0.257999
2	A2	116	83.1252	3.12799	0.259728
2	A2	117	83.3249	3.09841	0.261615
2	A2	118	83.5246	3.07944	0.264351
2	A2	119	83.7243	3.05343	0.268783
2	A2	120	83.924	3.03357	0.275711
2	A2	121	84.1236	3.00991	0.285745
2	A2	122	84.3233	2.97669	0.299199
2	A2	123	84.523	2.95588	0.315928
2	A2	124	84.7227	2.92649	0.335088
2	A2	125	84.9224	2.89586	0.354924
2	A2	126	85.1221	2.86226	0.372835
2	A2	127	85.3218	2.82019	0.385906
2	A2	128	85.5215	2.77613	0.391881
2	A2	129	85.7211	2.72989	0.39021
2	A2	130	85.9208	2.69465	0.382695
2	A2	131	86.1205	2.66276	0.373508
2	A2	132	86.3202	2.63524	0.368725
2	A2	133	86.5199	2.61852	0.375922
2	A2	134	86.7196	2.58587	0.404243
2	A2	135	86.9193	2.54842	0.46478
2	A2	136	87.119	2.52509	0.570314
2	A2	137	87.3187	2.48829	0.733062
2	A2	138	87.5183	2.44461	0.959738
2	A2	139	87.718	2.38067	1.24487
2	A2	140	87.9177	2.30504	1.56548
2	A2	141	88.1174	2.13083	1.88094
2	A2	142	88.3171	1.85823	2.14056
2	A2	143	88.5168	1.48228	2.29701
2	A2	144	88.7164	1.13161	2.32049
2	A2	145	88.9161	0.830544	2.20713
2	A2	146	89.1158	0.623102	1.97858
2	A2	147	89.3155	0.503402	1.67406
2	A2	148	89.5152	0.445304	1.33901
2	A2	149	89.7149	0.417528	1.01474
2	A2	150	89.9146	0.397461	0.731389
2	A2	151	90.1143	0.386132	0.505073
2	A2	152	90.314	0.380087	0.338785
2	A2	153	90.5136	0.374032	0.225924
2	A2	154	90.7133	0.365731	0.154923
2	A2	155	90.913	0.361367	0.11338
2	A2	156	91.1127	0.351956	0.0907492
2	A2	157	91.3124	0.347102	0.0794011
2	A2	158	91.5121	0.343714	0.0744777
2	A2	159	91.7118	0.336348	0.0731703
2	A2	160	91.9115	0.327402	0.0739457
2	A2	161	92.1111	0.32254	0.0759965
2	A2	162	92.3108	0.313916	0.0789514
2	A2	163	92.5105	0.30672	0.0827197
2	A2	164	92.7102	0.301048	0.0873421
2	A2	165	92.9099	0.292053	0.0928033
2	A2	166	93.1096	0.283382	0.0988594
2	A2	167	93.3093	0.272459	0.104948
2	A2	168	93.5089	0.261128	0.110217
2	A2	169	93.7086	0.250038	0.113623
2	A2	170	93.9083	0.236034	0.114049
2	A2	171	94.108	0.22566	0.110423
2	A2	172	94.3077	0.218878	0.101934
2	A2	173	94.5074	0.204481	0.0883978
2	A2	174	94.7071	0.190115	0.0706751
2	A2	175	94.9068	0.182596	0.0508167
3	A3	1	60.1612	5.33231	0.224398
3	A3	2	60.3609	5.33564	0.222272
3	A3	3	60.5606	5.3217	0.221855
3	A3	4	60.7603	5.30826	0.223679
3	A3	5	60.9599	5.29048	0.227535
3	A3	6	61.1596	5.27362	0.23246
3	A3	7	61.3593	5.25359	0.237057
3	A3	8	61.559	5.23173	0.239953
3	A3	9	61.7587	5.22065	0.24028
3	A3	10	61.9584	5.19048	0.238058
3	A3	11	62.1581	5.17341	0.234293
3	A3	12	62.3578	5.15961	0.230752
3	A3	13	62.5574	5.14042	0.229304
3	A3	14	62.7571	5.12475	0.23112
3	A3	15	62.9568	5.12235	0.236114
3	A3	16	63.1565	5.10001	0.243043
3	A3	17	63.3562	5.06939	0.250233
3	A3	18	63.5559	5.05306	0.256539
3	A3	19	63.7556	5.02371	0.261823
3	A3	20	63.9553	5.01243	0.26674
3	A3	21	64.1549	4.99851	0.271953
3	A3	22	64.3546	4.97442	0.277487
3	A3	23	64.5543	4.95191	0.282588
3	A3	24	64.754	4.92644	0.286177
3	A3	25	64.9537	4.90308	0.287464
3	A3	26	65.1534	4.88321	0.28636
3	A3	27	65.3531	4.8574	0.283508
3	A3	28	65.5528	4.83985	0.280017
3	A3	29	65.7524	4.81786	0.277077
3	A3	30	65.9521	4.79737	0.275636
3	A3	31	66.1518	4.77694	0.276143
3	A3	32	66.3515	4.76433	0.278519
3	A3	33	66.5512	4.7398	0.28231
3	A3	34	66.7509	4.70745	0.286919
3	A3	35	66.9506	4.69977	0.291829
3	A3	36	67.1502	4.66767	0.296662
3	A3	37	67.3499	4.6485	0.301082
3	A3	38	67.5496	4.62541	0.304678
3	A3	39	67.7493	4.59713	0.306979
3	A3	40	67.949	4.58042	0.307562
3	A3	41	68.1487	4.54727	0.306306
3	A3	42	68.3484	4.53077	0.303533
3	A3	43	68.5481	4.50247	0.300047
3	A3	44	68.7477	4.4798	0.296912
3	A3	45	68.9474	4.46639	0.295108
3	A3	46	69.1471	4.43697	0.295163
3	A3	47	69.3468	4.42134	0.296946
3	A3	48	69.5465	4.39477	0.299723
3	A3	49	69.7462	4.37376	0.302458
3	A3	50	69.9459	4.3488	0.304245
3	A3	51	70.1456	4.32055	0.304643
3	A3	52	70.3452	4.30004	0.30385
3	A3	53	70.5449	4.27644	0.302563
3	A3	54	70.7446	4.25233	0.301647
3	A3	55	70.9443	4.23745	0.301737
3	A3	56	71.144	4.20764	0.302987
3	A3	57	71.3437	4.1886	0.305021
3	A3	58	71.5434	4.16237	0.307089
3	A3	59	71.743	4.1428	0.308321
3	A3	60	71.9427	4.10794	0.307998
3	A3	61	72.1424	4.09631	0.305776
3	A3	62	72.3421	4.06165	0.301853
3	A3	63	72.5418	4.04813	0.297023
3	A3	64	72.7415	4.01612	0.292567
3	A3	65	72.9412	3.99857	0.289863
3	A3	66	73.1409	3.97983	0.289849
3	A3	67	73.3405	3.96727	0.292528
3	A3	68	73.5402	3.93863	0.296873
3	A3	69	73.7399	3.91235	0.301204
3	A3	70	73.9396	3.89055	0.303922
3	A3	71	74.1393	3.86058	0.304138
3	A3	72	74.339	3.83943	0.301938
3	A3	73	74.5387	3.81108	0.298172
3	A3	74	74.7384	3.80526	0.293966
3	A3	75	74.9381	3.76838	0.290265
3	A3	76	75.1377	3.75129	0.287561
3	A3	77	75.3374	3.73538	0.285881
3	A3	78	75.5371	3.71226	0.284974
3	A3	79	75.7368	3.68932	0.284559
3	A3	80	75.9365	3.66253	0.284535
3	A3	81	76.1362	3.64545	0.284988
3	A3	82	76.3358	3.6217	0.286051
3	A3	83	76.5355	3.60857	0.287669
3	A3	84	76.7352	3.57893	0.289476
3	A3	85	76.9349	3.55417	0.290862
3	A3	86	77.1346	3.53946	0.291247
3	A3	87	77.3343	3.51768	0.290409
3	A3	88	77.534	3.48604	0.288694
3	A3	89	77.7337	3.46057	0.28694
3	A3	90	77.9334	3.44857	0.286027
3	A3	91	78.133	3.43484	0.286361
3	A3	92	78.3327	3.40887	0.287616
3	A3	93	78.5324	3.38186	0.288968
3	A3	94	78.7321	3.35791	0.289639
3	A3	95	78.9318	3.32898	0.289353
3	A3	96	79.1315	3.32135	0.288352
3	A3	97	79.3312	3.29416	0.287107
3	A3	98	79.5308	3.26841	0.285963
3	A3	99	79.7305	3.24465	0.285014
3	A3	100	79.9302	3.23212	0.284236
3	A3	101	80.1299	3.20526	0.283706
3	A3	102	80.3296	3.18404	0.283797
3	A3	103	80.5293	3.15675	0.285152
3	A3	104	80.729	3.14163	0.288431
3	A3	105	80.9287	3.12752	0.293879
3	A3	106	81.1283	3.10154	0.300997
3	A3	107	81.328	3.07887	0.30857
3	A3	108	81.5277	3.05138	0.315068
3	A3	109	81.7274	3.01816	0.319236
3	A3	110	81.9271	3.00394	0.32053
3	A3	111	82.1268	2.97525	0.319303
3	A3	112	82.3265	2.94273	0.316685
3	A3	113	82.5262	2.9274	0.3143
3	A3	114	82.7258	2.90068	0.31384
3	A3	115	82.9255	2.88655	0.31661
3	A3	116	83.1252	2.85771	0.323107
3	A3	117	83.3249	2.83733	0.332812
3	A3	118	83.5246	2.81073	0.344247
3	A3	119	83.7243	2.78289	0.355319
3	A3	120	83.924	2.75473	0.363891
3	A3	121	84.1236	2.71984	0.368419
3	A3	122	84.3233	2.68419	0.368377
3	A3	123	84.523	2.65849	0.364333
3	A3	124	84.7227	2.63275	0.3576
3	A3	125	84.9224	2.60765	0.349701
3	A3	126	85.1221	2.57873	0.34198
3	A3	127	85.3218	2.55486	0.33558
3	A3	128	85.5215	2.52624	0.331743
3	A3	129	85.7211	2.50358	0.332188
3	A3	130	85.9208	2.48384	0.339371
3	A3	131	86.1205	2.45542	0.356506
3	A3	132	86.3202	2.43963	0.387436
3	A3	133	86.5199	2.41006	0.436339
3	A3	134	86.7196	2.37844	0.507203
3	A3	135	86.9193	2.35001	0.602955
3	A3	136	87.119	2.30267	0.724383
3	A3	137	87.3187	2.2593	0.86927
3	A3	138	87.5183	2.17834	1.03235
3	A3	139	87.718	2.08165	1.20638
3	A3	140	87.9177	1.95998	1.38399
3	A3	141	88.1174	1.84653	1.55927
3	A3	142	88.3171	1.72197	1.72775
3	A3	143	88.5168	1.56183	1.88416
3	A3	144	88.7164	1.38679	2.01837
3	A3	145	88.9161	1.17272	2.11232
3	A3	146	89.1158	0.932358	2.14122
3	A3	147	89.3155	0.668315	2.08098
3	A3	148	89.5152	0.466151	1.91974
3	A3	149	89.7149	0.340568	1.66725
3	A3	150	89.9146	0.316232	1.35577
3	A3	151	90.1143	0.307821	1.03078
3	A3	152	90.314	0.302021	0.736033
3	A3	153	90.5136	0.295888	0.500718
3	A3	154	90.7133	0.289518	0.33427
3	A3	155	90.913	0.278732	0.229409
3	A3	156	91.1127	0.267957	0.169789
3	A3	157	91.3124	0.255618	0.13777
3	A3	158	91.5121	0.243888	0.119457
3	A3	159	91.7118	0.236156	0.106452
3	A3	160	91.9115	0.232259	0.0952107
3	A3	161	92.1111	0.227829	0.0852608
3	A3	162	92.3108	0.226494	0.0773355
3	A3	163	92.5105	0.221058	0.0720331
3	A3	164	92.7102	0.214819	0.0692394
3	A3	165	92.9099	0.207818	0.0682035
3	A3	166	93.1096	0.204071	0.0679428
3	A3	167	93.3093	0.198275	0.0676181
3	A3	168	93.5089	0.193965	0.0666812
3	A3	169	93.7086	0.187419	0.0648031
3	A3	170	93.9083	0.183351	0.0617237
3	A3	171	94.108	0.179111	0.0571711
3	A3	172	94.3077	0.172603	0.0509194
3	A3	173	94.5074	0.171943	0.0429607
3	A3	174	94.7071	0.167163	0.0336917
3	A3	175	94.9068	0.160381	0.0239656
4	A4	1	60.1612	5.39343	0.269182
4	A4	2	60.3609	5.38425	0.267784
4	A4	3	60.5606	5.38131	0.265886
4	A4	4	60.7603	5.35635	0.263828
4	A4	5	60.9599	5.3316	0.26239
4	A4	6	61.1596	5.32751	0.262567
4	A4	7	61.3593	5.31923	0.265012
4	A4	8	61.559	5.29823	0.269584
4	A4	9	61.7587	5.27952	0.275248
4	A4	10	61.9584	5.26949	0.280532
4	A4	11	62.1581	5.24796	0.284198
4	A4	12	62.3578	5.22783	0.285828
4	A4	13	62.5574	5.21517	0.286024
4	A4	14	62.7571	5.1875	0.286095
4	A4	15	62.9568	5.18572	0.287474
4	A4	16	63.1565	5.17097	0.291146
4	A4	17	63.3562	5.1431	0.297268
4	A4	18	63.5559	5.12658	0.305176
4	A4	19	63.7556	5.11554	0.313551
4	A4	20	63.9553	5.10348	0.320901
4	A4	21	64.1549	5.06488	0.326124
4	A4	22	64.3546	5.04741	0.32904
4	A4	23	64.5543	5.03256	0.330492
4	A4	24	64.754	5.01117	0.331908
4	A4	25	64.9537	5.00165	0.334536
4	A4	26	65.1534	4.97426	0.338841
4	A4	27	65.3531	4.96174	0.344361
4	A4	28	65.5528	4.9317	0.350016
4	A4	29	65.7524	4.9135	0.354564
4	A4	30	65.9521	4.90142	0.357092
4	A4	31	66.1518	4.87375	0.357394
4	A4	32	66.3515	4.84171	0.356131
4	A4	33	66.5512	4.82561	0.354649
4	A4	34	66.7509	4.81246	0.354375
4	A4	35	66.9506	4.79898	0.356152
4	A4	36	67.1502	4.76605	0.359958
4	A4	37	67.3499	4.75101	0.365118
4	A4	38	67.5496	4.71887	0.370855
4	A4	39	67.7493	4.70955	0.376664
4	A4	40	67.949	4.67932	0.382306
4	A4	41	68.1487	4.66205	0.387605
4	A4	42	68.3484	4.63603	0.392192
4	A4	43	68.5481	4.61387	0.395555
4	A4	44	68.7477	4.5931	0.397327
4	A4	45	68.9474	4.5627	0.397565
4	A4	46	69.1471	4.54227	0.396942
4	A4	47	69.3468	4.51317	0.396462
4	A4	48	69.5465	4.49593	0.396983
4	A4	49	69.7462	4.48098	0.398659
4	A4	50	69.9459	4.45235	0.40083
4	A4	51	70.1456	4.42245	0.402364
4	A4	52	70.3452	4.39844	0.402315
4	A4	53	70.5449	4.37988	0.400381
4	A4	54	70.7446	4.35272	0.397006
4	A4	55	70.9443	4.32858	0.393118
4	A4	56	71.144	4.30866	0.389789
4	A4	57	71.3437	4.28579	0.387959
4	A4	58	71.5434	4.26337	0.388282
4	A4	59	71.743	4.23897	0.390988
4	A4	60	71.9427	4.2192	0.395721
4	A4	61	72.1424	4.19958	0.401472
4	A4	62	72.3421	4.173	0.406715
4	A4	63	72.5418	4.1481	0.409819
4	A4	64	72.7415	4.11896	0.409604
4	A4	65	72.9412	4.09399	0.405775
4	A4	66	73.1409	4.07301	0.398985
4	A4	67	73.3405	4.04642	0.390599
4	A4	68	73.5402	4.02341	0.382301
4	A4	69	73.7399	4.01184	0.375775
4	A4	70	73.9396	3.98004	0.372489
4	A4	71	74.1393	3.95616	0.373397
4	A4	72	74.339	3.94638	0.378529
4	A4	73	74.5387	3.92891	0.386664
4	A4	74	74.7384	3.89914	0.395456
4	A4	75	74.9381	3.87924	0.40222
4	A4	76	75.1377	3.84157	0.405029
4	A4	77	75.3374	3.81584	0.403533
4	A4	78	75.5371	3.80435	0.398951
4	A4	79	75.7368	3.77502	0.393352
4	A4	80	75.9365	3.75615	0.388655
4	A4	81	76.1362	3.73022	0.385923
4	A4	82	76.3358	3.71358	0.38513
4	A4	83	76.5355	3.68882	0.38541
4	A4	84	76.7352	3.66352	0.385553
4	A4	85	76.9349	3.64679	0.384606
4	A4	86	77.1346	3.61875	0.382369
4	A4	87	77.3343	3.58974	0.379541
4	A4	88	77.534	3.57517	0.377398
4	A4	89	77.7337	3.55641	0.37712
4	A4	90	77.9334	3.53928	0.379175
4	A4	91	78.133	3.51075	0.383147
4	A4	92	78.3327	3.48361	0.388048
4	A4	93	78.5324	3.47223	0.392928
4	A4	94	78.7321	3.43701	0.397293
4	A4	95	78.9318	3.41629	0.401262
4	A4	96	79.1315	3.39443	0.405325
4	A4	97	79.3312	3.37063	0.410011
4	A4	98	79.5308	3.34192	0.415568
4	A4	99	79.7305	3.32558	0.421853
4	A4	100	79.9302	3.2967	0.428404
4	A4	101	80.1299	3.26573	0.434688
4	A4	102	80.3296	3.24381	0.440312
4	A4	103	80.5293	3.2242	0.445174
4	A4	104	80.729	3.18567	0.44943
4	A4	105	80.9287	3.16309	0.453349
4	A4	106	81.1283	3.14437	0.45715
4	A4	107	81.328	3.11205	0.460908
4	A4	108	81.5277	3.08474	0.464587
4	A4	109	81.7274	3.05225	0.468115
4	A4	110	81.9271	3.03241	0.471416
4	A4	111	82.1268	3.00083	0.474382
4	A4	112	82.3265	2.97516	0.476871
4	A4	113	82.5262	2.94535	0.478893
4	A4	114	82.7258	2.91651	0.480877
4	A4	115	82.9255	2.88618	0.483768
4	A4	116	83.1252	2.85778	0.488697
4	A4	117	83.3249	2.83583	0.496259
4	A4	118	83.5246	2.81208	0.505803
4	A4	119	83.7243	2.77688	0.515316
4	A4	120	83.924	2.74355	0.522135
4	A4	121	84.1236	2.70642	0.524119
4	A4	122	84.3233	2.66346	0.520607
4	A4	123	84.523	2.64806	0.512598
4	A4	124	84.7227	2.61223	0.502163
4	A4	125	84.9224	2.58683	0.491575
4	A4	126	85.1221	2.55482	0.482713
4	A4	127	85.3218	2.53018	0.476988
4	A4	128	85.5215	2.4979	0.475639
4	A4	129	85.7211	2.4818	0.480143
4	A4	130	85.9208	2.44556	0.492638
4	A4	131	86.1205	2.42142	0.51626
4	A4	132	86.3202	2.39246	0.55535
4	A4	133	86.5199	2.3644	0.615229
4	A4	134	86.7196	2.33481	0.70128
4	A4	135	86.9193	2.2964	0.8173
4	A4	136	87.119	2.25358	0.96343
4	A4	137	87.3187	2.20172	1.13457
4	A4	138	87.5183	2.12991	1.32032
4	A4	139	87.718	2.02883	1.50713
4	A4	140	87.9177	1.90125	1.68194
4	A4	141	88.1174	1.78172	1.83565
4	A4	142	88.3171	1.6711	1.9641
4	A4	143	88.5168	1.54758	2.06539
4	A4	144	88.7164	1.40304	2.13496
4	A4	145	88.9161	1.23658	2.16197
4	A4	146	89.1158	1.04325	2.13077
4	A4	147	89.3155	0.84898	2.02844
4	A4	148	89.5152	0.735109	1.85469
4	A4	149	89.7149	0.679419	1.62742
4	A4	150	89.9146	0.647058	1.37958
4	A4	151	90.1143	0.619712	1.14819
4	A4	152	90.314	0.588796	0.961666
4	A4	153	90.5136	0.549854	0.832139
4	A4	154	90.7133	0.505	0.755484
4	A4	155	90.913	0.463985	0.71694
4	A4	156	91.1127	0.424817	0.698054
4	A4	157	91.3124	0.382454	0.681794
4	A4	158	91.5121	0.33391	0.655222
4	A4	159	91.7118	0.282418	0.610721
4	A4	160	91.9115	0.243248	0.546637
4	A4	161	92.1111	0.225893	0.467203
4	A4	162	92.3108	0.217515	0.381069
4	A4	163	92.5105	0.214696	0.29843
4	A4	164	92.7102	0.209675	0.22774
4	A4	165	92.9099	0.201711	0.173492
4	A4	166	93.1096	0.197863	0.135861
4	A4	167	93.3093	0.191218	0.111961
4	A4	168	93.5089	0.188281	0.0976568
4	A4	169	93.7086	0.18185	0.088968
4	A4	170	93.9083	0.177481	0.0826857
4	A4	171	94.108	0.174157	0.0764232
4	A4	172	94.3077	0.168305	0.0685464
4	A4	173	94.5074	0.160566	0.0582635
4	A4	174	94.7071	0.159398	0.0458003
4	A4	175	94.9068	0.15577	0.0323778
5	A5	1	60.1612	6.19229	0.27131
5	A5	2	60.3609	6.18228	0.272244
5	A5	3	60.5606	6.15564	0.274087
5	A5	4	60.7603	6.13133	0.276682
5	A5	5	60.9599	6.11113	0.2796
5	A5	6	61.1596	6.09454	0.282201
5	A5	7	61.3593	6.04476	0.283838
5	A5	8	61.559	6.03049	0.284075
5	A5	9	61.7587	6.01291	0.282881
5	A5	10	61.9584	5.96787	0.280612
5	A5	11	62.1581	5.96131	0.277871
5	A5	12	62.3578	5.92711	0.275332
5	A5	13	62.5574	5.90483	0.273569
5	A5	14	62.7571	5.88638	0.272953
5	A5	15	62.9568	5.85421	0.273601
5	A5	16	63.1565	5.83976	0.275381
5	A5	17	63.3562	5.80296	0.27798
5	A5	18	63.5559	5.78669	0.281008
5	A5	19	63.7556	5.76467	0.284148
5	A5	20	63.9553	5.72199	0.287237
5	A5	21	64.1549	5.70675	0.290232
5	A5	22	64.3546	5.68133	0.293069
5	A5	23	64.5543	5.65338	0.295514
5	A5	24	64.754	5.63482	0.29719
5	A5	25	64.9537	5.59717	0.297802
5	A5	26	65.1534	5.56048	0.297371
5	A5	27	65.3531	5.5506	0.296294
5	A5	28	65.5528	5.52825	0.295162
5	A5	29	65.7524	5.48553	0.294434
5	A5	30	65.9521	5.46642	0.294194
5	A5	31	66.1518	5.44905	0.29409
5	A5	32	66.3515	5.415	0.293492
5	A5	33	66.5512	5.39179	0.29185
5	A5	34	66.7509	5.35827	0.289114
5	A5	35	66.9506	5.33435	0.285943
5	A5	36	67.1502	5.30298	0.28348
5	A5	37	67.3499	5.28667	0.282738
5	A5	38	67.5496	5.27061	0.283952
5	A5	39	67.7493	5.24039	0.286365
5	A5	40	67.949	5.2111	0.288627
5	A5	41	68.1487	5.18191	0.289563
5	A5	42	68.3484	5.14942	0.288783
5	A5	43	68.5481	5.12899	0.286801
5	A5	44	68.7477	5.11601	0.284648
5	A5	45	68.9474	5.07347	0.283357
5	A5	46	69.1471	5.05697	0.28356
5	A5	47	69.3468	5.03716	0.285361
5	A5	48	69.5465	4.99819	0.288356
5	A5	49	69.7462	4.98849	0.291792
5	A5	50	69.9459	4.95633	0.29479
5	A5	51	70.1456	4.92044	0.29662
5	A5	52	70.3452	4.89558	0.296903
5	A5	53	70.5449	4.87391	0.295637
5	A5	54	70.7446	4.84586	0.29304
5	A5	55	70.9443	4.81412	0.289419
5	A5	56	71.144	4.79884	0.285156
5	A5	57	71.3437	4.76325	0.280837
5	A5	58	71.5434	4.73689	0.277272
5	A5	59	71.743	4.71293	0.275308
5	A5	60	71.9427	4.70021	0.275356
5	A5	61	72.1424	4.67631	0.277092
5	A5	62	72.3421	4.65403	0.279548
5	A5	63	72.5418	4.61513	0.281669
5	A5	64	72.7415	4.58246	0.282849
5	A5	65	72.9412	4.57116	0.283129
5	A5	66	73.1409	4.55	0.282917
5	A5	67	73.3405	4.51724	0.282554
5	A5	68	73.5402	4.49191	0.282162
5	A5	69	73.7399	4.46437	0.28174
5	A5	70	73.9396	4.44005	0.281325
5	A5	71	74.1393	4.41401	0.280991
5	A5	72	74.339	4.39661	0.280708
5	A5	73	74.5387	4.36788	0.280298
5	A5	74	74.7384	4.33767	0.279586
5	A5	75	74.9381	4.31403	0.278662
5	A5	76	75.1377	4.29115	0.277966
5	A5	77	75.3374	4.26306	0.278068
5	A5	78	75.5371	4.24649	0.279255
5	A5	79	75.7368	4.22964	0.281246
5	A5	80	75.9365	4.18975	0.283292
5	A5	81	76.1362	4.1636	0.284587
5	A5	82	76.3358	4.13993	0.284661
5	A5	83	76.5355	4.10753	0.283509
5	A5	84	76.7352	4.09797	0.281399
5	A5	85	76.9349	4.06172	0.278628
5	A5	86	77.1346	4.03963	0.275435
5	A5	87	77.3343	4.01712	0.272124
5	A5	88	77.534	3.98552	0.26916
5	A5	89	77.7337	3.96445	0.267079
5	A5	90	77.9334	3.95276	0.26619
5	A5	91	78.133	3.92073	0.266298
5	A5	92	78.3327	3.89665	0.266663
5	A5	93	78.5324	3.87717	0.266318
5	A5	94	78.7321	3.84772	0.264574
5	A5	95	78.9318	3.81833	0.261433
5	A5	96	79.1315	3.79208	0.257679
5	A5	97	79.3312	3.78335	0.254537
5	A5	98	79.5308	3.75033	0.253092
5	A5	99	79.7305	3.73688	0.253791
5	A5	100	79.9302	3.71714	0.25628
5	A5	101	80.1299	3.68609	0.259658
5	A5	102	80.3296	3.66259	0.26294
5	A5	103	80.5293	3.63911	0.265442
5	A5	104	80.729	3.61414	0.266926
5	A5	105	80.9287	3.5921	0.26747
5	A5	106	81.1283	3.57226	0.26731
5	A5	107	81.328	3.54007	0.266721
5	A5	108	81.5277	3.51777	0.26601
5	A5	109	81.7274	3.49302	0.265496
5	A5	110	81.9271	3.47981	0.265426
5	A5	111	82.1268	3.44521	0.265912
5	A5	112	82.3265	3.42605	0.266924
5	A5	113	82.5262	3.39912	0.268346
5	A5	114	82.7258	3.37855	0.270052
5	A5	115	82.9255	3.35499	0.271944
5	A5	116	83.1252	3.32966	0.274006
5	A5	117	83.3249	3.30178	0.276349
5	A5	118	83.5246	3.27786	0.279292
5	A5	119	83.7243	3.25571	0.283373
5	A5	120	83.924	3.2263	0.289283
5	A5	121	84.1236	3.20723	0.297752
5	A5	122	84.3233	3.17607	0.309397
5	A5	123	84.523	3.14476	0.324505
5	A5	124	84.7227	3.12452	0.342762
5	A5	125	84.9224	3.0903	0.362939
5	A5	126	85.1221	3.05527	0.38281
5	A5	127	85.3218	3.01996	0.399472
5	A5	128	85.5215	2.97059	0.410125
5	A5	129	85.7211	2.92451	0.41306
5	A5	130	85.9208	2.88071	0.408459
5	A5	131	86.1205	2.8599	0.398776
5	A5	132	86.3202	2.80872	0.388727
5	A5	133	86.5199	2.78596	0.385152
5	A5	134	86.7196	2.75852	0.39696
5	A5	135	86.9193	2.73772	0.435195
5	A5	136	87.119	2.70228	0.512752
5	A5	137	87.3187	2.6769	0.643005
5	A5	138	87.5183	2.63344	0.836504
5	A5	139	87.718	2.57784	1.0957
5	A5	140	87.9177	2.5132	1.40913
5	A5	141	88.1174	2.39308	1.74812
5	A5	142	88.3171	2.19652	2.06901
5	A5	143	88.5168	1.85941	2.32188
5	A5	144	88.7164	1.45927	2.46306
5	A5	145	88.9161	1.09504	2.46673
5	A5	146	89.1158	0.800978	2.33129
5	A5	147	89.3155	0.604153	2.07884
5	A5	148	89.5152	0.498242	1.74891
5	A5	149	89.7149	0.447037	1.38864
5	A5	150	89.9146	0.414756	1.04221
5	A5	151	90.1143	0.401397	0.74234
5	A5	152	90.314	0.390556	0.505972
5	A5	153	90.5136	0.380977	0.335058
5	A5	154	90.7133	0.375441	0.221023
5	A5	155	90.913	0.369281	0.1505
5	A5	156	91.1127	0.363237	0.11005
5	A5	157	91.3124	0.358048	0.0887873
5	A5	158	91.5121	0.352332	0.0790803
5	A5	159	91.7118	0.345522	0.0760909
5	A5	160	91.9115	0.339193	0.0769365
5	A5	161	92.1111	0.331512	0.0799413
5	A5	162	92.3108	0.32437	0.0841438
5	A5	163	92.5105	0.313991	0.089031
5	A5	164	92.7102	0.3068	0.0943938
5	A5	165	92.9099	0.298092	0.100199
5	A5	166	93.1096	0.28901	0.106423
5	A5	167	93.3093	0.278755	0.11286
5	A5	168	93.5089	0.267393	0.118951
5	A5	169	93.7086	0.25357	0.123699
5	A5	170	93.9083	0.24161	0.125702
5	A5	171	94.108	0.228795	0.123356
5	A5	172	94.3077	0.214925	0.115283
5	A5	173	94.5074	0.201826	0.100956
5	A5	174	94.7071	0.189352	0.0812795
5	A5	175	94.9068	0.175711	0.0587207
6	A6	1	60.1612	6.30119	0.29005
6	A6	2	60.3609	6.26565	0.293416
6	A6	3	60.5606	6.24432	0.29571
6	A6	4	60.7603	6.21966	0.29616
6	A6	5	60.9599	6.18252	0.294747
6	A6	6	61.1596	6.158	0.292159
6	A6	7	61.3593	6.14212	0.289403
6	A6	8	61.559	6.11683	0.287359
6	A6	9	61.7587	6.08349	0.286484
6	A6	10	61.9584	6.05152	0.286713
6	A6	11	62.1581	6.04834	0.287565
6	A6	12	62.3578	6.02222	0.28839
6	A6	13	62.5574	5.98016	0.28875
6	A6	14	62.7571	5.94917	0.288684
6	A6	15	62.9568	5.93052	0.288674
6	A6	16	63.1565	5.9216	0.289244
6	A6	17	63.3562	5.8814	0.290588
6	A6	18	63.5559	5.85477	0.292378
6	A6	19	63.7556	5.82904	0.29399
6	A6	20	63.9553	5.80464	0.294856
6	A6	21	64.1549	5.77779	0.294713
6	A6	22	64.3546	5.74598	0.293665
6	A6	23	64.5543	5.71979	0.292115
6	A6	24	64.754	5.70349	0.290578
6	A6	25	64.9537	5.67192	0.289511
6	A6	26	65.1534	5.64509	0.289195
6	A6	27	65.3531	5.62507	0.28967
6	A6	28	65.5528	5.59975	0.290764
6	A6	29	65.7524	5.56648	0.292136
6	A6	30	65.9521	5.5492	0.293426
6	A6	31	66.1518	5.52296	0.294392
6	A6	32	66.3515	5.48643	0.295068
6	A6	33	66.5512	5.46846	0.295752
6	A6	34	66.7509	5.43564	0.296789
6	A6	35	66.9506	5.41954	0.298226
6	A6	36	67.1502	5.38875	0.299593
6	A6	37	67.3499	5.36619	0.300055
6	A6	38	67.5496	5.32639	0.29897
6	A6	39	67.7493	5.30623	0.296422
6	A6	40	67.949	5.264	0.293438
6	A6	41	68.1487	5.2578	0.291528
6	A6	42	68.3484	5.22894	0.291871
6	A6	43	68.5481	5.21091	0.294588
6	A6	44	68.7477	5.18961	0.298648
6	A6	45	68.9474	5.1459	0.302412
6	A6	46	69.1471	5.12234	0.304463
6	A6	47	69.3468	5.09022	0.304166
6	A6	48	69.5465	5.0651	0.301731
6	A6	49	69.7462	5.04132	0.297886
6	A6	50	69.9459	5.01627	0.293529
6	A6	51	70.1456	4.98617	0.289571
6	A6	52	70.3452	4.95531	0.286868
6	A6	53	70.5449	4.93787	0.286028
6	A6	54	70.7446	4.919	0.287103
6	A6	55	70.9443	4.89157	0.289383
6	A6	56	71.144	4.87388	0.291643
6	A6	57	71.3437	4.82382	0.292722
6	A6	58	71.5434	4.80134	0.292153
6	A6	59	71.743	4.78203	0.290317
6	A6	60	71.9427	4.75976	0.288179
6	A6	61	72.1424	4.73162	0.286711
6	A6	62	72.3421	4.70103	0.28649
6	A6	63	72.5418	4.68525	0.287561
6	A6	64	72.7415	4.65806	0.289506
6	A6	65	72.9412	4.6332	0.291668
6	A6	66	73.1409	4.60223	0.293378
6	A6	67	73.3405	4.57113	0.294179
6	A6	68	73.5402	4.55837	0.293965
6	A6	69	73.7399	4.5195	0.293006
6	A6	70	73.9396	4.49066	0.291813
6	A6	71	74.1393	4.47359	0.290863
6	A6	72	74.339	4.45052	0.290349
6	A6	73	74.5387	4.42012	0.290022
6	A6	74	74.7384	4.3953	0.289345
6	A6	75	74.9381	4.37063	0.287818
6	A6	76	75.1377	4.33469	0.285333
6	A6	77	75.3374	4.32496	0.282303
6	A6	78	75.5371	4.28784	0.279489
6	A6	79	75.7368	4.2654	0.277606
6	A6	80	75.9365	4.25618	0.276927
6	A6	81	76.1362	4.22018	0.27717
6	A6	82	76.3358	4.1909	0.277664
6	A6	83	76.5355	4.17592	0.277757
6	A6	84	76.7352	4.14273	0.277167
6	A6	85	76.9349	4.11891	0.276084
6	A6	86	77.1346	4.09572	0.274965
6	A6	87	77.3343	4.07543	0.274174
6	A6	88	77.534	4.05346	0.273722
6	A6	89	77.7337	4.02461	0.273291
6	A6	90	77.9334	4.00217	0.272532
6	A6	91	78.133	3.9711	0.271402
6	A6	92	78.3327	3.94687	0.270244
6	A6	93	78.5324	3.93055	0.269557
6	A6	94	78.7321	3.90764	0.269607
6	A6	95	78.9318	3.88386	0.270215
6	A6	96	79.1315	3.85392	0.270884
6	A6	97	79.3312	3.82698	0.271125
6	A6	98	79.5308	3.80579	0.270745
6	A6	99	79.7305	3.78049	0.269871
6	A6	100	79.9302	3.75932	0.268755
6	A6	101	80.1299	3.73276	0.267583
6	A6	102	80.3296	3.71219	0.266402
6	A6	103	80.5293	3.6854	0.265225
6	A6	104	80.729	3.66316	0.264142
6	A6	105	80.9287	3.63524	0.263368
6	A6	106	81.1283	3.62155	0.26316
6	A6	107	81.328	3.59972	0.263711
6	A6	108	81.5277	3.5629	0.265066
6	A6	109	81.7274	3.54759	0.267097
6	A6	110	81.9271	3.52662	0.269501
6	A6	111	82.1268	3.50192	0.271851
6	A6	112	82.3265	3.47445	0.273756
6	A6	113	82.5262	3.446	0.275054
6	A6	114	82.7258	3.42477	0.275958
6	A6	115	82.9255	3.39912	0.27695
6	A6	116	83.1252	3.37666	0.278521
6	A6	117	83.3249	3.35745	0.280924
6	A6	118	83.5246	3.33006	0.284156
6	A6	119	83.7243	3.29263	0.288184
6	A6	120	83.924	3.27792	0.293266
6	A6	121	84.1236	3.25061	0.300081
6	A6	122	84.3233	3.21882	0.309612
6	A6	123	84.523	3.19901	0.322771
6	A6	124	84.7227	3.16149	0.339901
6	A6	125	84.9224	3.14591	0.360347
6	A6	126	85.1221	3.10769	0.382253
6	A6	127	85.3218	3.06245	0.40276
6	A6	128	85.5215	3.02723	0.418659
6	A6	129	85.7211	2.97951	0.427318
6	A6	130	85.9208	2.93593	0.427655
6	A6	131	86.1205	2.88709	0.420847
6	A6	132	86.3202	2.85796	0.410641
6	A6	133	86.5199	2.82191	0.403295
6	A6	134	86.7196	2.79885	0.407398
6	A6	135	86.9193	2.76661	0.433735
6	A6	136	87.119	2.74238	0.49507
6	A6	137	87.3187	2.70837	0.605168
6	A6	138	87.5183	2.66905	0.776184
6	A6	139	87.718	2.63045	1.01398
6	A6	140	87.9177	2.56291	1.31238
6	A6	141	88.1174	2.46079	1.64888
6	A6	142	88.3171	2.29509	1.98485
6	A6	143	88.5168	1.9995	2.27169
6	A6	144	88.7164	1.61	2.46172
6	A6	145	88.9161	1.20993	2.52013
6	A6	146	89.1158	0.889595	2.43397
6	A6	147	89.3155	0.657812	2.2155
6	A6	148	89.5152	0.532737	1.89911
6	A6	149	89.7149	0.470196	1.53269
6	A6	150	89.9146	0.436804	1.1658
6	A6	151	90.1143	0.420107	0.838509
6	A6	152	90.314	0.40666	0.574423
6	A6	153	90.5136	0.398947	0.379832
6	A6	154	90.7133	0.392089	0.247933
6	A6	155	90.913	0.386934	0.16523
6	A6	156	91.1127	0.379626	0.117201
6	A6	157	91.3124	0.37582	0.0916701
6	A6	158	91.5121	0.371295	0.0798935
6	A6	159	91.7118	0.364595	0.0762069
6	A6	160	91.9115	0.356114	0.0771664
6	A6	161	92.1111	0.349475	0.0807498
6	A6	162	92.3108	0.341019	0.0857945
6	A6	163	92.5105	0.334678	0.0916364
6	A6	164	92.7102	0.326384	0.0978806
6	A6	165	92.9099	0.311906	0.104275
6	A6	166	93.1096	0.304349	0.110649
6	A6	167	93.3093	0.293978	0.116855
6	A6	168	93.5089	0.284134	0.122612
6	A6	169	93.7086	0.269041	0.127277
6	A6	170	93.9083	0.259949	0.129639
6	A6	171	94.108	0.245122	0.12798
6	A6	172	94.3077	0.22887	0.120555
6	A6	173	94.5074	0.215017	0.106419
6	A6	174	94.7071	0.201443	0.0862554
6	A6	175	94.9068	0.188117	0.0626148
7	A7	1	60.1612	5.68785	0.244818
7	A7	2	60.3609	5.70903	0.240844
7	A7	3	60.5606	5.6833	0.23726
7	A7	4	60.7603	5.67097	0.23501
7	A7	5	60.9599	5.64587	0.234883
7	A7	6	61.1596	5.64362	0.237178
7	A7	7	61.3593	5.62111	0.241464
7	A7	8	61.559	5.62223	0.246587
7	A7	9	61.7587	5.57922	0.251162
7	A7	10	61.9584	5.57757	0.254282
7	A7	11	62.1581	5.5486	0.256044
7	A7	12	62.3578	5.53206	0.257463
7	A7	13	62.5574	5.52105	0.25986
7	A7	14	62.7571	5.51329	0.264063
7	A7	15	62.9568	5.48288	0.269941
7	A7	16	63.1565	5.46915	0.276526
7	A7	17	63.3562	5.45157	0.282524
7	A7	18	63.5559	5.42225	0.28691
7	A7	19	63.7556	5.4124	0.289324
7	A7	20	63.9553	5.38323	0.290182
7	A7	21	64.1549	5.36529	0.290515
7	A7	22	64.3546	5.35151	0.291531
7	A7	23	64.5543	5.31842	0.294143
7	A7	24	64.754	5.32495	0.298552
7	A7	25	64.9537	5.29384	0.304191
7	A7	26	65.1534	5.26385	0.309995
7	A7	27	65.3531	5.24857	0.314856
7	A7	28	65.5528	5.22609	0.317993
7	A7	29	65.7524	5.21033	0.319166
7	A7	30	65.9521	5.18116	0.318756
7	A7	31	66.1518	5.15501	0.317672
7	A7	32	66.3515	5.136	0.317061
7	A7	33	66.5512	5.12659	0.317844
7	A7	34	66.7509	5.10102	0.320286
7	A7	35	66.9506	5.07574	0.323943
7	A7	36	67.1502	5.0639	0.32802
7	A7	37	67.3499	5.02181	0.331901
7	A7	38	67.5496	5.00814	0.335437
7	A7	39	67.7493	4.98866	0.338863
7	A7	40	67.949	4.96941	0.342474
7	A7	41	68.1487	4.93611	0.346337
7	A7	42	68.3484	4.92252	0.350247
7	A7	43	68.5481	4.88822	0.353807
7	A7	44	68.7477	4.87385	0.356542
7	A7	45	68.9474	4.84772	0.358066
7	A7	46	69.1471	4.82524	0.358343
7	A7	47	69.3468	4.78527	0.357904
7	A7	48	69.5465	4.76877	0.357799
7	A7	49	69.7462	4.75389	0.359105
7	A7	50	69.9459	4.71809	0.362277
7	A7	51	70.1456	4.71596	0.366771
7	A7	52	70.3452	4.67804	0.371336
7	A7	53	70.5449	4.63739	0.374756
7	A7	54	70.7446	4.62562	0.376487
7	A7	55	70.9443	4.59774	0.376754
7	A7	56	71.144	4.57325	0.376152
7	A7	57	71.3437	4.54705	0.375121
7	A7	58	71.5434	4.52359	0.373707
7	A7	59	71.743	4.49448	0.371731
7	A7	60	71.9427	4.46871	0.369125
7	A7	61	72.1424	4.44356	0.36618
7	A7	62	72.3421	4.42944	0.36355
7	A7	63	72.5418	4.38644	0.362015
7	A7	64	72.7415	4.37665	0.362047
7	A7	65	72.9412	4.35297	0.363546
7	A7	66	73.1409	4.33805	0.365805
7	A7	67	73.3405	4.28788	0.367836
7	A7	68	73.5402	4.27736	0.368868
7	A7	69	73.7399	4.24836	0.36872
7	A7	70	73.9396	4.22645	0.367807
7	A7	71	74.1393	4.19539	0.366844
7	A7	72	74.339	4.17322	0.366395
7	A7	73	74.5387	4.1541	0.366524
7	A7	74	74.7384	4.13429	0.366746
7	A7	75	74.9381	4.09491	0.366326
7	A7	76	75.1377	4.07862	0.364749
7	A7	77	75.3374	4.04707	0.362112
7	A7	78	75.5371	4.03343	0.359134
7	A7	79	75.7368	3.99446	0.356861
7	A7	80	75.9365	3.99201	0.356183
7	A7	81	76.1362	3.95484	0.357571
7	A7	82	76.3358	3.93162	0.36097
7	A7	83	76.5355	3.9085	0.365894
7	A7	84	76.7352	3.88718	0.371539
7	A7	85	76.9349	3.86779	0.376947
7	A7	86	77.1346	3.82959	0.381238
7	A7	87	77.3343	3.805	0.383853
7	A7	88	77.534	3.77938	0.384677
7	A7	89	77.7337	3.75971	0.383937
7	A7	90	77.9334	3.72867	0.381991
7	A7	91	78.133	3.69886	0.379152
7	A7	92	78.3327	3.67496	0.375655
7	A7	93	78.5324	3.66122	0.371766
7	A7	94	78.7321	3.62269	0.36799
7	A7	95	78.9318	3.5979	0.365193
7	A7	96	79.1315	3.57545	0.364489
7	A7	97	79.3312	3.55818	0.366845
7	A7	98	79.5308	3.53205	0.372564
7	A7	99	79.7305	3.50173	0.380939
7	A7	100	79.9302	3.49116	0.390363
7	A7	101	80.1299	3.44939	0.398891
7	A7	102	80.3296	3.4173	0.404902
7	A7	103	80.5293	3.39149	0.40758
7	A7	104	80.729	3.37517	0.406975
7	A7	105	80.9287	3.33282	0.403772
7	A7	106	81.1283	3.31225	0.398989
7	A7	107	81.328	3.282	0.393768
7	A7	108	81.5277	3.26164	0.389244
7	A7	109	81.7274	3.2328	0.386461
7	A7	110	81.9271	3.20716	0.386284
7	A7	111	82.1268	3.1859	0.389269
7	A7	112	82.3265	3.15471	0.395551
7	A7	113	82.5262	3.13785	0.404752
7	A7	114	82.7258	3.10131	0.416038
7	A7	115	82.9255	3.08483	0.428354
7	A7	116	83.1252	3.04272	0.440834
7	A7	117	83.3249	3.01314	0.453133
7	A7	118	83.5246	2.98386	0.465423
7	A7	119	83.7243	2.9506	0.477959
7	A7	120	83.924	2.92288	0.490458
7	A7	121	84.1236	2.89231	0.501728
7	A7	122	84.3233	2.8509	0.509919
7	A7	123	84.523	2.80144	0.513251
7	A7	124	84.7227	2.7735	0.510851
7	A7	125	84.9224	2.73823	0.503171
7	A7	126	85.1221	2.69773	0.491872
7	A7	127	85.3218	2.66959	0.47938
7	A7	128	85.5215	2.64149	0.468462
7	A7	129	85.7211	2.60643	0.462019
7	A7	130	85.9208	2.5806	0.463139
7	A7	131	86.1205	2.55186	0.475293
7	A7	132	86.3202	2.52549	0.502648
7	A7	133	86.5199	2.49958	0.550392
7	A7	134	86.7196	2.46122	0.624783
7	A7	135	86.9193	2.41905	0.732301
7	A7	136	87.119	2.37581	0.877434
7	A7	137	87.3187	2.33896	1.05939
7	A7	138	87.5183	2.27521	1.26928
7	A7	139	87.718	2.17625	1.49005
7	A7	140	87.9177	2.02527	1.70054
7	A7	141	88.1174	1.85281	1.88241
7	A7	142	88.3171	1.69735	2.02655
7	A7	143	88.5168	1.54353	2.13457
7	A7	144	88.7164	1.38091	2.21362
7	A7	145	88.9161	1.21471	2.26701
7	A7	146	89.1158	1.0291	2.28649
7	A7	147	89.3155	0.818669	2.25227
7	A7	148	89.5152	0.596566	2.14218
7	A7	149	89.7149	0.42336	1.94531
7	A7	150	89.9146	0.336566	1.6719
7	A7	151	90.1143	0.305176	1.35327
7	A7	152	90.314	0.292484	1.03167
7	A7	153	90.5136	0.281977	0.745953
7	A7	154	90.7133	0.27647	0.520458
7	A7	155	90.913	0.267615	0.36135
7	A7	156	91.1127	0.253909	0.260174
7	A7	157	91.3124	0.244947	0.200984
7	A7	158	91.5121	0.230247	0.167212
7	A7	159	91.7118	0.217489	0.146023
7	A7	160	91.9115	0.210792	0.12979
7	A7	161	92.1111	0.206295	0.11545
7	A7	162	92.3108	0.202222	0.102807
7	A7	163	92.5105	0.197529	0.0927404
7	A7	164	92.7102	0.195105	0.0858976
7	A7	165	92.9099	0.187911	0.0821396
7	A7	166	93.1096	0.180719	0.0806276
7	A7	167	93.3093	0.176275	0.0802217
7	A7	168	93.5089	0.170705	0.0798393
7	A7	169	93.7086	0.166165	0.0785911
7	A7	170	93.9083	0.160526	0.0757462
7	A7	171	94.108	0.152546	0.0707009
7	A7	172	94.3077	0.148574	0.0630913
7	A7	173	94.5074	0.146376	0.0530194
7	A7	174	94.7071	0.139258	0.0412257
7	A7	175	94.9068	0.139352	0.0290215
8	A8	1	60.1612	5.85996	0.2738
8	A8	2	60.3609	5.82808	0.27103
8	A8	3	60.5606	5.82663	0.267309
8	A8	4	60.7603	5.79971	0.263511
8	A8	5	60.9599	5.79201	0.260757
8	A8	6	61.1596	5.76478	0.260053
8	A8	7	61.3593	5.74686	0.261928
8	A8	8	61.559	5.73339	0.266204
8	A8	9	61.7587	5.723	0.27196
8	A8	10	61.9584	5.69396	0.277841
8	A8	11	62.1581	5.66914	0.282592
8	A8	12	62.3578	5.64842	0.285554
8	A8	13	62.5574	5.63464	0.286905
8	A8	14	62.7571	5.61337	0.287513
8	A8	15	62.9568	5.57665	0.288514
8	A8	16	63.1565	5.57413	0.290698
8	A8	17	63.3562	5.55538	0.294146
8	A8	18	63.5559	5.52937	0.298201
8	A8	19	63.7556	5.50438	0.301896
8	A8	20	63.9553	5.48045	0.3045
8	A8	21	64.1549	5.45519	0.305863
8	A8	22	64.3546	5.4391	0.306357
8	A8	23	64.5543	5.42385	0.306563
8	A8	24	64.754	5.39102	0.306974
8	A8	25	64.9537	5.36965	0.30791
8	A8	26	65.1534	5.35306	0.309567
8	A8	27	65.3531	5.33354	0.312043
8	A8	28	65.5528	5.30484	0.315323
8	A8	29	65.7524	5.28418	0.319189
8	A8	30	65.9521	5.26671	0.323184
8	A8	31	66.1518	5.23788	0.326653
8	A8	32	66.3515	5.21455	0.32894
8	A8	33	66.5512	5.19885	0.329652
8	A8	34	66.7509	5.15623	0.328914
8	A8	35	66.9506	5.14073	0.327378
8	A8	36	67.1502	5.12489	0.326005
8	A8	37	67.3499	5.09666	0.325634
8	A8	38	67.5496	5.06518	0.326626
8	A8	39	67.7493	5.06108	0.328767
8	A8	40	67.949	5.02913	0.331439
8	A8	41	68.1487	4.99777	0.333949
8	A8	42	68.3484	4.97654	0.335846
8	A8	43	68.5481	4.95662	0.336993
8	A8	44	68.7477	4.93422	0.337512
8	A8	45	68.9474	4.90435	0.337667
8	A8	46	69.1471	4.88076	0.337801
8	A8	47	69.3468	4.85679	0.338282
8	A8	48	69.5465	4.83273	0.339348
8	A8	49	69.7462	4.80979	0.340944
8	A8	50	69.9459	4.78925	0.342676
8	A8	51	70.1456	4.76246	0.344043
8	A8	52	70.3452	4.72926	0.344822
8	A8	53	70.5449	4.7095	0.345283
8	A8	54	70.7446	4.68055	0.346038
8	A8	55	70.9443	4.66528	0.347507
8	A8	56	71.144	4.64218	0.349479
8	A8	57	71.3437	4.61512	0.351083
8	A8	58	71.5434	4.57527	0.351328
8	A8	59	71.743	4.56185	0.349749
8	A8	60	71.9427	4.52989	0.346811
8	A8	61	72.1424	4.50807	0.343736
8	A8	62	72.3421	4.47692	0.341902
8	A8	63	72.5418	4.47121	0.342103
8	A8	64	72.7415	4.44127	0.344172
8	A8	65	72.9412	4.41692	0.347076
8	A8	66	73.1409	4.38068	0.349467
8	A8	67	73.3405	4.36258	0.35031
8	A8	68	73.5402	4.33967	0.349278
8	A8	69	73.7399	4.30408	0.346765
8	A8	70	73.9396	4.28303	0.343565
8	A8	71	74.1393	4.25907	0.34042
8	A8	72	74.339	4.24648	0.337693
8	A8	73	74.5387	4.20971	0.335358
8	A8	74	74.7384	4.18942	0.333271
8	A8	75	74.9381	4.16353	0.331469
8	A8	76	75.1377	4.13606	0.330205
8	A8	77	75.3374	4.1269	0.329703
8	A8	78	75.5371	4.10144	0.329852
8	A8	79	75.7368	4.07355	0.330227
8	A8	80	75.9365	4.04551	0.330388
8	A8	81	76.1362	4.02336	0.330238
8	A8	82	76.3358	3.99652	0.330074
8	A8	83	76.5355	3.98229	0.3303
8	A8	84	76.7352	3.95778	0.331103
8	A8	85	76.9349	3.93144	0.332325
8	A8	86	77.1346	3.90431	0.333662
8	A8	87	77.3343	3.8867	0.334937
8	A8	88	77.534	3.85627	0.33622
8	A8	89	77.7337	3.83555	0.337674
8	A8	90	77.9334	3.81439	0.339316
8	A8	91	78.133	3.7879	0.340869
8	A8	92	78.3327	3.76293	0.341891
8	A8	93	78.5324	3.73794	0.342054
8	A8	94	78.7321	3.70872	0.341381
8	A8	95	78.9318	3.68318	0.340273
8	A8	96	79.1315	3.66911	0.33932
8	A8	97	79.3312	3.63944	0.33908
8	A8	98	79.5308	3.60824	0.339988
8	A8	99	79.7305	3.59426	0.342363
8	A8	100	79.9302	3.56265	0.346401
8	A8	101	80.1299	3.54379	0.352027
8	A8	102	80.3296	3.51664	0.358738
8	A8	103	80.5293	3.49247	0.365599
8	A8	104	80.729	3.46757	0.37158
8	A8	105	80.9287	3.44025	0.376067
8	A8	106	81.1283	3.38796	0.379221
8	A8	107	81.328	3.38845	0.381893
8	A8	108	81.5277	3.36332	0.385092
8	A8	109	81.7274	3.31898	0.389359
8	A8	110	81.9271	3.3035	0.394455
8	A8	111	82.1268	3.2684	0.399477
8	A8	112	82.3265	3.24553	0.403301
8	A8	113	82.5262	3.20732	0.405101
8	A8	114	82.7258	3.1799	0.404745
8	A8	115	82.9255	3.15032	0.40294
8	A8	116	83.1252	3.12264	0.401057
8	A8	117	83.3249	3.09247	0.400664
8	A8	118	83.5246	3.06843	0.402926
8	A8	119	83.7243	3.04389	0.408054
8	A8	120	83.924	3.01509	0.415124
8	A8	121	84.1236	2.97717	0.422307
8	A8	122	84.3233	2.94832	0.427444
8	A8	123	84.523	2.91267	0.428785
8	A8	124	84.7227	2.88003	0.425577
8	A8	125	84.9224	2.84625	0.418369
8	A8	126	85.1221	2.81044	0.408896
8	A8	127	85.3218	2.79272	0.399605
8	A8	128	85.5215	2.76196	0.393053
8	A8	129	85.7211	2.7436	0.391434
8	A8	130	85.9208	2.70723	0.396556
8	A8	131	86.1205	2.6813	0.410293
8	A8	132	86.3202	2.66377	0.435307
8	A8	133	86.5199	2.62739	0.475672
8	A8	134	86.7196	2.58872	0.536876
8	A8	135	86.9193	2.56693	0.624888
8	A8	136	87.119	2.53129	0.744216
8	A8	137	87.3187	2.47767	0.895578
8	A8	138	87.5183	2.42495	1.07424
8	A8	139	87.718	2.33905	1.27026
8	A8	140	87.9177	2.20327	1.4709
8	A8	141	88.1174	2.07167	1.66461
8	A8	142	88.3171	1.94336	1.84414
8	A8	143	88.5168	1.78158	2.00677
8	A8	144	88.7164	1.59234	2.15023
8	A8	145	88.9161	1.40727	2.26624
8	A8	146	89.1158	1.20935	2.33616
8	A8	147	89.3155	0.956862	2.3334
8	A8	148	89.5152	0.6948	2.23382
8	A8	149	89.7149	0.506071	2.02946
8	A8	150	89.9146	0.426836	1.73724
8	A8	151	90.1143	0.398707	1.39662
8	A8	152	90.314	0.385624	1.05681
8	A8	153	90.5136	0.376651	0.760603
8	A8	154	90.7133	0.367844	0.532734
8	A8	155	90.913	0.356924	0.377254
8	A8	156	91.1127	0.340793	0.282612
8	A8	157	91.3124	0.324602	0.230082
8	A8	158	91.5121	0.307652	0.201302
8	A8	159	91.7118	0.289579	0.1827
8	A8	160	91.9115	0.27827	0.166715
8	A8	161	92.1111	0.273743	0.150789
8	A8	162	92.3108	0.266487	0.135364
8	A8	163	92.5105	0.260333	0.12189
8	A8	164	92.7102	0.2528	0.111478
8	A8	165	92.9099	0.245168	0.104387
8	A8	166	93.1096	0.240171	0.100133
8	A8	167	93.3093	0.232442	0.0978534
8	A8	168	93.5089	0.225379	0.0965742
8	A8	169	93.7086	0.219063	0.0952907
8	A8	170	93.9083	0.21273	0.0929267
8	A8	171	94.108	0.203526	0.0883592
8	A8	172	94.3077	0.19649	0.0806388
8	A8	173	94.5074	0.192015	0.069385
8	A8	174	94.7071	0.182294	0.055162
8	A8	175	94.9068	0.178577	0.0395385
9	A9	1	60.1612	6.24303	0.292939
9	A9	2	60.3609	6.23175	0.29366
9	A9	3	60.5606	6.20682	0.295093
9	A9	4	60.7603	6.1932	0.29682
9	A9	5	60.9599	6.15023	0.298114
9	A9	6	61.1596	6.13199	0.298224
9	A9	7	61.3593	6.10356	0.296806
9	A9	8	61.559	6.07711	0.294292
9	A9	9	61.7587	6.03252	0.291892
9	A9	10	61.9584	6.02876	0.29113
9	A9	11	62.1581	6.00307	0.293062
9	A9	12	62.3578	5.98596	0.297652
9	A9	13	62.5574	5.95117	0.30369
9	A9	14	62.7571	5.92838	0.309401
9	A9	15	62.9568	5.89219	0.313285
9	A9	16	63.1565	5.85401	0.314755
9	A9	17	63.3562	5.84323	0.314169
9	A9	18	63.5559	5.80017	0.312395
9	A9	19	63.7556	5.78287	0.310272
9	A9	20	63.9553	5.76088	0.308235
9	A9	21	64.1549	5.71666	0.306368
9	A9	22	64.3546	5.70147	0.304604
9	A9	23	64.5543	5.66938	0.302946
9	A9	24	64.754	5.65036	0.301489
9	A9	25	64.9537	5.61757	0.300372
9	A9	26	65.1534	5.59202	0.299696
9	A9	27	65.3531	5.57164	0.299495
9	A9	28	65.5528	5.54089	0.299725
9	A9	29	65.7524	5.5098	0.300267
9	A9	30	65.9521	5.49799	0.300947
9	A9	31	66.1518	5.45999	0.301594
9	A9	32	66.3515	5.43512	0.302121
9	A9	33	66.5512	5.40745	0.302623
9	A9	34	66.7509	5.38827	0.303352
9	A9	35	66.9506	5.34749	0.304599
9	A9	36	67.1502	5.33611	0.306517
9	A9	37	67.3499	5.30088	0.308942
9	A9	38	67.5496	5.27634	0.311381
9	A9	39	67.7493	5.24161	0.31313
9	A9	40	67.949	5.22562	0.313553
9	A9	41	68.1487	5.18874	0.312385
9	A9	42	68.3484	5.15593	0.309926
9	A9	43	68.5481	5.13363	0.306953
9	A9	44	68.7477	5.10927	0.30437
9	A9	45	68.9474	5.08406	0.302783
9	A9	46	69.1471	5.06262	0.302252
9	A9	47	69.3468	5.02737	0.3024
9	A9	48	69.5465	5.00346	0.302717
9	A9	49	69.7462	4.96547	0.302868
9	A9	50	69.9459	4.96061	0.302729
9	A9	51	70.1456	4.91818	0.302325
9	A9	52	70.3452	4.89273	0.301694
9	A9	53	70.5449	4.87634	0.300923
9	A9	54	70.7446	4.83641	0.300197
9	A9	55	70.9443	4.81242	0.299738
9	A9	56	71.144	4.7906	0.299639
9	A9	57	71.3437	4.7718	0.299699
9	A9	58	71.5434	4.73761	0.299497
9	A9	59	71.743	4.6992	0.298684
9	A9	60	71.9427	4.68796	0.297291
9	A9	61	72.1424	4.65037	0.295772
9	A9	62	72.3421	4.63275	0.294723
9	A9	63	72.5418	4.61088	0.294479
9	A9	64	72.7415	4.57565	0.294869
9	A9	65	72.9412	4.56209	0.295339
9	A9	66	73.1409	4.53012	0.295362
9	A9	67	73.3405	4.48948	0.29483
9	A9	68	73.5402	4.47295	0.294157
9	A9	69	73.7399	4.45537	0.293995
9	A9	70	73.9396	4.42154	0.294771
9	A9	71	74.1393	4.4016	0.296364
9	A9	72	74.339	4.3711	0.298145
9	A9	73	74.5387	4.34627	0.299328
9	A9	74	74.7384	4.31656	0.299384
9	A9	75	74.9381	4.28442	0.298244
9	A9	76	75.1377	4.26865	0.296215
9	A9	77	75.3374	4.24123	0.293722
9	A9	78	75.5371	4.21285	0.291079
9	A9	79	75.7368	4.19232	0.288459
9	A9	80	75.9365	4.16115	0.285998
9	A9	81	76.1362	4.13243	0.283905
9	A9	82	76.3358	4.11584	0.28243
9	A9	83	76.5355	4.09108	0.281717
9	A9	84	76.7352	4.06377	0.281684
9	A9	85	76.9349	4.04018	0.282069
9	A9	86	77.1346	4.01759	0.282607
9	A9	87	77.3343	3.98857	0.283199
9	A9	88	77.534	3.96366	0.283902
9	A9	89	77.7337	3.93678	0.284731
9	A9	90	77.9334	3.92407	0.285427
9	A9	91	78.133	3.89316	0.285466
9	A9	92	78.3327	3.86069	0.284359
9	A9	93	78.5324	3.83388	0.282062
9	A9	94	78.7321	3.81114	0.279165
9	A9	95	78.9318	3.78721	0.276642
9	A9	96	79.1315	3.7646	0.275334
9	A9	97	79.3312	3.74921	0.275496
9	A9	98	79.5308	3.71662	0.276726
9	A9	99	79.7305	3.68602	0.278238
9	A9	100	79.9302	3.66883	0.279289
9	A9	101	80.1299	3.64126	0.27947
9	A9	102	80.3296	3.61655	0.278793
9	A9	103	80.5293	3.59089	0.277628
9	A9	104	80.729	3.57094	0.276547
9	A9	105	80.9287	3.53215	0.276122
9	A9	106	81.1283	3.53092	0.276691
9	A9	107	81.328	3.49995	0.278241
9	A9	108	81.5277	3.47191	0.280469
9	A9	109	81.7274	3.44049	0.28299
9	A9	110	81.9271	3.42085	0.285531
9	A9	111	82.1268	3.40134	0.287957
9	A9	112	82.3265	3.37155	0.290199
9	A9	113	82.5262	3.34308	0.292173
9	A9	114	82.7258	3.316	0.293815
9	A9	115	82.9255	3.29444	0.295157
9	A9	116	83.1252	3.27061	0.296403
9	A9	117	83.3249	3.23498	0.297975
9	A9	118	83.5246	3.21741	0.300537
9	A9	119	83.7243	3.18275	0.304981
9	A9	120	83.924	3.16736	0.31236
9	A9	121	84.1236	3.13223	0.323698
9	A9	122	84.3233	3.10759	0.339753
9	A9	123	84.523	3.07801	0.360754
9	A9	124	84.7227	3.05025	0.38618
9	A9	125	84.9224	3.00898	0.414635
9	A9	126	85.1221	2.97244	0.443842
9	A9	127	85.3218	2.92551	0.470804
9	A9	128	85.5215	2.88062	0.492171
9	A9	129	85.7211	2.83498	0.504918
9	A9	130	85.9208	2.77035	0.507289
9	A9	131	86.1205	2.7233	0.499839
9	A9	132	86.3202	2.67376	0.486267
9	A9	133	86.5199	2.63953	0.47375
9	A9	134	86.7196	2.60537	0.472762
9	A9	135	86.9193	2.57796	0.496487
9	A9	136	87.119	2.54589	0.559818
9	A9	137	87.3187	2.51579	0.677521
9	A9	138	87.5183	2.47261	0.860926
9	A9	139	87.718	2.4257	1.11295
9	A9	140	87.9177	2.34182	1.4226
9	A9	141	88.1174	2.23524	1.76153
9	A9	142	88.3171	2.03802	2.08564
9	A9	143	88.5168	1.72435	2.34289
9	A9	144	88.7164	1.33781	2.48588
9	A9	145	88.9161	0.927478	2.48468
9	A9	146	89.1158	0.623077	2.33554
9	A9	147	89.3155	0.448057	2.06212
9	A9	148	89.5152	0.368604	1.70901
9	A9	149	89.7149	0.332676	1.32976
9	A9	150	89.9146	0.312573	0.973385
9	A9	151	90.1143	0.301953	0.67391
9	A9	152	90.314	0.294077	0.44619
9	A9	153	90.5136	0.284547	0.288212
9	A9	154	90.7133	0.280543	0.187478
9	A9	155	90.913	0.272221	0.127987
9	A9	156	91.1127	0.26827	0.0952207
9	A9	157	91.3124	0.263843	0.0783504
9	A9	158	91.5121	0.258345	0.0703184
9	A9	159	91.7118	0.252137	0.0669289
9	A9	160	91.9115	0.24509	0.0658459
9	A9	161	92.1111	0.238164	0.0658741
9	A9	162	92.3108	0.235457	0.0665169
9	A9	163	92.5105	0.228538	0.0676697
9	A9	164	92.7102	0.223069	0.0693654
9	A9	165	92.9099	0.216168	0.071578
9	A9	166	93.1096	0.210615	0.0741218
9	A9	167	93.3093	0.202207	0.0766411
9	A9	168	93.5089	0.195433	0.0786452
9	A9	169	93.7086	0.187004	0.0795377
9	A9	170	93.9083	0.180206	0.0786364
9	A9	171	94.108	0.172395	0.0752323
9	A9	172	94.3077	0.164738	0.0687653
9	A9	173	94.5074	0.157424	0.0591182
9	A9	174	94.7071	0.151517	0.0469044
9	A9	175	94.9068	0.144277	0.0335213
10	A10	1	60.1612	6.17039	0.306764
10	A10	2	60.3609	6.1602	0.310754
10	A10	3	60.5606	6.10759	0.3148
10	A10	4	60.7603	6.1011	0.317886
10	A10	5	60.9599	6.07292	0.319276
10	A10	6	61.1596	6.02724	0.31874
10	A10	7	61.3593	6.01048	0.316601
10	A10	8	61.559	5.98038	0.313616
10	A10	9	61.7587	5.94854	0.31073
10	A10	10	61.9584	5.92775	0.308715
10	A10	11	62.1581	5.90305	0.307835
10	A10	12	62.3578	5.878	0.307756
10	A10	13	62.5574	5.85156	0.307692
10	A10	14	62.7571	5.81761	0.306872
10	A10	15	62.9568	5.79461	0.304954
10	A10	16	63.1565	5.75704	0.302239
10	A10	17	63.3562	5.74227	0.299523
10	A10	18	63.5559	5.71412	0.297635
10	A10	19	63.7556	5.68339	0.297058
10	A10	20	63.9553	5.6681	0.297713
10	A10	21	64.1549	5.63995	0.299084
10	A10	22	64.3546	5.60441	0.300593
10	A10	23	64.5543	5.58343	0.301901
10	A10	24	64.754	5.55535	0.303014
10	A10	25	64.9537	5.52927	0.304113
10	A10	26	65.1534	5.50865	0.305258
10	A10	27	65.3531	5.47844	0.306272
10	A10	28	65.5528	5.45338	0.306813
10	A10	29	65.7524	5.41866	0.306627
10	A10	30	65.9521	5.39761	0.305736
10	A10	31	66.1518	5.36757	0.304403
10	A10	32	66.3515	5.34838	0.302977
10	A10	33	66.5512	5.31548	0.301697
10	A10	34	66.7509	5.29319	0.300644
10	A10	35	66.9506	5.26431	0.299811
10	A10	36	67.1502	5.23851	0.299243
10	A10	37	67.3499	5.21367	0.299098
10	A10	38	67.5496	5.18177	0.299591
10	A10	39	67.7493	5.16249	0.300825
10	A10	40	67.949	5.13235	0.302624
10	A10	41	68.1487	5.11718	0.304488
10	A10	42	68.3484	5.07946	0.305751
10	A10	43	68.5481	5.05016	0.305884
10	A10	44	68.7477	5.02852	0.30472
10	A10	45	68.9474	4.99646	0.302495
10	A10	46	69.1471	4.97794	0.299774
10	A10	47	69.3468	4.94668	0.297268
10	A10	48	69.5465	4.91566	0.29567
10	A10	49	69.7462	4.89635	0.29544
10	A10	50	69.9459	4.87468	0.296626
10	A10	51	70.1456	4.85156	0.298783
10	A10	52	70.3452	4.81805	0.301181
10	A10	53	70.5449	4.79134	0.303153
10	A10	54	70.7446	4.76096	0.304372
10	A10	55	70.9443	4.73804	0.304889
10	A10	56	71.144	4.71924	0.304945
10	A10	57	71.3437	4.67857	0.304752
10	A10	58	71.5434	4.65997	0.304405
10	A10	59	71.743	4.62882	0.303907
10	A10	60	71.9427	4.60367	0.30325
10	A10	61	72.1424	4.58294	0.302404
10	A10	62	72.3421	4.54903	0.301348
10	A10	63	72.5418	4.52221	0.300062
10	A10	64	72.7415	4.50241	0.298561
10	A10	65	72.9412	4.47473	0.296906
10	A10	66	73.1409	4.44442	0.29519
10	A10	67	73.3405	4.4193	0.293528
10	A10	68	73.5402	4.39994	0.292044
10	A10	69	73.7399	4.36959	0.29087
10	A10	70	73.9396	4.34071	0.290161
10	A10	71	74.1393	4.32182	0.290068
10	A10	72	74.339	4.29535	0.29069
10	A10	73	74.5387	4.26789	0.29198
10	A10	74	74.7384	4.24549	0.293659
10	A10	75	74.9381	4.21818	0.295209
10	A10	76	75.1377	4.19636	0.29598
10	A10	77	75.3374	4.1696	0.29544
10	A10	78	75.5371	4.132	0.293435
10	A10	79	75.7368	4.11696	0.290321
10	A10	80	75.9365	4.08615	0.286842
10	A10	81	76.1362	4.0645	0.283831
10	A10	82	76.3358	4.04111	0.28186
10	A10	83	76.5355	4.01601	0.281022
10	A10	84	76.7352	3.99337	0.280938
10	A10	85	76.9349	3.96993	0.280963
10	A10	86	77.1346	3.93843	0.280481
10	A10	87	77.3343	3.92602	0.27919
10	A10	88	77.534	3.88639	0.277208
10	A10	89	77.7337	3.86388	0.274977
10	A10	90	77.9334	3.85136	0.272999
10	A10	91	78.133	3.82673	0.271595
10	A10	92	78.3327	3.79789	0.270847
10	A10	93	78.5324	3.77018	0.270708
10	A10	94	78.7321	3.7516	0.271141
10	A10	95	78.9318	3.73187	0.27217
10	A10	96	79.1315	3.70338	0.273795
10	A10	97	79.3312	3.67629	0.275895
10	A10	98	79.5308	3.65563	0.278165
10	A10	99	79.7305	3.63217	0.280149
10	A10	100	79.9302	3.60511	0.281348
10	A10	101	80.1299	3.58236	0.281401
10	A10	102	80.3296	3.54747	0.280249
10	A10	103	80.5293	3.5279	0.278222
10	A10	104	80.729	3.51292	0.275945
10	A10	105	80.9287	3.47885	0.27414
10	A10	106	81.1283	3.45956	0.273394
10	A10	107	81.328	3.43682	0.273979
10	A10	108	81.5277	3.40979	0.275768
10	A10	109	81.7274	3.39853	0.278304
10	A10	110	81.9271	3.36074	0.281016
10	A10	111	82.1268	3.33382	0.283489
10	A10	112	82.3265	3.31318	0.285658
10	A10	113	82.5262	3.28729	0.28775
10	A10	114	82.7258	3.27003	0.290094
10	A10	115	82.9255	3.23737	0.292912
10	A10	116	83.1252	3.20932	0.296301
10	A10	117	83.3249	3.18801	0.300302
10	A10	118	83.5246	3.16305	0.305054
10	A10	119	83.7243	3.13044	0.310875
10	A10	120	83.924	3.10646	0.318352
10	A10	121	84.1236	3.08074	0.3284
10	A10	122	84.3233	3.0454	0.342198
10	A10	123	84.523	3.01959	0.360911
10	A10	124	84.7227	2.98954	0.38508
10	A10	125	84.9224	2.95873	0.413915
10	A10	126	85.1221	2.92787	0.444862
10	A10	127	85.3218	2.87766	0.473881
10	A10	128	85.5215	2.82339	0.496503
10	A10	129	85.7211	2.76526	0.509302
10	A10	130	85.9208	2.71546	0.511134
10	A10	131	86.1205	2.67245	0.503665
10	A10	132	86.3202	2.62473	0.49128
10	A10	133	86.5199	2.59421	0.480867
10	A10	134	86.7196	2.55417	0.482004
10	A10	135	86.9193	2.52178	0.507422
10	A10	136	87.119	2.46416	0.572869
10	A10	137	87.3187	2.46099	0.695059
10	A10	138	87.5183	2.43399	0.886965
10	A10	139	87.718	2.37379	1.15102
10	A10	140	87.9177	2.29409	1.47258
10	A10	141	88.1174	2.16694	1.81712
10	A10	142	88.3171	1.96609	2.13407
10	A10	143	88.5168	1.63197	2.36768
10	A10	144	88.7164	1.21723	2.47194
10	A10	145	88.9161	0.836349	2.42399
10	A10	146	89.1158	0.579121	2.23064
10	A10	147	89.3155	0.437937	1.92582
10	A10	148	89.5152	0.381057	1.5603
10	A10	149	89.7149	0.350787	1.18784
10	A10	150	89.9146	0.334357	0.852477
10	A10	151	90.1143	0.328925	0.580895
10	A10	152	90.314	0.316738	0.381158
10	A10	153	90.5136	0.313	0.246859
10	A10	154	90.7133	0.305589	0.163802
10	A10	155	90.913	0.298954	0.116239
10	A10	156	91.1127	0.292316	0.0908342
10	A10	157	91.3124	0.290605	0.0781267
10	A10	158	91.5121	0.279827	0.0722515
10	A10	159	91.7118	0.27741	0.0699418
10	A10	160	91.9115	0.269613	0.069522
10	A10	161	92.1111	0.263283	0.0701794
10	A10	162	92.3108	0.259014	0.0715308
10	A10	163	92.5105	0.251324	0.0733879
10	A10	164	92.7102	0.244369	0.0756432
10	A10	165	92.9099	0.238146	0.0782171
10	A10	166	93.1096	0.230365	0.0810126
10	A10	167	93.3093	0.223375	0.0838398
10	A10	168	93.5089	0.217859	0.0863128
10	A10	169	93.7086	0.206821	0.0877713
10	A10	170	93.9083	0.197103	0.0873028
10	A10	171	94.108	0.189804	0.0839157
10	A10	172	94.3077	0.181939	0.0768626
10	A10	173	94.5074	0.172703	0.066029
10	A10	174	94.7071	0.166002	0.0522208
10	A10	175	94.9068	0.160482	0.0371349
11	A11	1	60.1612	5.64549	0.275461
11	A11	2	60.3609	5.61886	0.273233
11	A11	3	60.5606	5.59778	0.269723
11	A11	4	60.7603	5.58777	0.265668
11	A11	5	60.9599	5.56059	0.262057
11	A11	6	61.1596	5.54723	0.259762
11	A11	7	61.3593	5.529	0.259277
11	A11	8	61.559	5.50001	0.260764
11	A11	9	61.7587	5.48084	0.264123
11	A11	10	61.9584	5.47127	0.269076
11	A11	11	62.1581	5.44732	0.275141
11	A11	12	62.3578	5.42449	0.281645
11	A11	13	62.5574	5.39622	0.287842
11	A11	14	62.7571	5.37961	0.293058
11	A11	15	62.9568	5.35556	0.296834
11	A11	16	63.1565	5.33282	0.299035
11	A11	17	63.3562	5.2999	0.299886
11	A11	18	63.5559	5.27782	0.299931
11	A11	19	63.7556	5.26077	0.299822
11	A11	20	63.9553	5.23725	0.300063
11	A11	21	64.1549	5.21256	0.300857
11	A11	22	64.3546	5.18356	0.302141
11	A11	23	64.5543	5.17007	0.303798
11	A11	24	64.754	5.14174	0.305849
11	A11	25	64.9537	5.11008	0.308466
11	A11	26	65.1534	5.09992	0.311803
11	A11	27	65.3531	5.06914	0.315723
11	A11	28	65.5528	5.04936	0.319684
11	A11	29	65.7524	5.02499	0.32287
11	A11	30	65.9521	4.98941	0.3245
11	A11	31	66.1518	4.96654	0.324157
11	A11	32	66.3515	4.94314	0.321906
11	A11	33	66.5512	4.92017	0.318242
11	A11	34	66.7509	4.89189	0.313909
11	A11	35	66.9506	4.86352	0.309743
11	A11	36	67.1502	4.84807	0.30655
11	A11	37	67.3499	4.82164	0.304957
11	A11	38	67.5496	4.79741	0.305224
11	A11	39	67.7493	4.77414	0.307117
11	A11	40	67.949	4.75303	0.309906
11	A11	41	68.1487	4.73567	0.31262
11	A11	42	68.3484	4.69866	0.3145
11	A11	43	68.5481	4.67561	0.315427
11	A11	44	68.7477	4.64539	0.315963
11	A11	45	68.9474	4.63248	0.316973
11	A11	46	69.1471	4.60548	0.318959
11	A11	47	69.3468	4.58595	0.32165
11	A11	48	69.5465	4.55477	0.324111
11	A11	49	69.7462	4.52618	0.325309
11	A11	50	69.9459	4.49508	0.324726
11	A11	51	70.1456	4.47948	0.322636
11	A11	52	70.3452	4.44919	0.319895
11	A11	53	70.5449	4.42012	0.31744
11	A11	54	70.7446	4.4105	0.315813
11	A11	55	70.9443	4.3809	0.314988
11	A11	56	71.144	4.3492	0.314536
11	A11	57	71.3437	4.33226	0.313986
11	A11	58	71.5434	4.29789	0.313141
11	A11	59	71.743	4.2806	0.312124
11	A11	60	71.9427	4.25622	0.31121
11	A11	61	72.1424	4.23045	0.310569
11	A11	62	72.3421	4.20796	0.310107
11	A11	63	72.5418	4.18432	0.309517
11	A11	64	72.7415	4.16087	0.308499
11	A11	65	72.9412	4.13186	0.306995
11	A11	66	73.1409	4.10913	0.305293
11	A11	67	73.3405	4.08443	0.303927
11	A11	68	73.5402	4.06834	0.303379
11	A11	69	73.7399	4.03985	0.30383
11	A11	70	73.9396	4.01636	0.305096
11	A11	71	74.1393	3.99694	0.306751
11	A11	72	74.339	3.9636	0.30838
11	A11	73	74.5387	3.9454	0.309708
11	A11	74	74.7384	3.92069	0.310594
11	A11	75	74.9381	3.8955	0.310905
11	A11	76	75.1377	3.87558	0.310477
11	A11	77	75.3374	3.84981	0.309183
11	A11	78	75.5371	3.81804	0.307122
11	A11	79	75.7368	3.80249	0.304705
11	A11	80	75.9365	3.77362	0.302547
11	A11	81	76.1362	3.75409	0.301192
11	A11	82	76.3358	3.73249	0.300829
11	A11	83	76.5355	3.70639	0.301206
11	A11	84	76.7352	3.68538	0.301766
11	A11	85	76.9349	3.66009	0.301969
11	A11	86	77.1346	3.63462	0.301595
11	A11	87	77.3343	3.61273	0.300904
11	A11	88	77.534	3.59101	0.300553
11	A11	89	77.7337	3.56214	0.30131
11	A11	90	77.9334	3.54851	0.303656
11	A11	91	78.133	3.51961	0.307464
11	A11	92	78.3327	3.50329	0.311949
11	A11	93	78.5324	3.47509	0.315932
11	A11	94	78.7321	3.44062	0.318296
11	A11	95	78.9318	3.41794	0.318408
11	A11	96	79.1315	3.39504	0.316282
11	A11	97	79.3312	3.36776	0.3125
11	A11	98	79.5308	3.34406	0.308005
11	A11	99	79.7305	3.31865	0.303847
11	A11	100	79.9302	3.29242	0.300937
11	A11	101	80.1299	3.281	0.299748
11	A11	102	80.3296	3.25298	0.300134
11	A11	103	80.5293	3.23486	0.301386
11	A11	104	80.729	3.20385	0.302611
11	A11	105	80.9287	3.17694	0.303212
11	A11	106	81.1283	3.1604	0.303197
11	A11	107	81.328	3.12829	0.303091
11	A11	108	81.5277	3.11664	0.303541
11	A11	109	81.7274	3.08744	0.304923
11	A11	110	81.9271	3.06851	0.307182
11	A11	111	82.1268	3.03761	0.310019
11	A11	112	82.3265	3.01235	0.313164
11	A11	113	82.5262	2.99374	0.316595
11	A11	114	82.7258	2.96669	0.320573
11	A11	115	82.9255	2.94512	0.3255
11	A11	116	83.1252	2.91348	0.331735
11	A11	117	83.3249	2.88867	0.339367
11	A11	118	83.5246	2.87138	0.34801
11	A11	119	83.7243	2.83935	0.356759
11	A11	120	83.924	2.80638	0.364412
11	A11	121	84.1236	2.77902	0.369931
11	A11	122	84.3233	2.73966	0.372907
11	A11	123	84.523	2.71493	0.37372
11	A11	124	84.7227	2.68479	0.373268
11	A11	125	84.9224	2.658	0.372428
11	A11	126	85.1221	2.63057	0.371604
11	A11	127	85.3218	2.60207	0.370715
11	A11	128	85.5215	2.56309	0.369654
11	A11	129	85.7211	2.53794	0.368968
11	A11	130	85.9208	2.50876	0.370442
11	A11	131	86.1205	2.48306	0.377314
11	A11	132	86.3202	2.45743	0.394117
11	A11	133	86.5199	2.42971	0.426157
11	A11	134	86.7196	2.40877	0.478655
11	A11	135	86.9193	2.37204	0.5555
11	A11	136	87.119	2.33053	0.657769
11	A11	137	87.3187	2.30002	0.782597
11	A11	138	87.5183	2.22946	0.923318
11	A11	139	87.718	2.1305	1.07149
11	A11	140	87.9177	2.01268	1.22049
11	A11	141	88.1174	1.90119	1.36894
11	A11	142	88.3171	1.78935	1.5215
11	A11	143	88.5168	1.67166	1.68522
11	A11	144	88.7164	1.52712	1.86169
11	A11	145	88.9161	1.35719	2.03843
11	A11	146	89.1158	1.12678	2.1853
11	A11	147	89.3155	0.832712	2.26032
11	A11	148	89.5152	0.550433	2.22476
11	A11	149	89.7149	0.313673	2.06094
11	A11	150	89.9146	0.20475	1.78291
11	A11	151	90.1143	0.185887	1.43375
11	A11	152	90.314	0.180353	1.07044
11	A11	153	90.5136	0.175921	0.744592
11	A11	154	90.7133	0.172332	0.488194
11	A11	155	90.913	0.168372	0.30964
11	A11	156	91.1127	0.159934	0.198903
11	A11	157	91.3124	0.151845	0.136894
11	A11	158	91.5121	0.141927	0.103995
11	A11	159	91.7118	0.131108	0.0851293
11	A11	160	91.9115	0.128103	0.0712371
11	A11	161	92.1111	0.125041	0.0583979
11	A11	162	92.3108	0.1242	0.045974
11	A11	163	92.5105	0.123362	0.0347731
11	A11	164	92.7102	0.125007	0.025741
11	A11	165	92.9099	0.120183	0.0193187
11	A11	166	93.1096	0.122726	0.0153407
11	A11	167	93.3093	0.121942	0.0132344
11	A11	168	93.5089	0.117911	0.0122919
11	A11	169	93.7086	0.119546	0.0118727
11	A11	170	93.9083	0.11753	0.0114989
11	A11	171	94.108	0.117017	0.0108668
11	A11	172	94.3077	0.11489	0.00982433
11	A11	173	94.5074	0.116573	0.00835079
11	A11	174	94.7071	0.112441	0.00654971
11	A11	175	94.9068	0.114296	0.00462869
12	A12	1	60.1612	5.30341	0.386789
12	A12	2	60.3609	5.31208	0.38286
12	A12	3	60.5606	5.28521	0.378098
12	A12	4	60.7603	5.264	0.373592
12	A12	5	60.9599	5.25122	0.37077
12	A12	6	61.1596	5.23894	0.370801
12	A12	7	61.3593	5.2174	0.373965
12	A12	8	61.559	5.20829	0.379442
12	A12	9	61.7587	5.18597	0.385776
12	A12	10	61.9584	5.16132	0.391655
12	A12	11	62.1581	5.1434	0.396566
12	A12	12	62.3578	5.13036	0.400922
12	A12	13	62.5574	5.10912	0.405601
12	A12	14	62.7571	5.0912	0.411299
12	A12	15	62.9568	5.06961	0.418073
12	A12	16	63.1565	5.05864	0.425362
12	A12	17	63.3562	5.0278	0.432348
12	A12	18	63.5559	5.00703	0.438441
12	A12	19	63.7556	4.99031	0.443552
12	A12	20	63.9553	4.96627	0.448006
12	A12	21	64.1549	4.94264	0.452218
12	A12	22	64.3546	4.9297	0.4564
12	A12	23	64.5543	4.90654	0.460482
[truncated: 9,252 more rows]
