# Supplementary material for: Single-cell transcriptome reveals the heterogeneity of malignant ductal cells and the prognostic value of REG4 and SPINK1 in primary pancreatic ductal adenocarcinoma
Source: PeerJ. 2024 May 28;12:e17350. doi: 10.7717/peerj.17350 (PMC11141562; doi:10.7717/peerj.17350)
Supplement: Supplemental Information 7 [file peerj-12-17350-s007.csv]

p_val	avg_log2FC	pct.1	pct.2	p_val_adj	cluster	gene
0	3.804035306	0.714	0	0	4	RGS13
0	3.580844204	0.735	0	0	4	BMX
1.90E-230	1.449791165	0.286	0	4.45E-226	4	HEPACAM2
1.10E-272	3.341659873	0.375	0.001	2.57E-268	3	LEFTY1
5.91E-184	1.626215652	0.306	0.001	1.38E-179	4	KIT
3.91E-153	2.300513507	0.25	0.002	9.14E-149	3	FAM150B
3.92E-167	1.710400619	0.306	0.002	9.17E-163	4	PIK3CG
1.54E-125	1.634884141	0.265	0.002	3.60E-121	4	FAM20A
1.18E-277	2.718804107	0.49	0.003	2.77E-273	4	SUCNR1
6.84E-141	2.693383944	0.275	0.003	1.60E-136	3	CLPS
0	3.855086569	0.512	0.004	0	3	AMBP
3.02E-146	2.747206868	0.3	0.004	7.05E-142	3	GSTA1
4.72E-121	2.620455803	0.262	0.004	1.10E-116	3	GP2
2.24E-207	2.334312151	0.449	0.004	5.24E-203	4	SPIB
7.41E-237	2.592020335	0.51	0.005	1.73E-232	4	HCK
6.47E-138	2.078241363	0.347	0.005	1.51E-133	4	SDC2
5.39E-148	3.105413776	0.362	0.007	1.26E-143	3	TFPI2
9.50E-74	1.768340836	0.265	0.007	2.22E-69	4	KIAA1324
0	5.099698019	0.838	0.01	0	3	FXYD2
3.84E-61	1.360330641	0.286	0.01	8.98E-57	4	PLA2G4A
2.13E-146	1.48188541	0.287	0.011	4.98E-142	1	XIST
1.92E-49	1.274685028	0.265	0.011	4.50E-45	4	CRYM
1.09E-242	3.503530998	0.694	0.012	2.54E-238	4	LRMP
3.10E-66	2.175827888	0.262	0.012	7.24E-62	3	AQP1
1.44E-52	2.037281919	0.25	0.014	3.37E-48	3	KCNJ15
9.15E-47	1.276907239	0.286	0.014	2.14E-42	4	CCSER1
9.57E-98	3.674391772	0.362	0.015	2.24E-93	3	REG1A
1.38E-52	2.021058557	0.327	0.016	3.24E-48	4	FYB
8.11E-37	1.705384468	0.265	0.016	1.90E-32	4	HOXA3
2.08E-143	1.184896969	0.298	0.016	4.86E-139	1	ADM
6.16E-43	1.641552523	0.306	0.018	1.44E-38	4	PLCG2
4.86E-131	0.865777806	0.285	0.018	1.14E-126	1	TUFT1
4.35E-94	2.936481179	0.469	0.019	1.02E-89	4	AVIL
9.82E-153	3.833950985	0.537	0.021	2.30E-148	3	CFTR
1.85E-40	2.206690351	0.262	0.022	4.33E-36	3	HOMER2
1.13E-125	1.050577661	0.286	0.022	2.64E-121	1	FBXO32
1.46E-144	1.034548999	0.318	0.022	3.40E-140	1	LINC00035
4.79E-41	2.259624207	0.347	0.025	1.12E-36	4	KCTD12
8.16E-122	1.214084221	0.291	0.026	1.91E-117	1	MUC20
0	3.388225062	0.565	0.027	0	1	CEACAM5
5.75E-118	0.83535332	0.288	0.027	1.34E-113	1	MAFK
1.15E-24	1.236975454	0.286	0.028	2.69E-20	4	TPD52L1
5.26E-100	0.735568624	0.26	0.028	1.23E-95	1	ABHD3
4.11E-102	0.697177914	0.264	0.028	9.60E-98	1	DEDD2
8.59E-24	1.242162019	0.286	0.029	2.01E-19	4	KALRN
1.07E-114	0.838360732	0.287	0.029	2.51E-110	1	DYNLT3
6.06E-33	2.263240277	0.275	0.03	1.42E-28	3	SERPING1
2.37E-108	1.80770399	0.29	0.03	5.55E-104	2	DMBT1
2.63E-52	2.461466516	0.35	0.031	6.16E-48	3	SERPINA5
1.80E-96	1.024764281	0.26	0.031	4.20E-92	1	ASS1
4.28E-89	0.665694233	0.251	0.032	1.00E-84	1	RHPN2
2.22E-48	2.435999848	0.35	0.033	5.19E-44	3	SCTR
2.93E-117	0.963815958	0.303	0.033	6.84E-113	1	CDKN1A
4.13E-89	0.795764687	0.255	0.034	9.66E-85	1	PRSS22
2.99E-136	1.068994956	0.339	0.035	6.98E-132	1	AMN
1.26E-132	1.000482887	0.334	0.035	2.95E-128	1	CWC25
2.80E-97	0.850895634	0.271	0.035	6.54E-93	1	LBH
1.13E-99	0.82616251	0.278	0.035	2.63E-95	1	FAM46A
5.69E-114	0.975668751	0.303	0.036	1.33E-109	1	ZFAND2A
1.54E-91	0.955204193	0.264	0.036	3.60E-87	1	CLDN23
1.68E-85	0.677317511	0.254	0.036	3.92E-81	1	PVRL4
1.44E-22	2.490103008	0.25	0.037	3.38E-18	3	COL18A1
3.54E-136	1.154894614	0.341	0.037	8.29E-132	1	RP11-350J20.12
2.12E-88	0.904605388	0.26	0.037	4.95E-84	1	EGLN3
8.54E-109	0.902963655	0.3	0.038	2.00E-104	1	RASEF
5.88E-80	0.528627241	0.25	0.038	1.38E-75	1	GOLT1B
4.19E-82	1.589609541	0.272	0.04	9.80E-78	2	AKR1B10
4.37E-145	1.328034608	0.367	0.04	1.02E-140	1	DUOX2
4.21E-119	1.106124752	0.322	0.04	9.86E-115	1	IER5
5.32E-15	0.894231485	0.265	0.04	1.25E-10	4	TOR3A
2.14E-94	0.672057594	0.281	0.04	5.02E-90	1	IRF6
7.84E-78	0.601096876	0.251	0.041	1.83E-73	1	LLPH
1.34E-84	1.434303798	0.258	0.042	3.14E-80	1	MACROD2
1.11E-148	1.162331909	0.377	0.042	2.60E-144	1	P4HA1
4.94E-81	0.582920908	0.26	0.042	1.15E-76	1	PNPLA8
1.18E-23	1.548617333	0.347	0.043	2.76E-19	4	NMU
2.55E-24	2.107480549	0.288	0.044	5.97E-20	3	IGFBP7
3.29E-131	1.079682442	0.353	0.044	7.69E-127	1	EFNA1
6.22E-117	0.9364808	0.328	0.044	1.46E-112	1	SDR16C5
2.48E-98	0.710101774	0.299	0.044	5.81E-94	1	COQ10B
1.98E-77	0.705640126	0.259	0.044	4.64E-73	1	MGAT1
8.63E-94	0.605611162	0.292	0.044	2.02E-89	1	OSER1
6.90E-99	3.539528392	0.575	0.045	1.61E-94	3	SLC4A4
6.63E-26	2.098808297	0.3	0.045	1.55E-21	3	PRSS1
1.06E-14	0.965932907	0.286	0.046	2.48E-10	4	RPAP2
2.34E-86	0.697719767	0.278	0.046	5.48E-82	1	BCAS1
3.39E-88	0.662206074	0.285	0.046	7.93E-84	1	DNAJB9
1.62E-169	1.368284382	0.422	0.047	3.78E-165	1	GRB7
2.08E-87	0.689982988	0.284	0.047	4.87E-83	1	GDF15
5.32E-81	0.562698992	0.274	0.048	1.24E-76	1	SHOC2
7.02E-70	0.552753293	0.252	0.048	1.64E-65	1	C9orf78
2.02E-137	1.727772724	0.369	0.049	4.72E-133	1	HIST2H2AA3
2.19E-71	0.501993233	0.259	0.049	5.12E-67	1	RAB21
5.14E-18	1.952667831	0.262	0.05	1.20E-13	3	SOD3
5.33E-159	1.346791898	0.414	0.05	1.25E-154	1	DDIT3
3.42E-69	0.503442989	0.255	0.05	8.01E-65	1	MBP
8.06E-19	2.114307881	0.275	0.051	1.89E-14	3	RBP1
6.25E-177	1.465501014	0.443	0.051	1.46E-172	1	ATF3
1.13E-24	1.604583166	0.388	0.052	2.64E-20	4	AQP5
9.92E-105	1.07548767	0.323	0.052	2.32E-100	1	SLC6A8
9.77E-97	0.726860421	0.313	0.052	2.28E-92	1	JOSD1
9.15E-92	0.602840678	0.305	0.052	2.14E-87	1	UBQLN1
4.09E-66	0.692735572	0.258	0.054	9.57E-62	1	SNHG12
4.91E-88	0.670036308	0.302	0.054	1.15E-83	1	SERTAD1
3.80E-72	0.517620872	0.272	0.054	8.89E-68	1	FGFR1OP2
1.64E-71	0.51502743	0.27	0.054	3.83E-67	1	SMG7
1.49E-12	1.375519395	0.286	0.055	3.47E-08	4	MAP7
8.34E-85	0.652569822	0.298	0.055	1.95E-80	1	BCL10
3.88E-132	1.213198115	0.382	0.056	9.08E-128	1	MXD1
1.58E-15	1.848738111	0.262	0.057	3.69E-11	3	IQGAP2
1.26E-69	1.317837388	0.296	0.057	2.94E-65	2	KCNE3
2.46E-137	1.110843592	0.393	0.057	5.76E-133	1	KLF4
4.13E-119	0.83900219	0.366	0.057	9.67E-115	1	TMEM159
1.18E-111	0.788084746	0.353	0.057	2.75E-107	1	HBP1
7.34E-92	3.264821288	0.613	0.058	1.72E-87	3	CITED4
2.26E-109	1.551027304	0.343	0.058	5.28E-105	1	GADD45B
7.69E-133	0.965155734	0.391	0.058	1.80E-128	1	CHMP1B
3.59E-89	0.665782025	0.313	0.058	8.40E-85	1	UPF2
2.26E-71	0.613597134	0.277	0.058	5.27E-67	1	LPIN2
7.49E-26	2.607657595	0.408	0.059	1.75E-21	4	PBXIP1
2.98E-103	1.1958061	0.334	0.059	6.97E-99	1	F3
2.53E-86	0.849623526	0.307	0.059	5.91E-82	1	IFRD1
1.77E-105	0.811292035	0.347	0.059	4.14E-101	1	CPEB4
3.74E-73	0.547998659	0.285	0.059	8.74E-69	1	SLC25A36
5.11E-92	0.700564914	0.323	0.06	1.20E-87	1	SCNN1A
1.02E-94	0.837406368	0.327	0.061	2.39E-90	1	AGR3
3.02E-98	0.731957506	0.336	0.061	7.07E-94	1	SUPT5H
2.02E-163	1.745583131	0.435	0.062	4.72E-159	1	MUC13
1.17E-96	0.873498623	0.334	0.062	2.74E-92	1	C10orf10
7.41E-78	0.728738049	0.299	0.063	1.73E-73	1	GULP1
7.07E-81	0.700704642	0.306	0.063	1.65E-76	1	KIAA0907
6.42E-99	0.630164599	0.344	0.063	1.50E-94	1	YPEL5
6.08E-120	0.881121181	0.384	0.064	1.42E-115	1	KLHL24
1.60E-08	0.876222409	0.265	0.064	0.000373703	4	MYO1B
1.30E-94	0.610848426	0.339	0.064	3.05E-90	1	C10orf118
1.21E-48	3.460814679	0.475	0.065	2.83E-44	3	SPP1
1.67E-14	2.026911417	0.275	0.065	3.90E-10	3	PPP1R1B
9.24E-12	1.255601899	0.306	0.065	2.16E-07	4	ZFHX3
1.95E-13	1.63785903	0.327	0.066	4.57E-09	4	DIAPH2
1.65E-167	1.440798913	0.46	0.066	3.86E-163	1	RND3
2.70E-79	1.034222695	0.302	0.066	6.31E-75	1	GCNT3
1.88E-91	0.824821144	0.334	0.066	4.40E-87	1	ARRDC3
7.59E-71	0.589326444	0.293	0.066	1.77E-66	1	ZNF217
1.71E-68	0.579205452	0.287	0.066	4.01E-64	1	MEF2A
4.40E-52	0.556881591	0.25	0.066	1.03E-47	1	ARL4A
7.28E-87	0.541313722	0.33	0.066	1.70E-82	1	NAPA
1.42E-70	0.512460251	0.293	0.066	3.33E-66	1	MTMR11
4.37E-19	1.705901524	0.388	0.067	1.02E-14	4	ALOX5
6.57E-64	0.52584704	0.28	0.067	1.54E-59	1	MYADM
5.74E-142	1.079407715	0.429	0.068	1.34E-137	1	RMND5A
9.11E-114	0.81197711	0.379	0.068	2.13E-109	1	ZNF292
4.05E-75	0.791966702	0.303	0.068	9.48E-71	1	APOL1
4.96E-100	0.74553233	0.356	0.068	1.16E-95	1	MAFF
5.53E-64	0.595116106	0.281	0.068	1.29E-59	1	TXNRD1
6.32E-72	0.540011442	0.299	0.068	1.48E-67	1	ABI1
2.90E-09	1.072517465	0.286	0.069	6.79E-05	4	SLCO3A1
2.03E-96	0.682707624	0.351	0.069	4.74E-92	1	USP53
2.35E-52	0.539038911	0.259	0.07	5.50E-48	1	SNORA76
7.86E-122	1.494000718	0.396	0.071	1.84E-117	1	ANKRD36C
1.48E-54	0.753021261	0.265	0.071	3.45E-50	1	SLC20A1
1.16E-66	0.642620682	0.293	0.071	2.71E-62	1	RAP2B
8.09E-09	1.258901992	0.286	0.072	0.000189289	4	VPS13A
8.09E-101	0.750742195	0.365	0.072	1.89E-96	1	TJP2
2.25E-10	1.834982816	0.25	0.073	5.26E-06	3	FBXO21
8.97E-188	1.278783706	0.513	0.073	2.10E-183	1	UGCG
8.01E-136	1.025759206	0.428	0.073	1.87E-131	1	PARD6B
1.16E-72	0.94895521	0.307	0.073	2.71E-68	1	KATNBL1
1.29E-59	0.509699729	0.283	0.073	3.03E-55	1	NBEAL1
8.16E-47	0.57619786	0.255	0.074	1.91E-42	1	AMD1
3.17E-25	2.517637404	0.375	0.075	7.40E-21	3	CLDN3
1.75E-205	2.497237911	0.518	0.075	4.09E-201	1	CLDN18
1.62E-147	2.294510611	0.477	0.075	3.78E-143	2	CA2
1.19E-08	1.398090257	0.286	0.075	0.000278085	4	METTL12
4.33E-100	0.700712549	0.371	0.075	1.01E-95	1	MIR4435-1HG
3.60E-56	0.662504114	0.277	0.075	8.43E-52	1	PRSS3
3.44E-65	0.63799873	0.295	0.075	8.03E-61	1	RPL7L1
1.20E-14	1.726592828	0.3	0.076	2.81E-10	3	HIST1H4C
8.01E-133	1.097440066	0.426	0.076	1.87E-128	1	PRSS8
1.94E-71	0.560678874	0.317	0.076	4.54E-67	1	TCF7L2
9.46E-78	0.530075313	0.33	0.076	2.21E-73	1	TJP1
1.10E-135	1.174349822	0.435	0.078	2.58E-131	1	MACC1
1.01E-08	0.859886857	0.306	0.078	0.000235753	4	HIST1H4C
1.81E-109	1.794115564	0.422	0.079	4.23E-105	2	ALDH1A1
5.98E-15	1.772155384	0.312	0.079	1.40E-10	3	C3
1.43E-92	0.865380094	0.362	0.079	3.35E-88	1	ISG20
1.57E-06	0.834446314	0.265	0.079	0.036794865	4	POU2F3
9.18E-58	0.748560291	0.292	0.079	2.15E-53	1	HEXIM1
1.46E-91	0.660446119	0.363	0.079	3.42E-87	1	ATG12
3.29E-06	0.622870734	0.265	0.079	0.076854751	4	GOLIM4
3.68E-56	1.335342409	0.284	0.08	8.60E-52	1	HES1
2.95E-09	1.193671649	0.306	0.08	6.91E-05	4	TLE4
1.26E-151	1.144279729	0.47	0.08	2.95E-147	1	RNMT
2.20E-138	1.069017996	0.448	0.08	5.16E-134	1	CREBRF
6.85E-67	0.555521465	0.311	0.08	1.60E-62	1	LPCAT4
9.62E-09	1.501280103	0.25	0.081	0.000224867	3	SORBS2
1.53E-62	0.576981666	0.304	0.081	3.57E-58	1	GS1-251I9.4
8.90E-10	1.134272977	0.327	0.082	2.08E-05	4	SKIV2L2
5.39E-117	1.071281417	0.411	0.082	1.26E-112	1	LIPH
6.53E-47	1.034105139	0.298	0.082	1.53E-42	2	CMBL
1.53E-102	0.809700578	0.39	0.082	3.57E-98	1	CLK1
3.89E-06	0.702419929	0.265	0.082	0.090974232	4	PRNP
1.11E-90	0.607555306	0.369	0.082	2.60E-86	1	IST1
1.78E-87	0.502390004	0.363	0.082	4.16E-83	1	ADIPOR1
4.45E-28	2.360126591	0.51	0.083	1.04E-23	4	AOC1
4.07E-109	0.995023693	0.399	0.083	9.52E-105	1	PLAUR
2.25E-110	0.824214032	0.405	0.083	5.25E-106	1	SUN1
8.44E-70	0.795416524	0.321	0.083	1.97E-65	1	IDI1
7.24E-70	0.528319204	0.329	0.084	1.69E-65	1	ATP6V0D1
1.69E-102	0.984240696	0.388	0.085	3.96E-98	1	YIPF3
3.75E-45	0.523083404	0.269	0.085	8.77E-41	1	IER5L
1.08E-103	0.750419151	0.4	0.086	2.53E-99	1	AFF4
2.82E-87	0.689932112	0.367	0.086	6.60E-83	1	NPEPPS
7.16E-114	1.15365359	0.419	0.087	1.67E-109	1	SLC38A2
1.27E-135	1.045067158	0.458	0.087	2.97E-131	1	ZFAND5
3.36E-76	0.582885227	0.347	0.087	7.85E-72	1	TRIM29
4.03E-104	0.868634268	0.403	0.088	9.43E-100	1	VSIG2
6.13E-71	0.647130087	0.334	0.088	1.43E-66	1	BHLHE40
2.34E-218	1.790664848	0.588	0.089	5.48E-214	1	PPP1R15A
1.32E-172	1.414653268	0.521	0.089	3.10E-168	1	NDRG1
2.52E-119	0.928823848	0.432	0.089	5.90E-115	1	SPAG9
1.17E-28	0.854146047	0.254	0.089	2.74E-24	2	TRIM54
1.16E-60	0.503775474	0.318	0.089	2.72E-56	1	BRD2
1.37E-10	1.269958065	0.347	0.09	3.21E-06	4	PTPN2
7.72E-09	1.326843034	0.327	0.091	0.00018046	4	ENC1
2.52E-118	0.985930308	0.434	0.091	5.88E-114	1	DDIT4
1.01E-100	0.680644722	0.408	0.091	2.36E-96	1	FNDC3B
2.27E-74	0.638215892	0.348	0.091	5.30E-70	1	AZIN1
7.96E-15	1.489868252	0.408	0.093	1.86E-10	4	SPTLC2
1.18E-08	1.102264777	0.327	0.093	0.000275081	4	PLK2
5.64E-101	0.943983123	0.405	0.093	1.32E-96	1	EPS8L1
1.30E-68	0.600989774	0.341	0.093	3.05E-64	1	MLPH
3.30E-109	1.148741298	0.42	0.094	7.73E-105	1	KIAA1551
1.15E-33	1.034948954	0.274	0.094	2.68E-29	2	SUCLG2
1.82E-05	1.012789645	0.265	0.094	0.425456057	4	RAB27B
1.79E-80	0.839744228	0.368	0.094	4.19E-76	1	NFKBIZ
8.06E-89	0.752463614	0.386	0.094	1.89E-84	1	RSRC2
3.95E-78	0.523694344	0.368	0.094	9.25E-74	1	TRA2A
1.12E-63	1.51886958	0.351	0.095	2.63E-59	2	FAM3D
7.90E-08	1.377424196	0.262	0.095	0.001846464	3	GATM
3.42E-83	0.624232821	0.377	0.095	7.99E-79	1	BNIP3L
3.14E-100	0.610000268	0.417	0.095	7.33E-96	1	PNRC1
1.23E-203	2.04877451	0.568	0.096	2.88E-199	1	VEGFA
6.75E-77	0.848078114	0.358	0.096	1.58E-72	1	MRPL14
6.30E-06	0.762378208	0.286	0.096	0.147258275	4	FNBP1L
1.96E-80	0.589974837	0.376	0.097	4.59E-76	1	PAIP2
1.63E-37	0.599184254	0.27	0.098	3.82E-33	1	TCN1
7.81E-90	0.506850202	0.402	0.098	1.83E-85	1	IDS
1.75E-108	0.887346781	0.432	0.099	4.10E-104	1	OCLN
1.21E-22	1.83569798	0.51	0.1	2.83E-18	4	PTPN18
4.85E-54	1.342488272	0.341	0.1	1.13E-49	2	AKR7A3
8.91E-08	1.257251289	0.327	0.1	0.002082676	4	JAG1
4.93E-52	0.530964532	0.312	0.1	1.15E-47	1	LDLR
2.07E-63	0.516519633	0.345	0.1	4.83E-59	1	RNF103
2.00E-32	1.075840223	0.276	0.101	4.69E-28	2	CES2
4.48E-91	1.067434971	0.4	0.101	1.05E-86	1	DNAJB1
1.15E-80	0.570917391	0.386	0.101	2.69E-76	1	SPTAN1
2.06E-73	0.523290574	0.369	0.101	4.82E-69	1	RNF145
7.11E-155	2.16486875	0.548	0.102	1.66E-150	2	ANXA10
9.15E-147	1.548775975	0.496	0.102	2.14E-142	1	HIST1H1C
0.000111088	0.806197349	0.265	0.102	1	4	NCOR1
4.82E-58	0.777589065	0.331	0.102	1.13E-53	1	ISG15
2.05E-233	1.438356992	0.641	0.103	4.78E-229	1	RIOK3
4.74E-78	0.62343811	0.381	0.103	1.11E-73	1	PNPLA2
1.17E-80	0.600415599	0.39	0.103	2.73E-76	1	JMJD1C
6.02E-59	0.534165331	0.337	0.103	1.41E-54	1	NUDT4
5.49E-05	0.631163902	0.286	0.104	1	4	RAD50
1.65E-82	0.580528428	0.396	0.104	3.86E-78	1	YWHAG
1.53E-05	1.419932411	0.286	0.105	0.357805105	4	PPP4R2
1.75E-145	1.255315432	0.502	0.105	4.09E-141	1	MIEN1
0.00021742	0.664796854	0.265	0.105	1	4	SNX9
3.43E-72	0.501820209	0.374	0.105	8.01E-68	1	RAP1B
1.42E-05	1.131320761	0.286	0.106	0.332567823	4	CREG1
5.27E-09	0.989490461	0.367	0.106	0.000123349	4	CCL20
0.000241032	0.920520021	0.265	0.106	1	4	SH3BGRL
1.02E-07	1.908448947	0.327	0.107	0.002379641	4	BTG2
4.03E-05	0.932293923	0.286	0.107	0.941990445	4	TMC6
2.27E-95	0.639238846	0.432	0.107	5.31E-91	1	YPEL3
2.67E-09	1.284290588	0.367	0.108	6.25E-05	4	EHF
8.21E-111	0.868092672	0.456	0.108	1.92E-106	1	MAP3K13
1.91E-85	4.131191815	0.939	0.109	4.47E-81	4	AZGP1
1.78E-12	1.162343548	0.429	0.109	4.17E-08	4	PHLDA1
4.33E-10	1.146409635	0.388	0.109	1.01E-05	4	IL13RA1
8.72E-273	2.273685005	0.688	0.11	2.04E-268	1	SPINK1
3.47E-08	1.445534044	0.347	0.11	0.00081233	4	CXCL3
2.81E-126	0.892121432	0.491	0.11	6.56E-122	1	BROX
5.02E-10	1.014605956	0.388	0.111	1.17E-05	4	HUWE1
6.10E-05	0.958603472	0.286	0.111	1	4	RBBP6
1.75E-31	0.850017983	0.3	0.111	4.10E-27	2	MT1E
0.000361264	0.831401664	0.265	0.111	1	4	GADD45A
5.36E-110	0.748985892	0.465	0.111	1.25E-105	1	TOR1AIP2
1.22E-06	1.180006972	0.327	0.112	0.028447434	4	IMP4
5.99E-135	1.074825346	0.502	0.112	1.40E-130	1	SDCBP2
6.58E-27	0.92827536	0.28	0.112	1.54E-22	2	AKR7A2
2.05E-07	0.904786331	0.347	0.112	0.004802873	4	EDEM3
1.34E-104	0.790464602	0.456	0.112	3.13E-100	1	TRA2B
2.75E-112	0.77896783	0.47	0.112	6.44E-108	1	MYO6
4.10E-149	1.354542872	0.519	0.113	9.60E-145	1	TINAGL1
0.000675869	0.668125505	0.265	0.113	1	4	HNRNPH2
3.12E-45	1.575605672	0.28	0.114	7.30E-41	0	NNMT
3.64E-34	0.911501825	0.314	0.114	8.51E-30	2	AKR1C3
7.80E-14	1.796316959	0.362	0.115	1.82E-09	3	HMGN3
2.73E-12	1.365064299	0.429	0.116	6.38E-08	4	ATP2C1
1.84E-114	0.886548299	0.481	0.116	4.31E-110	1	ANKRD12
2.04E-35	0.683254229	0.288	0.117	4.78E-31	1	PLAC8
1.20E-60	0.56694053	0.365	0.117	2.81E-56	1	PLS1
3.48E-07	1.116398738	0.347	0.118	0.00813055	4	ADD1
0.000136531	0.911924712	0.286	0.118	1	4	TRAK1
3.30E-98	0.726956336	0.454	0.118	7.72E-94	1	TSPAN13
2.86E-92	0.579470637	0.445	0.118	6.70E-88	1	F11R
2.51E-65	0.862019337	0.378	0.119	5.87E-61	1	HSPA1B
1.37E-06	1.164146102	0.347	0.12	0.032041397	4	VPS13C
1.35E-16	0.718529851	0.254	0.121	3.16E-12	2	NME1
7.57E-64	0.505582611	0.382	0.121	1.77E-59	1	MARCKS
1.20E-32	2.361128542	0.653	0.123	2.80E-28	4	RASSF6
5.10E-68	1.736842276	0.406	0.123	1.19E-63	2	RP11-1143G9.4
1.02E-05	0.840152971	0.327	0.123	0.237468299	4	BUB3
2.30E-11	1.637625084	0.429	0.124	5.38E-07	4	TPM2
3.96E-18	0.883065508	0.26	0.124	9.27E-14	2	SLC12A2
2.37E-96	0.61835108	0.467	0.124	5.54E-92	1	MGEA5
7.43E-54	0.510694967	0.36	0.124	1.74E-49	1	DNAJC3
6.68E-89	1.400828654	0.426	0.125	1.56E-84	1	TFF3
2.11E-102	0.878338616	0.469	0.126	4.93E-98	1	KCNK1
5.97E-74	0.59246994	0.418	0.126	1.40E-69	1	ZFP36
2.02E-75	0.636552786	0.418	0.127	4.73E-71	1	GALNT3
0.001072524	0.575983527	0.286	0.127	1	4	CASC4
6.82E-18	0.75953907	0.266	0.128	1.59E-13	2	SLC22A18
1.45E-86	0.71155664	0.446	0.128	3.39E-82	1	QSOX1
2.03E-83	0.593857863	0.444	0.128	4.76E-79	1	PTBP3
0.000131264	0.917142455	0.306	0.129	1	4	NR2F2
0.004882386	0.5335823	0.265	0.129	1	4	RAB22A
2.08E-108	1.053531475	0.486	0.13	4.86E-104	1	CRIP1
6.72E-06	0.78664117	0.347	0.13	0.157069562	4	IDH1
0.003517929	0.7368328	0.265	0.131	1	4	RBBP7
5.92E-94	0.64314476	0.47	0.131	1.39E-89	1	DNAJB6
3.93E-117	0.903099692	0.513	0.132	9.19E-113	1	LASP1
6.61E-08	1.598247264	0.312	0.133	0.001545846	3	MT1E
1.72E-99	0.945192542	0.474	0.133	4.03E-95	1	SELK
0.000855132	0.870365367	0.286	0.133	1	4	TMEM33
7.74E-14	0.649522379	0.254	0.133	1.81E-09	2	PRDX3
1.85E-47	1.215792442	0.32	0.134	4.33E-43	0	RPS4Y1
5.83E-80	0.903487246	0.435	0.134	1.36E-75	1	HSPH1
0.000771398	0.979934659	0.286	0.135	1	4	TMEM87A
4.27E-05	0.800427706	0.327	0.135	0.998004645	4	RBM6
0.001214764	0.689358754	0.286	0.135	1	4	AMD1
0.005388379	0.622188677	0.265	0.135	1	4	MT1E
4.54E-06	1.543962337	0.288	0.136	0.106232199	3	SERTAD1
0.001208145	0.745295857	0.286	0.136	1	4	PRPF4B
4.13E-104	0.702655177	0.499	0.136	9.66E-100	1	CHMP4B
1.11E-26	2.600440177	0.512	0.137	2.59E-22	3	EGR1
4.15E-55	0.765957076	0.381	0.137	9.70E-51	1	SFN
1.54E-93	0.629531508	0.484	0.137	3.61E-89	1	DDX3X
2.39E-141	1.095034797	0.571	0.138	5.59E-137	1	CCNL1
4.63E-82	0.590431269	0.463	0.141	1.08E-77	1	SVIP
2.19E-05	0.981620594	0.347	0.142	0.511688954	4	EGR1
0.000183357	1.14177555	0.327	0.143	1	4	HNRNPAB
4.58E-68	0.607428474	0.427	0.143	1.07E-63	1	GFPT1
0.004058139	0.528125468	0.286	0.143	1	4	BIRC6
0.001164096	0.510703901	0.306	0.143	1	4	USP34
2.93E-180	1.445202932	0.624	0.144	6.86E-176	1	MAP1LC3B
4.05E-108	1.06345924	0.507	0.144	9.46E-104	1	TACSTD2
0.008319863	0.793425761	0.265	0.144	1	4	RBBP4
0.000751443	0.885456994	0.306	0.145	1	4	TAOK3
9.95E-86	0.82752686	0.467	0.145	2.33E-81	1	RHOB
0.00415832	0.591820708	0.286	0.145	1	4	ARHGAP12
1.61E-79	0.590456178	0.465	0.145	3.77E-75	1	DDX24
2.76E-20	1.027159927	0.294	0.146	6.45E-16	2	ZG16B
0.000118753	1.275233681	0.327	0.148	1	4	DPYSL2
2.18E-21	0.853281872	0.306	0.148	5.10E-17	2	STARD10
6.89E-73	0.705359595	0.447	0.148	1.61E-68	1	SLC3A2
5.73E-73	0.57150238	0.452	0.148	1.34E-68	1	GOLM1
6.25E-41	1.20908782	0.377	0.149	1.46E-36	2	MGST2
1.47E-05	0.927827511	0.367	0.149	0.342632531	4	PPP3CA
5.74E-73	0.623237747	0.453	0.149	1.34E-68	1	POLR2K
5.13E-83	0.553095117	0.484	0.149	1.20E-78	1	JUP
2.11E-54	0.551118998	0.406	0.15	4.94E-50	1	CDC42EP5
4.75E-72	0.508718613	0.459	0.15	1.11E-67	1	ARHGAP5
0.000920335	0.877140521	0.306	0.151	1	4	HEXIM1
4.74E-91	1.038038898	0.488	0.152	1.11E-86	1	SOX4
0.000805617	1.028592493	0.306	0.152	1	4	IVNS1ABP
7.82E-100	1.10331355	0.497	0.153	1.83E-95	1	RP11-462G2.1
0.000887182	0.663425894	0.327	0.153	1	4	ID1
1.40E-59	0.513540127	0.428	0.153	3.26E-55	1	TMED2
0.002649312	1.127453692	0.286	0.154	1	4	NET1
0.000129451	1.07970008	0.288	0.154	1	3	GADD45B
5.10E-30	1.02303649	0.351	0.154	1.19E-25	2	ATP5G1
0.007168302	0.658577895	0.286	0.154	1	4	CDCP1
4.44E-147	2.225411722	0.619	0.155	1.04E-142	2	GPX2
4.83E-06	0.889996677	0.388	0.155	0.112854372	4	THRAP3
1.47E-07	0.864255697	0.429	0.155	0.003439128	4	BPTF
2.99E-78	0.524085744	0.482	0.155	6.99E-74	1	UBE2H
4.89E-112	1.458504136	0.542	0.157	1.14E-107	1	TFF1
2.25E-147	1.386097535	0.594	0.157	5.26E-143	1	DST
6.68E-11	0.780399425	0.26	0.158	1.56E-06	2	CYC1
3.85E-87	0.681908059	0.502	0.158	8.99E-83	1	GCC2
2.53E-10	0.562345478	0.262	0.158	5.91E-06	2	PRDX4
5.49E-165	1.461981975	0.619	0.16	1.28E-160	1	RAB11FIP1
1.76E-06	0.85325283	0.408	0.16	0.041138051	4	TNRC6B
5.73E-243	1.93619912	0.721	0.161	1.34E-238	1	LMO7
7.14E-09	0.625486504	0.254	0.161	0.000166975	2	CYB5A
6.27E-11	0.601884467	0.274	0.161	1.47E-06	2	PRDX2
1.56E-92	0.745868001	0.519	0.162	3.65E-88	1	SDC4
1.83E-22	2.756416608	0.612	0.163	4.27E-18	4	CXCL5
2.64E-90	0.612600508	0.523	0.163	6.17E-86	1	NDUFV2
0.000848903	0.843115875	0.327	0.164	1	4	MACF1
1.28E-77	0.531705306	0.497	0.164	2.99E-73	1	MORF4L2
9.74E-06	0.924444723	0.388	0.165	0.227817641	4	PKN2
4.08E-09	1.353183951	0.469	0.166	9.55E-05	4	FAT1
0.009710686	0.917346524	0.286	0.166	1	4	NUB1
2.20E-07	0.565793316	0.25	0.166	0.005138605	2	LSM5
5.08E-08	0.553268311	0.254	0.166	0.001189054	2	MDH1
1.13E-67	0.507986246	0.475	0.166	2.64E-63	1	EPS8
0.003453459	1.056729193	0.262	0.167	1	3	BRD2
0.000371332	0.856001057	0.347	0.167	1	4	FKBP4
2.14E-10	0.595862613	0.274	0.167	5.01E-06	2	PLBD1
2.42E-07	0.555969721	0.25	0.167	0.005659171	2	PPP1CA
2.74E-09	0.569519488	0.268	0.168	6.41E-05	2	MRPL23
0.004686067	0.817029556	0.306	0.169	1	4	KMT2A
1.26E-71	0.510513094	0.493	0.17	2.94E-67	1	TCEB1
1.68E-45	1.319202031	0.346	0.171	3.93E-41	0	IFITM2
0.000120787	1.306279033	0.3	0.171	1	3	MIDN
0.003425827	0.721053113	0.327	0.171	1	4	PRDX4
1.81E-96	0.999801244	0.533	0.172	4.24E-92	1	H1F0
8.98E-66	0.505324869	0.477	0.172	2.10E-61	1	BZW1
1.69E-68	0.501461936	0.491	0.172	3.96E-64	1	RBM8A
4.77E-08	0.624342638	0.262	0.173	0.001114852	2	TUBB
0.002486016	0.809049079	0.327	0.174	1	4	PYGB
4.31E-99	0.706266288	0.559	0.174	1.01E-94	1	SBDS
1.54E-10	1.685556119	0.49	0.175	3.59E-06	4	SKAP2
0.00537331	1.196781843	0.262	0.175	1	3	ACADVL
2.18E-44	0.570689646	0.418	0.175	5.10E-40	1	H1FX
1.90E-72	0.53523165	0.506	0.176	4.43E-68	1	LUC7L3
8.71E-72	0.558905535	0.502	0.178	2.04E-67	1	COX17
1.76E-50	0.545134494	0.446	0.178	4.13E-46	1	RPL22L1
1.50E-59	0.506683432	0.47	0.178	3.51E-55	1	RRBP1
8.66E-13	0.674973838	0.304	0.179	2.03E-08	2	HSD17B12
0.007582854	0.500411859	0.327	0.179	1	4	LIMA1
0.008043034	0.523178204	0.327	0.18	1	4	ZBTB7A
1.59E-78	0.517979909	0.533	0.18	3.72E-74	1	ZNF207
0.007677378	0.844714663	0.306	0.181	1	4	FOXQ1
1.24E-106	0.814412916	0.578	0.181	2.89E-102	1	ATP6V1G1
2.11E-76	0.664850879	0.519	0.181	4.94E-72	1	FUS
0.006704692	1.33810657	0.262	0.182	1	3	NUDT4
5.82E-73	0.634866878	0.508	0.183	1.36E-68	1	ARF4
0.00047142	1.203351093	0.3	0.184	1	3	ATF3
1.63E-05	1.029046633	0.408	0.184	0.380184608	4	EID1
7.43E-129	0.988993884	0.62	0.184	1.74E-124	1	UBE2B
1.48E-117	0.846680878	0.607	0.185	3.46E-113	1	SERINC2
5.33E-09	1.395672553	0.4	0.186	0.000124712	3	NFKBIA
2.44E-06	1.807420655	0.35	0.188	0.057138188	3	FOSB
0.003282178	0.846467015	0.347	0.188	1	4	MAT2A
0.000573436	0.7587488	0.388	0.189	1	4	FOSB
3.09E-224	2.228266875	0.719	0.19	7.22E-220	1	CD55
2.64E-91	0.677023692	0.567	0.19	6.18E-87	1	PTTG1IP
2.44E-57	0.525484888	0.484	0.19	5.71E-53	1	GOLGB1
0.002268032	0.783770651	0.347	0.191	1	4	KLK10
1.01E-05	0.560216524	0.26	0.191	0.236829615	2	PSMA3
3.79E-26	1.161947199	0.308	0.192	8.87E-22	0	CTSC
1.32E-102	0.856816884	0.59	0.192	3.08E-98	1	LAMB3
2.18E-08	0.569001891	0.288	0.192	0.000510249	2	NDUFS8
0.004006037	1.51147204	0.288	0.194	1	3	SOD2
5.21E-71	0.55284166	0.53	0.194	1.22E-66	1	SEC62
0.007924463	0.502730466	0.347	0.194	1	4	HSD17B12
8.72E-06	0.999521739	0.429	0.196	0.203896428	4	TMEM176A
1.00E-105	0.85565946	0.594	0.196	2.34E-101	1	CD164
1.94E-78	0.603230676	0.551	0.196	4.54E-74	1	PSAP
2.15E-05	0.504274102	0.262	0.197	0.502503405	2	C20orf24
2.59E-34	1.148830309	0.426	0.198	6.05E-30	2	TFF3
0.000524466	0.966412007	0.367	0.198	1	4	PDLIM5
0.00097712	0.650978979	0.388	0.198	1	4	TESC
6.81E-82	0.650043899	0.559	0.198	1.59E-77	1	RHEB
9.69E-05	0.867343976	0.408	0.199	1	4	SEPHS2
2.68E-61	1.740886001	0.406	0.2	6.27E-57	0	MMP7
0.001973887	0.712164947	0.367	0.2	1	4	SOX9
9.70E-09	0.568224356	0.298	0.2	0.000226827	2	TUFM
0.004967007	0.556736689	0.347	0.2	1	4	RALBP1
1.58E-09	0.599732508	0.304	0.201	3.70E-05	2	PHB
4.66E-07	0.569740849	0.286	0.202	0.010907571	2	TSTA3
1.23E-07	1.687110648	0.388	0.203	0.002881177	3	GLUL
0.000400336	1.003954547	0.388	0.203	1	4	MYH9
1.01E-103	0.954405951	0.593	0.203	2.35E-99	1	TMBIM1
0.00059872	0.776212792	0.388	0.204	1	4	GLUL
4.61E-76	0.690005668	0.546	0.204	1.08E-71	1	CLDN7
1.04E-71	0.553059614	0.544	0.204	2.43E-67	1	LSR
0.005604156	1.191037151	0.288	0.205	1	3	PNRC1
6.12E-13	1.835006209	0.475	0.206	1.43E-08	3	IER3
1.48E-84	0.593793767	0.577	0.206	3.45E-80	1	VDAC2
9.78E-05	0.931927779	0.408	0.207	1	4	TCF25
1.04E-131	1.463233021	0.635	0.208	2.43E-127	1	TXNIP
1.55E-106	0.964706347	0.611	0.208	3.63E-102	1	TSC22D1
1.39E-78	0.541594205	0.572	0.209	3.24E-74	1	TAX1BP1
2.23E-19	0.859313663	0.369	0.21	5.21E-15	2	COTL1
5.89E-08	0.549722913	0.302	0.21	0.001378019	2	ATP5O
4.50E-57	1.603216297	0.406	0.211	1.05E-52	0	DEFB1
1.76E-06	0.505046601	0.292	0.212	0.041200185	2	PSMA2.1
1.26E-85	0.895283087	0.571	0.213	2.95E-81	1	CLTB
1.73E-31	0.982102751	0.411	0.214	4.04E-27	1	S100A4
2.05E-70	0.831009659	0.53	0.214	4.80E-66	1	C15orf48
4.09E-14	0.661225888	0.353	0.214	9.56E-10	2	SERPINB1
1.39E-90	1.103143554	0.571	0.215	3.24E-86	1	ERO1L
0.000549212	0.769458655	0.408	0.218	1	4	TPR
1.49E-25	2.584750008	0.613	0.219	3.49E-21	3	DUSP1
1.98E-53	0.865191111	0.496	0.219	4.62E-49	1	WFDC2
3.39E-10	2.212621796	0.531	0.221	7.92E-06	4	EIF1B
1.25E-54	0.549315362	0.53	0.221	2.92E-50	1	ARGLU1
4.38E-07	0.502433659	0.312	0.221	0.01024901	2	ASPH
0.000107616	1.489096868	0.35	0.222	1	3	CTSH
1.08E-27	0.831128748	0.434	0.222	2.52E-23	2	MGST1
1.89E-11	0.992086139	0.284	0.223	4.42E-07	0	CKLF
5.45E-10	0.580653082	0.335	0.223	1.27E-05	2	FCGRT
2.67E-06	1.513729918	0.388	0.224	0.062474184	3	ZFP36
1.95E-06	0.624355784	0.302	0.227	0.045592887	2	H2AFY
9.55E-21	2.334250708	0.588	0.228	2.23E-16	3	PEBP1
3.06E-05	1.025032974	0.449	0.228	0.714510076	4	TGOLN2
4.55E-12	0.646515875	0.353	0.228	1.06E-07	2	MGAT4B
3.56E-26	0.906508752	0.426	0.23	8.33E-22	2	MINOS1
1.31E-69	0.564054346	0.589	0.23	3.06E-65	1	SRSF5
8.71E-73	0.545521034	0.596	0.23	2.04E-68	1	CD46
0.000371923	0.967456365	0.408	0.231	1	4	GNAI2
4.90E-179	1.698896745	0.734	0.233	1.15E-174	1	CLDN4
4.32E-36	1.037730022	0.473	0.233	1.01E-31	2	NQO1
3.93E-20	0.963536481	0.398	0.233	9.19E-16	2	TKT
1.99E-09	1.674552563	0.551	0.234	4.66E-05	4	TMEM176B
3.75E-53	0.555921869	0.533	0.237	8.77E-49	1	RHOC
2.66E-122	1.097353734	0.673	0.238	6.23E-118	1	DYNLRB1
3.37E-65	0.683807068	0.56	0.238	7.87E-61	1	TSPAN3
2.38E-14	0.593337698	0.385	0.238	5.57E-10	2	PSME2
4.87E-22	0.82911427	0.416	0.24	1.14E-17	2	NDUFB3
1.39E-09	0.790843737	0.339	0.24	3.25E-05	2	GOLM1
2.19E-104	1.0130777	0.655	0.241	5.13E-100	1	KLF6
0.002573803	0.945915919	0.408	0.245	1	4	UBXN4
2.74E-19	0.906115984	0.412	0.245	6.41E-15	2	CTSE
2.74E-06	0.511307837	0.325	0.245	0.064001163	2	MZT2A
8.62E-70	1.665464043	0.574	0.246	2.02E-65	2	TFF1
0.00136056	0.879395787	0.429	0.246	1	4	CTSC
4.27E-22	0.850595427	0.426	0.247	9.99E-18	2	SCP2
1.22E-43	0.562855303	0.528	0.248	2.84E-39	1	CYP3A5
0.00031416	0.92195954	0.449	0.25	1	4	XRCC5
1.07E-73	0.610980557	0.61	0.25	2.49E-69	1	PTGES3
3.53E-07	1.433463865	0.438	0.252	0.008247783	3	RHOB
2.28E-14	0.71878101	0.389	0.252	5.32E-10	2	NDUFS6
0.000169543	0.995885992	0.469	0.253	1	4	IFITM2
8.65E-79	0.662639464	0.628	0.253	2.02E-74	1	CAST
4.61E-11	0.611971307	0.318	0.254	1.08E-06	0	SERPINA1
2.28E-23	0.935310949	0.432	0.255	5.33E-19	2	COX5A
2.53E-05	0.864775603	0.51	0.256	0.592511749	4	H1FX
1.26E-17	0.970767292	0.343	0.258	2.96E-13	0	CLDN10
4.04E-58	1.033078457	0.575	0.259	9.44E-54	1	HSPA1A
1.14E-10	0.695029177	0.365	0.259	2.66E-06	2	ATPIF1
5.59E-114	0.895717356	0.705	0.26	1.31E-109	1	ARF1
0.000126109	0.987731038	0.49	0.266	1	4	SRSF7
1.59E-07	0.524699568	0.351	0.266	0.00371128	2	NDUFB1
5.39E-30	0.98744318	0.479	0.268	1.26E-25	2	CHCHD10
2.29E-84	0.712527902	0.656	0.268	5.36E-80	1	SERP1
1.28E-11	0.700936108	0.387	0.268	2.99E-07	2	SERBP1
3.59E-34	2.99280407	0.738	0.269	8.39E-30	3	CLU
1.24E-07	0.605811067	0.357	0.269	0.002908082	2	HMGN2
5.29E-05	0.824279056	0.51	0.27	1	4	AKAP9
4.19E-08	0.743885347	0.318	0.272	0.000979727	0	PIGR
2.30E-16	0.691470542	0.436	0.272	5.38E-12	2	PIGR
5.05E-08	0.514455191	0.367	0.272	0.001180504	2	EFHD2
3.03E-55	0.733305631	0.582	0.274	7.08E-51	1	S100A14
0.001749336	0.71727246	0.449	0.274	1	4	C11orf58
3.88E-05	1.567478613	0.4	0.277	0.906844402	3	S100A13
3.05E-12	0.620003657	0.404	0.278	7.13E-08	2	PARK7
2.10E-17	2.071617849	0.6	0.279	4.92E-13	3	BTG1
8.00E-110	1.038324246	0.7	0.279	1.87E-105	1	MAL2
2.41E-14	0.755375649	0.418	0.281	5.63E-10	2	CYCS
3.49E-64	0.547180902	0.647	0.284	8.16E-60	1	ACTN4
1.88E-116	0.989474767	0.717	0.286	4.40E-112	1	SEPW1
6.11E-05	0.770410844	0.339	0.286	1	2	TUBA1B
5.13E-51	0.622756352	0.594	0.286	1.20E-46	1	ATP6V0E1
1.75E-15	0.985390076	0.354	0.287	4.10E-11	0	ITGB4
1.41E-16	0.67237688	0.446	0.287	3.30E-12	2	APRT
3.74E-16	0.745970055	0.44	0.289	8.75E-12	2	RBM3
6.17E-66	0.676626836	0.656	0.289	1.44E-61	1	HNRNPH1
2.73E-07	1.165369464	0.592	0.293	0.006381349	4	H1F0
7.73E-06	1.202924796	0.462	0.295	0.180658125	3	CLDN10
1.74E-77	1.051972177	0.654	0.295	4.08E-73	1	ANXA1
1.01E-66	0.909462824	0.642	0.295	2.37E-62	1	HSPA5
1.27E-61	0.637266509	0.641	0.295	2.98E-57	1	EZR
7.23E-05	1.119293154	0.531	0.296	1	4	ZFP36L2
1.04E-06	0.963580824	0.592	0.296	0.024425953	4	MMP7
9.13E-09	0.53357732	0.396	0.296	0.000213603	2	NDUFC2
0.007941668	0.508751849	0.412	0.297	1	3	MMP7
1.45E-44	0.664324582	0.604	0.299	3.38E-40	1	GPRC5A
8.45E-12	0.589879325	0.424	0.299	1.98E-07	2	SRP9
1.27E-08	0.712248435	0.342	0.301	0.000297446	0	C12orf75
1.76E-06	1.296195729	0.551	0.302	0.041189033	4	IFI6
3.16E-14	1.817343603	0.588	0.304	7.38E-10	3	IER2
6.83E-166	1.763468926	0.768	0.304	1.60E-161	1	LCN2
4.56E-24	0.797442969	0.517	0.305	1.07E-19	2	SLC40A1
1.70E-07	0.884299082	0.337	0.307	0.003985328	0	CD74
4.22E-15	0.751447479	0.454	0.307	9.86E-11	2	ETFB
6.56E-57	1.263053084	0.607	0.308	1.53E-52	2	SLC25A5
0.005111098	0.659521493	0.49	0.308	1	4	IER2
5.53E-37	1.30423492	0.443	0.309	1.29E-32	0	TM4SF4
2.84E-17	0.671442691	0.479	0.309	6.63E-13	2	ABHD2
1.68E-11	0.96035208	0.414	0.314	3.92E-07	2	H2AFZ
5.01E-05	0.857845293	0.363	0.315	1	2	TUBB4B
6.56E-56	0.53805754	0.659	0.318	1.53E-51	1	SEC61G
2.26E-16	0.702992752	0.477	0.319	5.27E-12	2	PPA1
9.68E-54	0.578859938	0.638	0.319	2.26E-49	1	MIF
1.97E-06	1.468664543	0.475	0.321	0.046119911	3	CD81
1.67E-09	1.762850379	0.537	0.326	3.90E-05	3	JUN
2.02E-22	0.897406438	0.501	0.326	4.73E-18	2	ATP5G3
0.000869438	0.603608705	0.551	0.327	1	4	MT-ATP8
0.001575145	1.584220913	0.469	0.329	1	4	JUN
1.21E-07	1.199509498	0.653	0.33	0.002840229	4	SLC40A1
2.94E-64	1.063063935	0.64	0.33	6.87E-60	1	CEACAM6
0.00217335	0.76337648	0.51	0.33	1	4	ABHD2
3.67E-128	1.200282852	0.767	0.332	8.59E-124	1	ELF3
0.003243636	0.753720691	0.49	0.332	1	4	SON
1.30E-41	1.232968102	0.471	0.333	3.04E-37	0	IFITM3
0.001674685	0.538887247	0.336	0.333	1	0	SLC40A1
5.55E-48	0.729483802	0.628	0.336	1.30E-43	1	SLPI
2.91E-16	0.714800454	0.485	0.336	6.81E-12	2	CMPK1
5.98E-62	0.714951294	0.687	0.34	1.40E-57	1	ITGB1
0.000467018	1.080205375	0.45	0.341	1	3	JUNB
0.003956882	1.078332563	0.412	0.342	1	3	CIRBP
2.53E-37	0.708025855	0.617	0.351	5.92E-33	1	HSP90B1
1.14E-06	1.030945625	0.633	0.353	0.026628594	4	CMPK1
1.96E-82	0.84659009	0.74	0.353	4.57E-78	1	JUND
2.38E-06	1.275157731	0.571	0.354	0.055753413	4	CD46
0.005185398	0.673581283	0.531	0.355	1	4	PDIA3
3.70E-47	1.189194021	0.625	0.36	8.66E-43	2	COX7B
2.51E-12	1.238389999	0.39	0.362	5.87E-08	0	PMEPA1
1.63E-14	0.686333516	0.495	0.362	3.81E-10	2	UQCRH
4.72E-38	0.532837343	0.656	0.362	1.10E-33	1	TIMP1
7.14E-08	0.513653555	0.456	0.362	0.001668552	2	KDELR2
4.67E-23	0.821717265	0.544	0.363	1.09E-18	2	MGST3
3.28E-28	0.995945319	0.564	0.364	7.66E-24	2	ENO1
4.10E-60	0.61286355	0.712	0.364	9.59E-56	1	RPS20
3.56E-08	1.710546263	0.537	0.365	0.000831836	3	HSPA1A
4.63E-16	0.681706288	0.513	0.368	1.08E-11	2	ATP5J2
4.27E-18	0.664039539	0.542	0.371	9.99E-14	2	SLC25A6
0.00739377	0.615923871	0.531	0.371	1	4	TM4SF4
0.001381641	0.823225758	0.531	0.372	1	4	HNRNPU
0.004022519	0.639490471	0.462	0.373	1	3	PMEPA1
1.96E-24	0.784786232	0.576	0.379	4.58E-20	2	DBI
3.25E-32	0.932956888	0.588	0.381	7.60E-28	2	VDAC1
1.36E-16	0.693065956	0.531	0.381	3.18E-12	2	MARCKSL1
3.35E-59	0.720134767	0.73	0.383	7.84E-55	1	UBB
4.57E-77	2.139733388	0.694	0.387	1.07E-72	2	TFF2
8.70E-12	1.720150461	0.613	0.388	2.03E-07	3	ATP1A1
2.06E-26	1.172228282	0.461	0.389	4.82E-22	0	MSLN
1.24E-73	0.720381864	0.764	0.39	2.90E-69	1	SPINT2
2.19E-38	0.929666628	0.641	0.393	5.11E-34	2	TMEM238
4.66E-35	0.599552842	0.671	0.395	1.09E-30	1	SH3BGRL3
9.93E-12	0.512042158	0.517	0.395	2.32E-07	2	UQCR10
1.31E-12	1.563572761	0.755	0.397	3.06E-08	4	MARCKSL1
2.38E-64	0.764654743	0.743	0.397	5.56E-60	1	HLA-C
1.58E-98	1.718999918	0.777	0.401	3.69E-94	2	LYZ
4.58E-11	0.566613152	0.509	0.401	1.07E-06	2	C14orf2
2.11E-26	0.851082999	0.604	0.407	4.94E-22	2	SOD1
2.05E-56	0.589976245	0.753	0.41	4.79E-52	1	TMBIM6
3.30E-33	0.857893554	0.645	0.411	7.72E-29	2	LGALS4
2.34E-53	0.593785174	0.761	0.412	5.46E-49	1	YWHAZ
1.30E-60	0.692861623	0.744	0.413	3.04E-56	1	DSTN
1.45E-10	1.17755506	0.776	0.414	3.39E-06	4	ANXA1
3.47E-59	0.686673919	0.767	0.417	8.13E-55	1	SQSTM1
7.23E-69	1.123938015	0.741	0.419	1.69E-64	1	TM4SF1
2.45E-13	0.56819567	0.554	0.42	5.73E-09	2	ATP5I
2.91E-78	0.986316509	0.746	0.422	6.80E-74	1	C19orf33
2.30E-60	0.769423924	0.75	0.424	5.37E-56	1	RPS26
1.83E-17	2.030904485	0.713	0.426	4.28E-13	3	FOS
0.002827102	0.599649309	0.388	0.427	1	0	PDZK1IP1
0.000160461	1.007052795	0.633	0.428	1	4	EIF4G2
5.37E-73	1.884681386	0.774	0.435	1.26E-68	1	HSP90AB1
6.74E-23	0.696375306	0.671	0.436	1.58E-18	1	AGR2
2.58E-16	0.614228406	0.58	0.437	6.04E-12	2	HSPE1
1.23E-28	0.734883488	0.677	0.439	2.87E-24	2	CYBA
0.000585868	0.684011903	0.633	0.44	1	4	HSP90B1
0.006258123	0.52927911	0.4	0.441	1	0	OCIAD2
4.37E-15	0.62520928	0.584	0.448	1.02E-10	2	COX8A
3.27E-13	1.556949872	0.816	0.449	7.65E-09	4	TPM1
0.002860275	0.822817727	0.512	0.453	1	3	TPM1
0.001111911	0.80217201	0.633	0.453	1	4	RPS27L
3.26E-78	1.089535318	0.795	0.454	7.62E-74	1	HSPB1
8.66E-61	0.675321015	0.806	0.455	2.02E-56	1	EIF4A2
4.49E-22	0.63908835	0.645	0.455	1.05E-17	2	MDK
1.14E-101	1.15751095	0.846	0.468	2.67E-97	1	SAT1
4.43E-20	0.737695071	0.617	0.468	1.04E-15	2	SMIM22
1.73E-11	0.549732114	0.576	0.468	4.04E-07	2	ATP5L
3.82E-72	1.09427489	0.821	0.469	8.93E-68	2	AGR2
0.001116651	0.865273025	0.525	0.469	1	3	CALM1
3.14E-25	0.738510618	0.647	0.471	7.35E-21	2	COX6C
5.48E-19	0.67027459	0.619	0.471	1.28E-14	2	YBX1
1.15E-40	0.663562114	0.754	0.472	2.68E-36	1	ZFAS1
1.43E-14	0.565397381	0.609	0.473	3.33E-10	2	NDUFA4
1.45E-42	1.066780086	0.694	0.474	3.39E-38	2	ATP1B1
2.27E-19	0.500099328	0.717	0.477	5.31E-15	1	MT-ND4L
1.13E-05	0.94909241	0.613	0.479	0.26383543	3	ELF3
0.002291168	1.252850579	0.571	0.481	1	4	ELF3
5.26E-06	1.385852839	0.588	0.484	0.123118138	3	JUND
0.003250323	0.767189204	0.525	0.491	1	3	NDUFA4
5.95E-126	1.40392814	0.848	0.496	1.39E-121	1	MYL12A
6.05E-09	1.27135918	0.65	0.5	0.000141417	3	UBB
0.00039527	0.754584891	0.588	0.502	1	3	ATP1B1
0.009324735	0.529093212	0.633	0.51	1	4	HNRNPA2B1
0.002025381	0.930203272	0.537	0.516	1	3	SRP14
1.08E-56	1.003092301	0.786	0.521	2.53E-52	1	RPL23
5.61E-50	1.081461388	0.767	0.522	1.31E-45	2	CYSTM1
6.69E-36	0.507015114	0.797	0.524	1.56E-31	1	MYL12B
2.67E-39	0.951761838	0.734	0.528	6.25E-35	2	PRDX1
9.91E-11	0.528518858	0.619	0.528	2.32E-06	2	UQCRB
1.02E-59	0.957599263	0.826	0.53	2.38E-55	2	ANXA4
3.42E-40	0.88769841	0.757	0.537	7.99E-36	2	TXN
1.10E-17	0.809419015	0.54	0.54	2.58E-13	0	TSPO
3.62E-15	0.505848162	0.669	0.541	8.47E-11	2	RPS10
0.000269046	0.921601197	0.6	0.549	1	3	GNAS
5.23E-25	0.602646347	0.751	0.55	1.22E-20	2	MUC1
0.000328091	0.876527864	0.6	0.56	1	3	HINT1
1.06E-34	2.274254832	0.938	0.563	2.47E-30	3	ANXA4
5.45E-109	1.088955127	0.905	0.563	1.27E-104	1	UBC
2.27E-21	2.203732875	0.825	0.564	5.30E-17	3	KRT18
3.33E-21	1.847560537	1	0.565	7.78E-17	4	ANXA4
4.08E-08	1.070270847	0.796	0.566	0.000953245	4	KRT18
1.19E-13	2.01754462	0.75	0.573	2.78E-09	3	KRT8
1.97E-12	0.650313043	0.657	0.573	4.60E-08	2	HMGB1
6.58E-26	0.705652816	0.74	0.582	1.54E-21	2	CFL1
0.000748293	0.571656822	0.755	0.582	1	4	HMGB1
2.24E-18	0.559619219	0.732	0.594	5.24E-14	2	NPM1
6.48E-06	0.500198138	0.523	0.596	0.151547831	0	HINT1
2.30E-07	0.998100512	0.688	0.6	0.005385869	3	RPL6
0.000334923	0.924548792	0.735	0.603	1	4	EPCAM
2.99E-09	0.60043277	0.549	0.604	6.99E-05	0	RPL4
1.96E-43	0.915782791	0.797	0.626	4.59E-39	2	TCEB2
1.21E-10	0.519075425	0.58	0.626	2.82E-06	0	EEF1B2
8.13E-06	0.904022874	0.837	0.627	0.190092467	4	CALM2
1.71E-08	0.623385985	0.572	0.63	0.000398932	0	RPL6
2.91E-50	0.935576592	0.834	0.653	6.80E-46	2	RPSA
0.006773983	0.643775967	0.637	0.655	1	3	MYL6
5.43E-14	0.556106934	0.624	0.661	1.27E-09	0	ITM2B
5.07E-10	0.545132115	0.616	0.681	1.18E-05	0	RPL10A
1.73E-21	0.55119153	0.881	0.685	4.06E-17	1	HSP90AA1
2.10E-17	0.531056626	0.795	0.69	4.92E-13	2	RPL22
0.003000745	0.681134701	0.637	0.693	1	3	RPL5
6.47E-70	1.109549496	0.95	0.721	1.51E-65	1	NEAT1
8.97E-05	0.541664889	0.775	0.735	1	3	GSTP1
9.19E-82	1.031624294	0.806	0.737	2.15E-77	0	KRT19
2.68E-11	0.99529642	0.959	0.747	6.27E-07	4	MT-ND5
0.000378043	0.597721323	0.878	0.75	1	4	H3F3B
3.07E-08	0.734112178	0.812	0.751	0.000717177	3	HSP90AA1
0.000251325	0.605830384	0.762	0.751	1	3	H3F3B
1.19E-26	0.594160348	0.726	0.756	2.79E-22	0	ANXA2
1.60E-33	0.533915198	0.913	0.778	3.75E-29	2	GAPDH
6.82E-41	0.670840364	0.911	0.793	1.59E-36	2	RPL3
1.54E-24	0.538697318	0.895	0.794	3.60E-20	2	RPLP2
3.79E-08	0.801432147	0.812	0.809	0.000885249	3	RPL3
5.77E-10	0.502846859	0.745	0.812	1.35E-05	0	RPS6
2.00E-42	0.679636174	0.929	0.814	4.67E-38	2	RPL29
1.13E-21	1.355525336	0.95	0.816	2.65E-17	3	MT-CYB
1.20E-52	0.80755131	0.933	0.822	2.80E-48	2	RPS5
8.81E-06	0.540355611	0.85	0.831	0.206127223	3	RPL15
2.54E-37	0.611882831	0.925	0.848	5.95E-33	2	RPS3A
7.82E-43	0.510106847	0.867	0.851	1.83E-38	0	RPS3A
1.93E-05	0.518795175	0.98	0.852	0.450485597	4	MT-ND3
3.27E-25	0.610682329	0.921	0.854	7.65E-21	2	MT-CO2
3.53E-27	0.585503974	0.907	0.855	8.26E-23	2	MT-ND2
9.60E-10	0.775949672	0.975	0.857	2.25E-05	3	MT-CO3
8.50E-13	0.90183073	0.975	0.86	1.99E-08	3	MT-CO2
1.41E-12	0.876886334	0.963	0.863	3.29E-08	3	MT-ATP6
4.49E-30	0.541772825	0.951	0.874	1.05E-25	2	RPS15A
1.62E-25	0.621819015	0.788	0.878	3.79E-21	0	MT-ND1
9.83E-61	0.7993925	0.968	0.884	2.30E-56	2	RPS2
1.63E-05	0.515125423	0.959	0.887	0.380893519	4	PTMA
1.44E-09	0.52607098	0.911	0.894	3.36E-05	1	RPL19
7.10E-22	0.50277077	0.82	0.895	1.66E-17	0	MT-CO3
5.87E-73	0.795845432	0.932	0.896	1.37E-68	0	RPL32
9.91E-24	0.589563447	0.807	0.898	2.32E-19	0	MT-ND3
1.61E-24	0.535513784	0.811	0.911	3.78E-20	0	MT-CO1
2.17E-19	0.511454714	0.816	0.911	5.08E-15	0	MT-ATP6
2.49E-18	1.037357145	0.925	0.94	5.82E-14	3	EEF1A1
3.79E-06	0.966118784	0.959	0.941	0.088631145	4	B2M
3.63E-133	1.164828461	0.994	0.97	8.48E-129	1	MALAT1
0.000520766	0.538849484	0.97	0.972	1	1	FTH1
