# Supplementary material for: Single-cell transcriptome reveals the heterogeneity of malignant ductal cells and the prognostic value of REG4 and SPINK1 in primary pancreatic ductal adenocarcinoma
Source: PeerJ. 2024 May 28;12:e17350. doi: 10.7717/peerj.17350 (PMC11141562; doi:10.7717/peerj.17350)
Supplement: Supplemental Information 8 [file peerj-12-17350-s008.csv]

	group	celltype	score
AAACCCAGTCCGACGT-1_1_1_1_1_1_1	NT	CAFs	789
AAACCCATCTGCACCT-1_1_1_1_1_1_1	NT	Others	720
AAACGAAAGCGACCCT-1_1_1_1_1_1_1	NT	NK_cells	668
AAACGCTTCGGCTGGT-1_1_1_1_1_1_1	NT	Ductal_cells	1667
AAAGGATAGGACGCTA-1_1_1_1_1_1_1	NT	Ductal_cells	926
AAAGGATAGGGTGAAA-1_1_1_1_1_1_1	NT	CAFs	500
AAAGGATAGTATAGAC-1_1_1_1_1_1_1	NT	NK_cells	623
AAAGGATGTCCTTTGC-1_1_1_1_1_1_1	NT	Ductal_cells	1072
AAAGTGACACGCGCAT-1_1_1_1_1_1_1	NT	NK_cells	443
AAAGTGACAGATGCGA-1_1_1_1_1_1_1	NT	NK_cells	628
AAAGTGACATCCTGTC-1_1_1_1_1_1_1	NT	CAFs	533
AACAAAGAGTTCGCAT-1_1_1_1_1_1_1	NT	Ductal_cells	1387
AACAAAGCAGAACTTC-1_1_1_1_1_1_1	NT	NK_cells	699
AACAAAGGTTCTCTCG-1_1_1_1_1_1_1	NT	NK_cells	635
AACAACCCATGTGGCC-1_1_1_1_1_1_1	NT	CAFs	1180
AACCAACCAAGGTTGG-1_1_1_1_1_1_1	NT	CAFs	722
AACCAACTCGCACGAC-1_1_1_1_1_1_1	NT	NK_cells	630
AACCACAAGCACCCAC-1_1_1_1_1_1_1	NT	NK_cells	623
AACCCAACACTGCATA-1_1_1_1_1_1_1	NT	NK_cells	176
AACCTGAAGAACCCGA-1_1_1_1_1_1_1	NT	NK_cells	259
AACGAAATCGGCTATA-1_1_1_1_1_1_1	NT	Ductal_cells	851
AACGGGAAGTCGTTAC-1_1_1_1_1_1_1	NT	Others	1195
AACGGGATCTAGGCAT-1_1_1_1_1_1_1	NT	NK_cells	216
AACGTCAGTCTACGAT-1_1_1_1_1_1_1	NT	Ductal_cells	869
AAGACAACAACCCGCA-1_1_1_1_1_1_1	NT	NK_cells	667
AAGACTCAGGATACCG-1_1_1_1_1_1_1	NT	CAFs	514
AAGATAGCAATGGCAG-1_1_1_1_1_1_1	NT	Ductal_cells	1133
AAGATAGCATGACGAG-1_1_1_1_1_1_1	NT	Ductal_cells	912
AAGCATCCAAGCGATG-1_1_1_1_1_1_1	NT	NK_cells	627
AAGCATCCAGCTTTCC-1_1_1_1_1_1_1	NT	CAFs	657
AAGCGAGGTAACGATA-1_1_1_1_1_1_1	NT	Ductal_cells	785
AAGGAATGTACCGTGC-1_1_1_1_1_1_1	NT	Ductal_cells	1010
AAGGAATGTACTCCCT-1_1_1_1_1_1_1	NT	NK_cells	519
AAGTCGTCATCAGCGC-1_1_1_1_1_1_1	NT	NK_cells	607
AAGTGAAGTTCCTAAG-1_1_1_1_1_1_1	NT	NK_cells	179
AAGTTCGAGCAAGCCA-1_1_1_1_1_1_1	NT	Ductal_cells	1198
AAGTTCGAGGCTTAGG-1_1_1_1_1_1_1	NT	NK_cells	623
AAGTTCGTCGGACGTC-1_1_1_1_1_1_1	NT	Ductal_cells	1789
AATAGAGGTTTGATCG-1_1_1_1_1_1_1	NT	NK_cells	628
AATAGAGTCAATCTCT-1_1_1_1_1_1_1	NT	Ductal_cells	1312
AATCGACGTCGGTACC-1_1_1_1_1_1_1	NT	NK_cells	273
AATGACCCATATGGCT-1_1_1_1_1_1_1	NT	CAFs	376
AATGCCATCGTCGACG-1_1_1_1_1_1_1	NT	CAFs	553
AATTCCTCACCTCTGT-1_1_1_1_1_1_1	NT	Ductal_cells	1141
AATTCCTCATACGCAT-1_1_1_1_1_1_1	NT	CAFs	447
AATTTCCAGGGCTGAT-1_1_1_1_1_1_1	NT	Others	711
AATTTCCCATCCCGTT-1_1_1_1_1_1_1	NT	Ductal_cells	1213
ACAAAGACAACGTTAC-1_1_1_1_1_1_1	NT	NK_cells	605
ACAACCAAGCGCCCAT-1_1_1_1_1_1_1	NT	CAFs	1363
ACAAGCTGTTGAGAGC-1_1_1_1_1_1_1	NT	NK_cells	694
ACACAGTAGGACAAGA-1_1_1_1_1_1_1	NT	Ductal_cells	1486
ACACAGTAGGGCAATC-1_1_1_1_1_1_1	NT	Ductal_cells	980
ACACCAACAGACTCTA-1_1_1_1_1_1_1	NT	NK_cells	292
ACACCAATCGCCATAA-1_1_1_1_1_1_1	NT	NK_cells	1628
ACACGCGGTTAGTTCG-1_1_1_1_1_1_1	NT	Ductal_cells	1999
ACAGAAAAGTTCTCTT-1_1_1_1_1_1_1	NT	Ductal_cells	863
ACAGGGAGTGTTGAGG-1_1_1_1_1_1_1	NT	NK_cells	331
ACATCGAAGCGCTGCT-1_1_1_1_1_1_1	NT	Others	1140
ACATCGAGTGTGTGTT-1_1_1_1_1_1_1	NT	NK_cells	132
ACATGCACATCACAGT-1_1_1_1_1_1_1	NT	Ductal_cells	1700
ACATTTCAGGTAATCA-1_1_1_1_1_1_1	NT	NK_cells	425
ACCAAACCAGGATGAC-1_1_1_1_1_1_1	NT	Others	270
ACCAAACGTTGCCAAT-1_1_1_1_1_1_1	NT	NK_cells	127
ACCAACAAGGGCTGAT-1_1_1_1_1_1_1	NT	Ductal_cells	276
ACCAACAGTGCTATTG-1_1_1_1_1_1_1	NT	CAFs	432
ACCACAAGTTGTGGCC-1_1_1_1_1_1_1	NT	NK_cells	112
ACCCAAAAGAAGCTGC-1_1_1_1_1_1_1	NT	CAFs	186
ACCTACCAGATACAGT-1_1_1_1_1_1_1	NT	Others	713
ACCTACCAGCATCCTA-1_1_1_1_1_1_1	NT	NK_cells	600
ACCTGAAAGCTAATCC-1_1_1_1_1_1_1	NT	Others	396
ACCTGAACAAGCTGCC-1_1_1_1_1_1_1	NT	NK_cells	652
ACCTGAACACGGGTAA-1_1_1_1_1_1_1	NT	Ductal_cells	1100
ACGATCAAGTATCCTG-1_1_1_1_1_1_1	NT	NK_cells	186
ACGATGTCACTCGATA-1_1_1_1_1_1_1	NT	NK_cells	597
ACGCACGTCTCGGTAA-1_1_1_1_1_1_1	NT	CAFs	556
ACGGTTATCTGGACCG-1_1_1_1_1_1_1	NT	NK_cells	748
ACGTAGTGTGCAGATG-1_1_1_1_1_1_1	NT	NK_cells	677
ACTATCTGTTAGAAGT-1_1_1_1_1_1_1	NT	CAFs	625
ACTATGGGTGGGTCAA-1_1_1_1_1_1_1	NT	NK_cells	641
ACTATTCCAGAACTTC-1_1_1_1_1_1_1	NT	NK_cells	588
ACTCTCGGTTGTCCCT-1_1_1_1_1_1_1	NT	NK_cells	224
ACTCTCGTCCGCACTT-1_1_1_1_1_1_1	NT	CAFs	638
ACTGCAACAGACCAGA-1_1_1_1_1_1_1	NT	NK_cells	575
ACTGCAATCAAATGAG-1_1_1_1_1_1_1	NT	NK_cells	656
ACTGTCCTCTCAGGCG-1_1_1_1_1_1_1	NT	CAFs	569
ACTGTGAAGCAGCAGT-1_1_1_1_1_1_1	NT	NK_cells	327
ACTGTGACAGACCGCT-1_1_1_1_1_1_1	NT	Ductal_cells	629
ACTTATCCACGAAAGC-1_1_1_1_1_1_1	NT	NK_cells	232
ACTTCCGTCGGTCATA-1_1_1_1_1_1_1	NT	NK_cells	474
ACTTCGCTCATCTACT-1_1_1_1_1_1_1	NT	CAFs	1219
ACTTCGCTCTCAACGA-1_1_1_1_1_1_1	NT	Ductal_cells	1148
ACTTTGTTCGCAATTG-1_1_1_1_1_1_1	NT	NK_cells	1151
AGAACCTTCGCGGTAC-1_1_1_1_1_1_1	NT	Ductal_cells	2122
AGAAGCGGTACCGTCG-1_1_1_1_1_1_1	NT	Ductal_cells	1550
AGAAGTACAACGACAG-1_1_1_1_1_1_1	NT	CAFs	635
AGAAGTACACTCCACT-1_1_1_1_1_1_1	NT	NK_cells	591
AGACAAATCGTTCTCG-1_1_1_1_1_1_1	NT	NK_cells	536
AGACACTGTATTCCTT-1_1_1_1_1_1_1	NT	NK_cells	566
AGACAGGAGTGCAGCA-1_1_1_1_1_1_1	NT	NK_cells	722
AGACAGGCAGCTTTCC-1_1_1_1_1_1_1	NT	NK_cells	652
AGACCCGCAAATTGGA-1_1_1_1_1_1_1	NT	CAFs	406
AGACCCGGTTTCACTT-1_1_1_1_1_1_1	NT	Others	1139
AGACCCGTCCTTGGAA-1_1_1_1_1_1_1	NT	Ductal_cells	2069
AGACTCATCCACACAA-1_1_1_1_1_1_1	NT	NK_cells	577
AGAGAATTCTAGGCCG-1_1_1_1_1_1_1	NT	NK_cells	658
AGAGAGCGTCCACATA-1_1_1_1_1_1_1	NT	NK_cells	136
AGAGCAGCAGCGTGAA-1_1_1_1_1_1_1	NT	NK_cells	834
AGAGCAGTCATCCTGC-1_1_1_1_1_1_1	NT	Ductal_cells	997
AGAGCCCGTATGAAAC-1_1_1_1_1_1_1	NT	CAFs	365
AGATAGAAGCGATGCA-1_1_1_1_1_1_1	NT	Ductal_cells	653
AGATCCAAGAGTTGCG-1_1_1_1_1_1_1	NT	NK_cells	630
AGATCGTGTAAGATTG-1_1_1_1_1_1_1	NT	NK_cells	162
AGATGAACAAAGGCTG-1_1_1_1_1_1_1	NT	NK_cells	610
AGATGAATCAAGCCAT-1_1_1_1_1_1_1	NT	Ductal_cells	438
AGATGCTAGTGCCTCG-1_1_1_1_1_1_1	NT	NK_cells	718
AGATGCTCAGCACAGA-1_1_1_1_1_1_1	NT	Ductal_cells	1383
AGCATCACATCAGCGC-1_1_1_1_1_1_1	NT	NK_cells	582
AGCATCATCCCTAGGG-1_1_1_1_1_1_1	NT	NK_cells	197
AGCCAATAGACCCGCT-1_1_1_1_1_1_1	NT	Others	393
AGCCACGCATTCACCC-1_1_1_1_1_1_1	NT	Ductal_cells	1821
AGCCACGGTTCGCGTG-1_1_1_1_1_1_1	NT	CAFs	1009
AGCCAGCAGGTGAGAA-1_1_1_1_1_1_1	NT	Ductal_cells	1448
AGCCAGCGTTAGTCGT-1_1_1_1_1_1_1	NT	NK_cells	586
AGCGATTCAATAACCC-1_1_1_1_1_1_1	NT	Others	163
AGCGATTCATCCGGCA-1_1_1_1_1_1_1	NT	CAFs	569
AGCGCCAAGGTCACCC-1_1_1_1_1_1_1	NT	NK_cells	604
AGCGCTGAGGTGCCTC-1_1_1_1_1_1_1	NT	Ductal_cells	1088
AGCGCTGCACCACATA-1_1_1_1_1_1_1	NT	NK_cells	648
AGCGCTGCAGGTTCGC-1_1_1_1_1_1_1	NT	CAFs	718
AGCGTATAGCGGATCA-1_1_1_1_1_1_1	NT	Ductal_cells	1322
AGCGTATAGCTTTCCC-1_1_1_1_1_1_1	NT	Others	735
AGCGTCGTCATCTCTA-1_1_1_1_1_1_1	NT	CAFs	530
AGCGTCGTCCACATAG-1_1_1_1_1_1_1	NT	Ductal_cells	473
AGCTACAAGAAGGCTC-1_1_1_1_1_1_1	NT	CAFs	977
AGCTACATCGGCTCTT-1_1_1_1_1_1_1	NT	NK_cells	619
AGCTCAAAGACTCTTG-1_1_1_1_1_1_1	NT	CAFs	911
AGCTTCCAGCCTCGAT-1_1_1_1_1_1_1	NT	Ductal_cells	1404
AGCTTCCAGCCTCTGG-1_1_1_1_1_1_1	NT	Ductal_cells	1766
AGCTTCCGTCTGTGCG-1_1_1_1_1_1_1	NT	CAFs	305
AGGAAATTCCATTGTT-1_1_1_1_1_1_1	NT	NK_cells	661
AGGAAATTCGATACAC-1_1_1_1_1_1_1	NT	CAFs	999
AGGAATATCAAACGTC-1_1_1_1_1_1_1	NT	Others	100
AGGACGAGTAGAGGAA-1_1_1_1_1_1_1	NT	Ductal_cells	1152
AGGACTTGTTGCGGCT-1_1_1_1_1_1_1	NT	Ductal_cells	1313
AGGACTTTCCGAAATC-1_1_1_1_1_1_1	NT	CAFs	933
AGGCCACAGGGTTGCA-1_1_1_1_1_1_1	NT	NK_cells	101
AGGCTGCCAGCCCACA-1_1_1_1_1_1_1	NT	NK_cells	621
AGGCTGCGTAGTCTGT-1_1_1_1_1_1_1	NT	Ductal_cells	1840
AGGGCCTAGCGGACAT-1_1_1_1_1_1_1	NT	Others	1148
AGGGCTCAGTATTGCC-1_1_1_1_1_1_1	NT	NK_cells	694
AGGGCTCTCGTAGTCA-1_1_1_1_1_1_1	NT	Ductal_cells	930
AGGGTTTGTCACGCTG-1_1_1_1_1_1_1	NT	NK_cells	595
AGGGTTTGTCTGTGGC-1_1_1_1_1_1_1	NT	NK_cells	650
AGGTAGGTCGGAAACG-1_1_1_1_1_1_1	NT	Others	763
AGGTCATGTCTGCGCA-1_1_1_1_1_1_1	NT	Ductal_cells	2033
AGGTCTACACTTTATC-1_1_1_1_1_1_1	NT	NK_cells	270
AGGTCTATCGTCAAAC-1_1_1_1_1_1_1	NT	NK_cells	437
AGGTGTTTCTGAATGC-1_1_1_1_1_1_1	NT	NK_cells	295
AGGTTACTCGTTCTAT-1_1_1_1_1_1_1	NT	NK_cells	481
AGTACTGAGGAGATAG-1_1_1_1_1_1_1	NT	CAFs	251
AGTAGCTTCGCTACAA-1_1_1_1_1_1_1	NT	NK_cells	610
AGTAGTCAGCATTGAA-1_1_1_1_1_1_1	NT	Ductal_cells	1167
AGTAGTCCAAAGTGTA-1_1_1_1_1_1_1	NT	NK_cells	577
AGTAGTCCAGGTCCCA-1_1_1_1_1_1_1	NT	NK_cells	335
AGTCACAAGCAGTAAT-1_1_1_1_1_1_1	NT	NK_cells	37
AGTCACACAGAACTCT-1_1_1_1_1_1_1	NT	NK_cells	287
AGTCATGTCATTACGG-1_1_1_1_1_1_1	NT	NK_cells	540
AGTGACTCAAGCGATG-1_1_1_1_1_1_1	NT	NK_cells	595
AGTGACTGTGTAGCAG-1_1_1_1_1_1_1	NT	Ductal_cells	1959
AGTGATCAGCCGATTT-1_1_1_1_1_1_1	NT	Others	634
AGTTAGCCAAATGGAT-1_1_1_1_1_1_1	NT	Others	1257
AGTTAGCTCGCGTGAC-1_1_1_1_1_1_1	NT	Others	1322
AGTTAGCTCGGCATAT-1_1_1_1_1_1_1	NT	NK_cells	576
ATACTTCTCCTACTGC-1_1_1_1_1_1_1	NT	Others	234
ATACTTCTCCTGTAAG-1_1_1_1_1_1_1	NT	Ductal_cells	1082
ATATCCTCACATATCG-1_1_1_1_1_1_1	NT	Ductal_cells	1032
ATATCCTGTGGTAACG-1_1_1_1_1_1_1	NT	NK_cells	669
ATCACGAAGAAGCCTG-1_1_1_1_1_1_1	NT	Ductal_cells	1075
ATCACGAAGTAAATGC-1_1_1_1_1_1_1	NT	NK_cells	424
ATCACGAGTACGACAG-1_1_1_1_1_1_1	NT	Ductal_cells	833
ATCACTTCATCCAACA-1_1_1_1_1_1_1	NT	CAFs	444
ATCCACCCACCGTCGA-1_1_1_1_1_1_1	NT	Others	1336
ATCCACCTCACGGAGA-1_1_1_1_1_1_1	NT	NK_cells	783
ATCCATTTCTGTCGTC-1_1_1_1_1_1_1	NT	CAFs	910
ATCCGTCAGCTAGATA-1_1_1_1_1_1_1	NT	CAFs	411
ATCCTATAGGTCTTTG-1_1_1_1_1_1_1	NT	Ductal_cells	1195
ATCCTATCAATTTCGG-1_1_1_1_1_1_1	NT	CAFs	1107
ATCGATGCATTGAAGA-1_1_1_1_1_1_1	NT	NK_cells	544
ATCGTAGCAACGAGGT-1_1_1_1_1_1_1	NT	NK_cells	740
ATCGTGATCTGCACCT-1_1_1_1_1_1_1	NT	NK_cells	332
ATCTCTAGTGGCCCAT-1_1_1_1_1_1_1	NT	Ductal_cells	1772
ATCTCTATCGCGTCGA-1_1_1_1_1_1_1	NT	NK_cells	603
ATCTTCAAGGGACACT-1_1_1_1_1_1_1	NT	NK_cells	253
ATCTTCAAGGTAGTAT-1_1_1_1_1_1_1	NT	Ductal_cells	706
ATGACCACAAGATCCT-1_1_1_1_1_1_1	NT	NK_cells	268
ATGAGGGAGGTGAGAA-1_1_1_1_1_1_1	NT	CAFs	427
ATGATCGTCTACTTCA-1_1_1_1_1_1_1	NT	NK_cells	392
ATGCATGCAAACCACT-1_1_1_1_1_1_1	NT	Others	1215
ATGCATGGTCTTGCGG-1_1_1_1_1_1_1	NT	NK_cells	701
ATGCATGGTTGATGTC-1_1_1_1_1_1_1	NT	Ductal_cells	1375
ATGGGAGCAATCGCAT-1_1_1_1_1_1_1	NT	NK_cells	117
ATGGGTTAGGACTAAT-1_1_1_1_1_1_1	NT	NK_cells	235
ATGGGTTTCAGCGCGT-1_1_1_1_1_1_1	NT	NK_cells	576
ATGGTTGAGGATACGC-1_1_1_1_1_1_1	NT	Ductal_cells	993
ATGGTTGTCGGCCCAA-1_1_1_1_1_1_1	NT	NK_cells	358
ATTACCTGTACGACAG-1_1_1_1_1_1_1	NT	CAFs	372
ATTACTCAGTGCGCTC-1_1_1_1_1_1_1	NT	Ductal_cells	1299
ATTATCCCACGGCCAT-1_1_1_1_1_1_1	NT	Others	1402
ATTATCCGTTCTATCT-1_1_1_1_1_1_1	NT	Others	1082
ATTCACTTCCGGCAAC-1_1_1_1_1_1_1	NT	Ductal_cells	1190
ATTCATCAGGATTTCC-1_1_1_1_1_1_1	NT	NK_cells	335
ATTCATCCAGCTGGTC-1_1_1_1_1_1_1	NT	NK_cells	297
ATTCCATCAATGTTGC-1_1_1_1_1_1_1	NT	Ductal_cells	1417
ATTCCATGTAACCAGG-1_1_1_1_1_1_1	NT	Others	1068
ATTCCCGCAAGCCTGC-1_1_1_1_1_1_1	NT	CAFs	424
ATTCTACAGTTTCGAC-1_1_1_1_1_1_1	NT	NK_cells	632
ATTTACCCAGACGATG-1_1_1_1_1_1_1	NT	Ductal_cells	1251
ATTTCACAGCTGTTCA-1_1_1_1_1_1_1	NT	NK_cells	595
ATTTCACAGGATATAC-1_1_1_1_1_1_1	NT	Others	559
ATTTCACCAAGATGTA-1_1_1_1_1_1_1	NT	Ductal_cells	1162
ATTTCTGCAAGACGGT-1_1_1_1_1_1_1	NT	Ductal_cells	1078
ATTTCTGTCTGTACAG-1_1_1_1_1_1_1	NT	CAFs	1162
CAAAGAATCCCTCTAG-1_1_1_1_1_1_1	NT	Others	189
CAACAGTTCGGCGATC-1_1_1_1_1_1_1	NT	NK_cells	634
CAACCAATCGCAACAT-1_1_1_1_1_1_1	NT	Ductal_cells	1356
CAACGATAGCTGGTGA-1_1_1_1_1_1_1	NT	NK_cells	215
CAACGGCAGTGCCCGT-1_1_1_1_1_1_1	NT	Others	458
CAAGACTCATCGTGGC-1_1_1_1_1_1_1	NT	Ductal_cells	1423
CAAGAGGCAACCGGAA-1_1_1_1_1_1_1	NT	NK_cells	331
CAAGAGGCAGAGCTAG-1_1_1_1_1_1_1	NT	Ductal_cells	1596
CAAGAGGCATTGTAGC-1_1_1_1_1_1_1	NT	NK_cells	572
CAAGGGAGTAAGATAC-1_1_1_1_1_1_1	NT	NK_cells	761
CAATACGAGCGACTTT-1_1_1_1_1_1_1	NT	NK_cells	622
CAATACGTCTTCTAAC-1_1_1_1_1_1_1	NT	NK_cells	660
CAATTTCTCAGATGCT-1_1_1_1_1_1_1	NT	NK_cells	274
CACACAAAGCACACAG-1_1_1_1_1_1_1	NT	Others	758
CACACAAAGCGCCATC-1_1_1_1_1_1_1	NT	CAFs	1055
CACAGATAGAACCGCA-1_1_1_1_1_1_1	NT	Ductal_cells	1406
CACCAAAAGGTGAGAA-1_1_1_1_1_1_1	NT	NK_cells	408
CACCGTTGTATGGAAT-1_1_1_1_1_1_1	NT	NK_cells	134
CACGAATAGGTCATCT-1_1_1_1_1_1_1	NT	NK_cells	607
CACGAATAGGTCTTTG-1_1_1_1_1_1_1	NT	NK_cells	332
CACGAATTCCTATGGA-1_1_1_1_1_1_1	NT	Others	412
CACGGGTAGGATCACG-1_1_1_1_1_1_1	NT	Ductal_cells	644
CACGTGGCAACACAGG-1_1_1_1_1_1_1	NT	Ductal_cells	1276
CACGTGGGTCACGCTG-1_1_1_1_1_1_1	NT	NK_cells	291
CACGTTCTCCTCACCA-1_1_1_1_1_1_1	NT	Ductal_cells	2172
CACGTTCTCTCTGCCA-1_1_1_1_1_1_1	NT	Ductal_cells	900
CACTGAAGTTTCAGAC-1_1_1_1_1_1_1	NT	NK_cells	505
CACTGTCCAGACTGCC-1_1_1_1_1_1_1	NT	Ductal_cells	917
CACTGTCTCTACTCAT-1_1_1_1_1_1_1	NT	NK_cells	216
CAGAGCCTCTAATTCC-1_1_1_1_1_1_1	NT	NK_cells	597
CAGATACAGCTTACGT-1_1_1_1_1_1_1	NT	Ductal_cells	1449
CAGATACAGTATTGCC-1_1_1_1_1_1_1	NT	NK_cells	653
CAGATCAAGCCGGAAT-1_1_1_1_1_1_1	NT	NK_cells	593
CAGCACGAGACGGTCA-1_1_1_1_1_1_1	NT	NK_cells	121
CAGCCAGAGGGATCTG-1_1_1_1_1_1_1	NT	Ductal_cells	1398
CAGCCAGCACTGCACG-1_1_1_1_1_1_1	NT	Ductal_cells	753
CAGCCAGCATAGAGGC-1_1_1_1_1_1_1	NT	Ductal_cells	937
CAGCGTGTCGATGCAT-1_1_1_1_1_1_1	NT	CAFs	1345
CAGGCCAAGCCTAACT-1_1_1_1_1_1_1	NT	Ductal_cells	1762
CAGGCCAGTGTACGCC-1_1_1_1_1_1_1	NT	Ductal_cells	1068
CAGGTATAGCCTATTG-1_1_1_1_1_1_1	NT	Ductal_cells	777
CAGGTATTCAGCAGAG-1_1_1_1_1_1_1	NT	CAFs	538
CAGTTAGCAGAAGCTG-1_1_1_1_1_1_1	NT	NK_cells	591
CAGTTCCCACGAGGAT-1_1_1_1_1_1_1	NT	Others	787
CATACAGAGTAGTCTC-1_1_1_1_1_1_1	NT	NK_cells	208
CATACAGAGTTGCATC-1_1_1_1_1_1_1	NT	CAFs	918
CATACAGGTAACACCT-1_1_1_1_1_1_1	NT	Ductal_cells	1944
CATACCCCATTCGGGC-1_1_1_1_1_1_1	NT	CAFs	1180
CATACTTAGCTCTTCC-1_1_1_1_1_1_1	NT	Ductal_cells	1557
CATACTTGTTCCTTGC-1_1_1_1_1_1_1	NT	NK_cells	443
CATAGACAGACCAAGC-1_1_1_1_1_1_1	NT	Others	581
CATCCGTCAGTCGAGA-1_1_1_1_1_1_1	NT	NK_cells	689
CATCCGTGTGAAGCGT-1_1_1_1_1_1_1	NT	Ductal_cells	1800
CATCGCTGTCGGTAAG-1_1_1_1_1_1_1	NT	CAFs	482
CATCGTCAGAACTGAT-1_1_1_1_1_1_1	NT	CAFs	612
CATCGTCGTAAGAACT-1_1_1_1_1_1_1	NT	NK_cells	145
CATCGTCTCGGCCTTT-1_1_1_1_1_1_1	NT	Ductal_cells	1660
CATGAGTCACAAATCC-1_1_1_1_1_1_1	NT	NK_cells	165
CATGCCTAGGTGTGAC-1_1_1_1_1_1_1	NT	CAFs	571
CATGCCTCAATAGTGA-1_1_1_1_1_1_1	NT	CAFs	439
CATTCCGCATGACCCG-1_1_1_1_1_1_1	NT	Others	240
CATTCCGTCAAGCCTA-1_1_1_1_1_1_1	NT	Others	1331
CATTCTAAGACTAGAT-1_1_1_1_1_1_1	NT	Ductal_cells	1536
CATTCTACAACCACGC-1_1_1_1_1_1_1	NT	NK_cells	581
CATTCTATCTCACTCG-1_1_1_1_1_1_1	NT	CAFs	333
CATTGAGGTCTAGGCC-1_1_1_1_1_1_1	NT	Ductal_cells	629
CATTTCATCATTACCT-1_1_1_1_1_1_1	NT	NK_cells	171
CATTTCATCTTGCGCT-1_1_1_1_1_1_1	NT	Ductal_cells	962
CCACAAATCCCAATAG-1_1_1_1_1_1_1	NT	NK_cells	613
CCACACTGTTTAGAGA-1_1_1_1_1_1_1	NT	Ductal_cells	1232
CCACGTTAGGTCCAGA-1_1_1_1_1_1_1	NT	CAFs	797
CCACGTTGTGCCTATA-1_1_1_1_1_1_1	NT	NK_cells	96
CCATAAGTCCGCATAA-1_1_1_1_1_1_1	NT	Ductal_cells	1021
CCCAACTTCTGATGGT-1_1_1_1_1_1_1	NT	Ductal_cells	1495
CCCATTGGTCTAATCG-1_1_1_1_1_1_1	NT	Others	165
CCCGGAAAGATCGCCC-1_1_1_1_1_1_1	NT	NK_cells	553
CCCGGAAAGGTTCTAC-1_1_1_1_1_1_1	NT	NK_cells	594
CCCGGAAGTTTGATCG-1_1_1_1_1_1_1	NT	Ductal_cells	1256
CCCTAACCATGGAAGC-1_1_1_1_1_1_1	NT	Ductal_cells	1478
CCCTCAAAGATCGCTT-1_1_1_1_1_1_1	NT	NK_cells	175
CCCTCAACATCGTGCG-1_1_1_1_1_1_1	NT	Ductal_cells	1562
CCCTGATCACACTTAG-1_1_1_1_1_1_1	NT	Ductal_cells	1507
CCCTTAGCACACACTA-1_1_1_1_1_1_1	NT	Ductal_cells	1106
CCCTTAGGTCCCGCAA-1_1_1_1_1_1_1	NT	Ductal_cells	889
CCGATCTGTCGATGCC-1_1_1_1_1_1_1	NT	Ductal_cells	1598
CCGATCTTCTGTAAGC-1_1_1_1_1_1_1	NT	Ductal_cells	805
CCGCAAGGTACTCGCG-1_1_1_1_1_1_1	NT	Ductal_cells	1808
CCGGACATCGGTGTAT-1_1_1_1_1_1_1	NT	NK_cells	613
CCGGTAGGTCTCTCCA-1_1_1_1_1_1_1	NT	NK_cells	614
CCGGTAGTCTTTGATC-1_1_1_1_1_1_1	NT	CAFs	1056
CCGGTGAAGTGCACTT-1_1_1_1_1_1_1	NT	Ductal_cells	1354
CCGTAGGAGACTCGAG-1_1_1_1_1_1_1	NT	Others	211
CCGTAGGGTGACCGTC-1_1_1_1_1_1_1	NT	CAFs	397
CCGTAGGTCTGCCCTA-1_1_1_1_1_1_1	NT	Others	101
CCGTGAGCAGATACTC-1_1_1_1_1_1_1	NT	Ductal_cells	1569
CCGTGAGGTAAGGCTG-1_1_1_1_1_1_1	NT	NK_cells	622
CCTACGTTCTTGAACG-1_1_1_1_1_1_1	NT	NK_cells	727
CCTCACAAGGTTAGTA-1_1_1_1_1_1_1	NT	Others	193
CCTCACACAAATTGCC-1_1_1_1_1_1_1	NT	Ductal_cells	840
CCTCACACATGAGATA-1_1_1_1_1_1_1	NT	NK_cells	21
CCTCTAGAGCGAGAAA-1_1_1_1_1_1_1	NT	NK_cells	321
CCTCTCCGTGTTAACC-1_1_1_1_1_1_1	NT	Ductal_cells	819
CCTGCATTCAGACCCG-1_1_1_1_1_1_1	NT	NK_cells	124
CCTTCAGAGAAGCGCT-1_1_1_1_1_1_1	NT	Ductal_cells	327
CCTTGTGCAGCAGATG-1_1_1_1_1_1_1	NT	CAFs	556
CCTTTGGCAACCGTGC-1_1_1_1_1_1_1	NT	Ductal_cells	1677
CGAAGTTTCCCGTAAA-1_1_1_1_1_1_1	NT	NK_cells	590
CGAATTGAGGAAGTCC-1_1_1_1_1_1_1	NT	NK_cells	710
CGACAGCCAGTTTCAG-1_1_1_1_1_1_1	NT	NK_cells	642
CGAGAAGCACTGGCGT-1_1_1_1_1_1_1	NT	Ductal_cells	1172
CGAGTTAAGAACGTGC-1_1_1_1_1_1_1	NT	NK_cells	658
CGAGTTACAACCGTAT-1_1_1_1_1_1_1	NT	CAFs	500
CGAGTTATCCGATGCG-1_1_1_1_1_1_1	NT	NK_cells	428
CGAGTTATCGTCTAAG-1_1_1_1_1_1_1	NT	CAFs	619
CGATCGGGTGGTAACG-1_1_1_1_1_1_1	NT	CAFs	889
CGATGGCGTCCTGGTG-1_1_1_1_1_1_1	NT	NK_cells	676
CGCATAACAAGCGGAT-1_1_1_1_1_1_1	NT	NK_cells	670
CGCCATTCACGTAGAG-1_1_1_1_1_1_1	NT	CAFs	514
CGGAACCAGTGCGTCC-1_1_1_1_1_1_1	NT	NK_cells	488
CGGACACTCCTAGCTC-1_1_1_1_1_1_1	NT	Others	489
CGGGCATCACCCTGAG-1_1_1_1_1_1_1	NT	NK_cells	259
CGGGTCACAACCCTCT-1_1_1_1_1_1_1	NT	NK_cells	681
CGGGTGTAGACCAAGC-1_1_1_1_1_1_1	NT	NK_cells	644
CGGGTGTTCATTATCC-1_1_1_1_1_1_1	NT	Ductal_cells	1086
CGGGTGTTCGGATTAC-1_1_1_1_1_1_1	NT	CAFs	407
CGTAAGTCAAGTATCC-1_1_1_1_1_1_1	NT	CAFs	905
CGTAAGTGTGTCCACG-1_1_1_1_1_1_1	NT	Ductal_cells	1157
CGTAATGAGCCTGAAG-1_1_1_1_1_1_1	NT	CAFs	629
CGTGATAAGAAGGTAG-1_1_1_1_1_1_1	NT	CAFs	1112
CGTGATAAGCCAAGTG-1_1_1_1_1_1_1	NT	NK_cells	615
CGTGCTTTCGGCATCG-1_1_1_1_1_1_1	NT	Others	373
CGTTAGACAACTCGTA-1_1_1_1_1_1_1	NT	NK_cells	82
CGTTAGAGTACCTAAC-1_1_1_1_1_1_1	NT	Others	202
CGTTCTGAGGAAGAAC-1_1_1_1_1_1_1	NT	Ductal_cells	1166
CGTTCTGCAACTGATC-1_1_1_1_1_1_1	NT	NK_cells	450
CGTTGGGTCATTTGTC-1_1_1_1_1_1_1	NT	Ductal_cells	1413
CTAAGTGCAATAAGGT-1_1_1_1_1_1_1	NT	NK_cells	867
CTAAGTGCATCAGCGC-1_1_1_1_1_1_1	NT	NK_cells	643
CTACAGATCTGTGCGG-1_1_1_1_1_1_1	NT	CAFs	668
CTACCTGCAAAGAACT-1_1_1_1_1_1_1	NT	CAFs	161
CTACCTGCAATCGCGC-1_1_1_1_1_1_1	NT	NK_cells	606
CTACGGGAGTGCGCTC-1_1_1_1_1_1_1	NT	NK_cells	298
CTACGGGAGTTGTAAG-1_1_1_1_1_1_1	NT	Ductal_cells	1435
CTAGACAAGTTGGAAT-1_1_1_1_1_1_1	NT	NK_cells	693
CTAGGTAGTAGACTGG-1_1_1_1_1_1_1	NT	Ductal_cells	1284
CTCAAGACAATTGCTG-1_1_1_1_1_1_1	NT	Ductal_cells	1730
CTCAAGATCCCAAGTA-1_1_1_1_1_1_1	NT	Ductal_cells	425
CTCAATTAGCACAAAT-1_1_1_1_1_1_1	NT	NK_cells	42
CTCAGTCAGTGTAGTA-1_1_1_1_1_1_1	NT	Ductal_cells	1730
CTCAGTCGTGCATGAG-1_1_1_1_1_1_1	NT	NK_cells	602
CTCAGTCTCAAACGTC-1_1_1_1_1_1_1	NT	Ductal_cells	1274
CTCCAACGTCGCCACA-1_1_1_1_1_1_1	NT	Ductal_cells	1156
CTCCACACAACTGAAA-1_1_1_1_1_1_1	NT	NK_cells	115
CTCCACAGTGAGATCG-1_1_1_1_1_1_1	NT	NK_cells	87
CTCCACAGTGAGGCAT-1_1_1_1_1_1_1	NT	Ductal_cells	1090
CTCCATGAGTTGTAAG-1_1_1_1_1_1_1	NT	CAFs	895
CTCCCAAGTCCTCAGG-1_1_1_1_1_1_1	NT	Others	650
CTCCCAATCTTTCCAA-1_1_1_1_1_1_1	NT	CAFs	1415
CTCCCTCGTGCATGTT-1_1_1_1_1_1_1	NT	NK_cells	623
CTCCCTCGTTCCAGGC-1_1_1_1_1_1_1	NT	Ductal_cells	1289
CTCCGATGTTCTTGTT-1_1_1_1_1_1_1	NT	Others	752
CTCCTCCTCAAGTTGC-1_1_1_1_1_1_1	NT	Ductal_cells	1039
CTCGAGGCAGACCAAG-1_1_1_1_1_1_1	NT	NK_cells	625
CTCGAGGTCCAGTGCG-1_1_1_1_1_1_1	NT	CAFs	680
CTCTCGAGTCTGTGGC-1_1_1_1_1_1_1	NT	NK_cells	360
CTCTGGTTCCACGGAC-1_1_1_1_1_1_1	NT	NK_cells	131
CTGAGGCGTGAACTAA-1_1_1_1_1_1_1	NT	NK_cells	667
CTGATCCAGGCGTTAG-1_1_1_1_1_1_1	NT	Ductal_cells	1027
CTGCAGGAGCGAACTG-1_1_1_1_1_1_1	NT	Others	1643
CTGCCTAAGGATATAC-1_1_1_1_1_1_1	NT	NK_cells	614
CTGCCTATCACCCTGT-1_1_1_1_1_1_1	NT	CAFs	1631
CTGCCTATCTCTTAAC-1_1_1_1_1_1_1	NT	Ductal_cells	1535
CTGGACGAGTATAGGT-1_1_1_1_1_1_1	NT	NK_cells	656
CTGGACGCACTTCATT-1_1_1_1_1_1_1	NT	CAFs	1296
CTGGACGCATCATCTT-1_1_1_1_1_1_1	NT	NK_cells	9
CTGGCAGGTAGGGTAC-1_1_1_1_1_1_1	NT	NK_cells	1178
CTGGTCTAGGTATCTC-1_1_1_1_1_1_1	NT	Ductal_cells	1666
CTGTAGAAGACGCATG-1_1_1_1_1_1_1	NT	NK_cells	656
CTGTAGACACGCCAGT-1_1_1_1_1_1_1	NT	CAFs	616
CTGTGGGAGGACAAGA-1_1_1_1_1_1_1	NT	CAFs	478
CTTACCGAGCTCCGAC-1_1_1_1_1_1_1	NT	Ductal_cells	1210
CTTACCGCAAATGAGT-1_1_1_1_1_1_1	NT	CAFs	326
CTTACCGTCACAGTGT-1_1_1_1_1_1_1	NT	Others	204
CTTCAATCAGCTACCG-1_1_1_1_1_1_1	NT	NK_cells	108
CTTCCTTCACTACTTT-1_1_1_1_1_1_1	NT	CAFs	752
CTTCGGTAGTCTGGTT-1_1_1_1_1_1_1	NT	NK_cells	609
CTTCTAAAGGCGACAT-1_1_1_1_1_1_1	NT	Ductal_cells	942
CTTCTCTGTCTTAGTG-1_1_1_1_1_1_1	NT	Others	643
CTTCTCTGTTTACTTC-1_1_1_1_1_1_1	NT	Ductal_cells	694
CTTGATTAGGAGTATT-1_1_1_1_1_1_1	NT	CAFs	1069
CTTGATTTCTATACGG-1_1_1_1_1_1_1	NT	Ductal_cells	1259
GAACTGTGTCACGTGC-1_1_1_1_1_1_1	NT	CAFs	566
GAAGAATCATTGTGCA-1_1_1_1_1_1_1	NT	NK_cells	311
GAAGAATGTTGCTAGT-1_1_1_1_1_1_1	NT	Others	629
GAAGCCCTCCCTTGTG-1_1_1_1_1_1_1	NT	CAFs	576
GAAGCCCTCGCATTAG-1_1_1_1_1_1_1	NT	NK_cells	189
GAAGCGAAGGTATTGA-1_1_1_1_1_1_1	NT	NK_cells	317
GAAGCGACATATCGGT-1_1_1_1_1_1_1	NT	NK_cells	575
GAAGCGATCGCCTATC-1_1_1_1_1_1_1	NT	CAFs	768
GAAGGGTAGCATGGGT-1_1_1_1_1_1_1	NT	Ductal_cells	1134
GAATAGACACAGTCGC-1_1_1_1_1_1_1	NT	Ductal_cells	2301
GAATAGAGTGACACGA-1_1_1_1_1_1_1	NT	CAFs	323
GAATCACAGCCATTCA-1_1_1_1_1_1_1	NT	Others	92
GAATCACCAGCGTATT-1_1_1_1_1_1_1	NT	NK_cells	105
GACATCAAGATACTGA-1_1_1_1_1_1_1	NT	Others	494
GACATCAAGCAATAAC-1_1_1_1_1_1_1	NT	CAFs	902
GACCAATCAAGACCTT-1_1_1_1_1_1_1	NT	Ductal_cells	1178
GACCCAGCACTCACTC-1_1_1_1_1_1_1	NT	Others	129
GACCCAGTCTCACGAA-1_1_1_1_1_1_1	NT	CAFs	401
GACCCTTAGGACGCAT-1_1_1_1_1_1_1	NT	Ductal_cells	1134
GACGTTAGTAGAGATT-1_1_1_1_1_1_1	NT	Ductal_cells	802
GACTATGAGATAGTGT-1_1_1_1_1_1_1	NT	NK_cells	655
GACTCAATCCTTCTGG-1_1_1_1_1_1_1	NT	CAFs	1232
GACTCTCCACACAGCC-1_1_1_1_1_1_1	NT	Others	1243
GACTCTCTCAAAGACA-1_1_1_1_1_1_1	NT	Ductal_cells	1673
GACTGATGTAACTGCT-1_1_1_1_1_1_1	NT	CAFs	937
GACTTCCGTCAAGCCC-1_1_1_1_1_1_1	NT	NK_cells	151
GACTTCCTCGTGGCGT-1_1_1_1_1_1_1	NT	Others	1140
GAGAAATAGCAAATCA-1_1_1_1_1_1_1	NT	Others	358
GAGACTTAGAGAGGGC-1_1_1_1_1_1_1	NT	CAFs	711
GAGACTTCACCAGTAT-1_1_1_1_1_1_1	NT	NK_cells	579
GAGACTTCACGCTGCA-1_1_1_1_1_1_1	NT	NK_cells	602
GAGAGGTGTAACATCC-1_1_1_1_1_1_1	NT	NK_cells	658
GAGAGGTGTACGATTC-1_1_1_1_1_1_1	NT	NK_cells	662
GAGAGGTTCCCGTTGT-1_1_1_1_1_1_1	NT	Ductal_cells	1275
GAGATGGCAGGCTCTG-1_1_1_1_1_1_1	NT	CAFs	564
GAGATGGGTGGTAATA-1_1_1_1_1_1_1	NT	NK_cells	580
GAGCTGCCACTTCTCG-1_1_1_1_1_1_1	NT	Others	1206
GAGGGATAGTAAACAC-1_1_1_1_1_1_1	NT	Ductal_cells	1484
GAGGGTATCAGCTTGA-1_1_1_1_1_1_1	NT	NK_cells	624
GAGTGTTAGATTCGAA-1_1_1_1_1_1_1	NT	NK_cells	641
GAGTGTTGTTAGCGGA-1_1_1_1_1_1_1	NT	Ductal_cells	1379
GAGTTGTCACGAGGAT-1_1_1_1_1_1_1	NT	Others	352
GAGTTTGCATTGGCAT-1_1_1_1_1_1_1	NT	Ductal_cells	1700
GATAGCTTCCGGTAGC-1_1_1_1_1_1_1	NT	Others	1302
GATCACACACATTCGA-1_1_1_1_1_1_1	NT	NK_cells	323
GATCACATCACGATAC-1_1_1_1_1_1_1	NT	NK_cells	89
GATCAGTGTCTGTGGC-1_1_1_1_1_1_1	NT	Ductal_cells	996
GATCATGAGAAACCAT-1_1_1_1_1_1_1	NT	CAFs	434
GATCATGCACCCTGTT-1_1_1_1_1_1_1	NT	NK_cells	271
GATCCCTTCGCCAGAC-1_1_1_1_1_1_1	NT	NK_cells	366
GATCGTAAGAAACTCA-1_1_1_1_1_1_1	NT	NK_cells	646
GATCGTAGTCAGGCAA-1_1_1_1_1_1_1	NT	CAFs	294
GATGACTCAGATCATC-1_1_1_1_1_1_1	NT	Ductal_cells	1568
GATGATCCAGGTATGG-1_1_1_1_1_1_1	NT	Ductal_cells	1028
GATGGAGCACCGTGGT-1_1_1_1_1_1_1	NT	Ductal_cells	698
GATGTTGTCTTCTAAC-1_1_1_1_1_1_1	NT	Others	361
GATTCGACAGGTTCCG-1_1_1_1_1_1_1	NT	Ductal_cells	1204
GATTCTTGTACCCGAC-1_1_1_1_1_1_1	NT	NK_cells	588
GATTGGTAGACCTCCG-1_1_1_1_1_1_1	NT	Ductal_cells	657
GCAACATGTTCAAACC-1_1_1_1_1_1_1	NT	Ductal_cells	482
GCAACCGTCATCCTAT-1_1_1_1_1_1_1	NT	NK_cells	643
GCACATAGTCTATGAC-1_1_1_1_1_1_1	NT	Others	526
GCACGTGAGTGTTCAC-1_1_1_1_1_1_1	NT	Ductal_cells	1524
GCACGTGTCTACCCAC-1_1_1_1_1_1_1	NT	NK_cells	662
GCACTAAAGTTGTACC-1_1_1_1_1_1_1	NT	NK_cells	635
GCAGCCAGTATGGAAT-1_1_1_1_1_1_1	NT	NK_cells	35
GCAGCTGTCCCTCTAG-1_1_1_1_1_1_1	NT	Ductal_cells	774
GCAGGCTAGTAAGAGG-1_1_1_1_1_1_1	NT	Ductal_cells	1819
GCAGGCTGTCTAGATC-1_1_1_1_1_1_1	NT	Ductal_cells	1305
GCAGTTAAGTCGAAGC-1_1_1_1_1_1_1	NT	CAFs	243
GCATCTCCACACAGAG-1_1_1_1_1_1_1	NT	NK_cells	574
GCATTAGAGGAGTACC-1_1_1_1_1_1_1	NT	NK_cells	666
GCCAACGCACATTCGA-1_1_1_1_1_1_1	NT	Ductal_cells	1590
GCCAGCATCGCAAGAG-1_1_1_1_1_1_1	NT	Others	1166
GCCAGGTGTTTCGCTC-1_1_1_1_1_1_1	NT	Ductal_cells	1559
GCCAGTGAGAGCCGTA-1_1_1_1_1_1_1	NT	NK_cells	656
GCCAGTGTCAGAATAG-1_1_1_1_1_1_1	NT	Ductal_cells	1565
GCCAGTGTCTCCAATT-1_1_1_1_1_1_1	NT	NK_cells	1110
GCCATGGCATCGAGCC-1_1_1_1_1_1_1	NT	Ductal_cells	1227
GCCATGGCATTGGCAT-1_1_1_1_1_1_1	NT	CAFs	212
GCCGATGAGACCAAGC-1_1_1_1_1_1_1	NT	Others	946
GCCGATGCACAAAGCG-1_1_1_1_1_1_1	NT	CAFs	403
GCCGTGAAGTTAGTAG-1_1_1_1_1_1_1	NT	NK_cells	704
GCCGTGATCTAGCATG-1_1_1_1_1_1_1	NT	CAFs	450
GCGAGAAAGTATGAAC-1_1_1_1_1_1_1	NT	NK_cells	152
GCGAGAATCGATTCCC-1_1_1_1_1_1_1	NT	Ductal_cells	960
GCGATCGCATCAGCAT-1_1_1_1_1_1_1	NT	CAFs	592
GCGGATCGTGCGGCTT-1_1_1_1_1_1_1	NT	NK_cells	272
GCGGATCTCCATTTCA-1_1_1_1_1_1_1	NT	CAFs	264
GCGTGCACACTTGGCG-1_1_1_1_1_1_1	NT	Others	737
GCTACAATCCGTAATG-1_1_1_1_1_1_1	NT	Ductal_cells	987
GCTACCTGTTAAGGAT-1_1_1_1_1_1_1	NT	Ductal_cells	1152
GCTACCTTCATGCGGC-1_1_1_1_1_1_1	NT	Ductal_cells	851
GCTGAATAGGTCATCT-1_1_1_1_1_1_1	NT	CAFs	337
GCTGAATCAGGATGAC-1_1_1_1_1_1_1	NT	NK_cells	578
GCTGAATTCAGCTGTA-1_1_1_1_1_1_1	NT	Others	961
GCTGCAGCAAACGGCA-1_1_1_1_1_1_1	NT	Ductal_cells	1399
GCTGGGTTCGTTCCTG-1_1_1_1_1_1_1	NT	NK_cells	373
GCTTGGGCAACGACAG-1_1_1_1_1_1_1	NT	NK_cells	615
GCTTTCGAGGCTAGCA-1_1_1_1_1_1_1	NT	NK_cells	136
GGAACCCTCTCGTCGT-1_1_1_1_1_1_1	NT	Others	1429
GGAATCTGTCTGCCTT-1_1_1_1_1_1_1	NT	Ductal_cells	625
GGAATGGAGTCCCAGC-1_1_1_1_1_1_1	NT	CAFs	1187
GGAATGGCACTACTTT-1_1_1_1_1_1_1	NT	CAFs	935
GGAATGGGTCGGTGTC-1_1_1_1_1_1_1	NT	Others	621
GGAATGGTCCGATGCG-1_1_1_1_1_1_1	NT	Ductal_cells	779
GGACGTCGTTTACGAC-1_1_1_1_1_1_1	NT	NK_cells	632
GGACGTCTCCAGTACA-1_1_1_1_1_1_1	NT	Others	515
GGAGCAACAACCGACC-1_1_1_1_1_1_1	NT	NK_cells	644
GGAGCAAGTTCAATCG-1_1_1_1_1_1_1	NT	Others	360
GGAGGATCAATTGCTG-1_1_1_1_1_1_1	NT	Ductal_cells	1494
GGAGGTATCACGAGGA-1_1_1_1_1_1_1	NT	Ductal_cells	1004
GGCACGTGTTCTAACG-1_1_1_1_1_1_1	NT	NK_cells	610
GGCACGTTCAGTCCGG-1_1_1_1_1_1_1	NT	NK_cells	517
GGCTGTGGTCCTTTGC-1_1_1_1_1_1_1	NT	CAFs	720
GGGAAGTGTGCACAAG-1_1_1_1_1_1_1	NT	Others	885
GGGAAGTTCCTTTAGT-1_1_1_1_1_1_1	NT	Ductal_cells	417
GGGACAATCGCCGTGA-1_1_1_1_1_1_1	NT	CAFs	287
GGGACCTAGGACCCAA-1_1_1_1_1_1_1	NT	Ductal_cells	1275
GGGACCTTCATTCATC-1_1_1_1_1_1_1	NT	CAFs	547
GGGAGATAGAACCCGA-1_1_1_1_1_1_1	NT	NK_cells	144
GGGAGTACAAACTAAG-1_1_1_1_1_1_1	NT	CAFs	351
GGGATCCTCCACTGAA-1_1_1_1_1_1_1	NT	Ductal_cells	1049
GGGCCATGTTATGTGC-1_1_1_1_1_1_1	NT	CAFs	299
GGGCGTTAGAGCAGAA-1_1_1_1_1_1_1	NT	NK_cells	231
GGGCTACAGAAGATCT-1_1_1_1_1_1_1	NT	CAFs	476
GGGCTACAGATACTGA-1_1_1_1_1_1_1	NT	Ductal_cells	682
GGGCTACTCGGAGTGA-1_1_1_1_1_1_1	NT	NK_cells	682
GGGCTCAAGGCATGCA-1_1_1_1_1_1_1	NT	CAFs	1116
GGGTAGAGTCAAGTTC-1_1_1_1_1_1_1	NT	NK_cells	599
GGGTCACCAGTATTCG-1_1_1_1_1_1_1	NT	Ductal_cells	801
GGGTCACTCGTCGGGT-1_1_1_1_1_1_1	NT	Others	126
GGGTCACTCTGATGGT-1_1_1_1_1_1_1	NT	Ductal_cells	1967
GGGTGAACAGCAGACA-1_1_1_1_1_1_1	NT	NK_cells	202
GGGTGTCTCAGTGCGC-1_1_1_1_1_1_1	NT	CAFs	1490
GGGTGTCTCTCGTGAA-1_1_1_1_1_1_1	NT	NK_cells	581
GGGTTATCATGCCATA-1_1_1_1_1_1_1	NT	NK_cells	617
GGGTTATTCCGGTAAT-1_1_1_1_1_1_1	NT	CAFs	808
GGGTTTAAGCACTCTA-1_1_1_1_1_1_1	NT	Ductal_cells	782
GGTAACTAGGCGTCCT-1_1_1_1_1_1_1	NT	Others	480
GGTAGAGCATGCCGAC-1_1_1_1_1_1_1	NT	NK_cells	611
GGTCACGCATGTACGT-1_1_1_1_1_1_1	NT	NK_cells	400
GGTCTGGAGAGTATAC-1_1_1_1_1_1_1	NT	NK_cells	558
GGTCTGGTCTCGACGG-1_1_1_1_1_1_1	NT	NK_cells	671
GGTGATTAGCTTAGTC-1_1_1_1_1_1_1	NT	Ductal_cells	1929
GGTGGCTCATGTGGTT-1_1_1_1_1_1_1	NT	CAFs	586
GGTTCTCTCCGTCCTA-1_1_1_1_1_1_1	NT	CAFs	1123
GGTTGTAAGTAGAGTT-1_1_1_1_1_1_1	NT	CAFs	1200
GTAACACCACTGGATT-1_1_1_1_1_1_1	NT	NK_cells	765
GTAACACTCAGCTTCC-1_1_1_1_1_1_1	NT	Others	460
GTAACCACATCATCCC-1_1_1_1_1_1_1	NT	Ductal_cells	1008
GTACAACCATACTTTC-1_1_1_1_1_1_1	NT	NK_cells	318
GTACAGTCAACGTATC-1_1_1_1_1_1_1	NT	Ductal_cells	1077
GTAGAAAGTGTATTCG-1_1_1_1_1_1_1	NT	Ductal_cells	1573
GTAGAGGAGGGCTGAT-1_1_1_1_1_1_1	NT	Ductal_cells	1244
GTAGCTAAGAATAGTC-1_1_1_1_1_1_1	NT	Others	556
GTAGCTAGTAGGGTAC-1_1_1_1_1_1_1	NT	Others	980
GTAGGAGGTAACTAAG-1_1_1_1_1_1_1	NT	NK_cells	232
GTAGGAGGTATCGTTG-1_1_1_1_1_1_1	NT	Others	1104
GTAGGTTTCGGAGCAA-1_1_1_1_1_1_1	NT	NK_cells	292
GTAGTACCAGTACTAC-1_1_1_1_1_1_1	NT	NK_cells	681
GTCACTCAGCTGCCTG-1_1_1_1_1_1_1	NT	Others	990
GTCAGCGCACTTCCTG-1_1_1_1_1_1_1	NT	Ductal_cells	1992
GTCATTTAGCATTTGC-1_1_1_1_1_1_1	NT	Others	614
GTCATTTGTCGTTATG-1_1_1_1_1_1_1	NT	NK_cells	378
GTCCCATCACACGCCA-1_1_1_1_1_1_1	NT	CAFs	429
GTCCCATCAGTATACC-1_1_1_1_1_1_1	NT	Others	1377
GTCCTCATCTCAGTCC-1_1_1_1_1_1_1	NT	NK_cells	548
GTCGTAAAGAGGATGA-1_1_1_1_1_1_1	NT	NK_cells	627
GTCTACCGTTCCACAA-1_1_1_1_1_1_1	NT	NK_cells	224
GTCTAGACAGGACATG-1_1_1_1_1_1_1	NT	NK_cells	594
GTCTCACAGGGTTGCA-1_1_1_1_1_1_1	NT	NK_cells	588
GTCTCACGTAACATAG-1_1_1_1_1_1_1	NT	CAFs	1684
GTCTCACGTACAGTTC-1_1_1_1_1_1_1	NT	CAFs	697
GTCTGTCCACAAGGTG-1_1_1_1_1_1_1	NT	Ductal_cells	1020
GTGACGCTCCTTACCG-1_1_1_1_1_1_1	NT	Others	712
GTGAGCCCACAAAGCG-1_1_1_1_1_1_1	NT	Ductal_cells	464
GTGAGGACATTGTAGC-1_1_1_1_1_1_1	NT	Ductal_cells	553
GTGATGTCAACCAACT-1_1_1_1_1_1_1	NT	CAFs	180
GTGCACGGTATGGAAT-1_1_1_1_1_1_1	NT	Ductal_cells	1783
GTGCAGCCAGGCTATT-1_1_1_1_1_1_1	NT	NK_cells	631
GTGCAGCTCAAAGGTA-1_1_1_1_1_1_1	NT	Ductal_cells	863
GTGCGTGTCAGCCTTC-1_1_1_1_1_1_1	NT	Ductal_cells	1541
GTGCTGGCACAATGCT-1_1_1_1_1_1_1	NT	Ductal_cells	581
GTGGAAGGTGGAGGTT-1_1_1_1_1_1_1	NT	Ductal_cells	969
GTGGAGAAGAATTGTG-1_1_1_1_1_1_1	NT	CAFs	647
GTGGAGAGTTCAGCTA-1_1_1_1_1_1_1	NT	Others	754
GTGGCGTAGTTCCAGT-1_1_1_1_1_1_1	NT	NK_cells	745
GTGGGAAGTTACGTAC-1_1_1_1_1_1_1	NT	Ductal_cells	1042
GTGGTTAAGCTCGAAG-1_1_1_1_1_1_1	NT	NK_cells	924
GTGTAACAGATAACGT-1_1_1_1_1_1_1	NT	Ductal_cells	1295
GTGTAACTCAAGCGTT-1_1_1_1_1_1_1	NT	Ductal_cells	1418
GTGTCCTCAAGCTGTT-1_1_1_1_1_1_1	NT	Ductal_cells	877
GTGTGATTCAGCGGAA-1_1_1_1_1_1_1	NT	NK_cells	590
GTGTGGCTCGGTATGT-1_1_1_1_1_1_1	NT	NK_cells	699
GTGTTCCTCAAAGCCT-1_1_1_1_1_1_1	NT	CAFs	1113
GTTACCCGTAGCTGTT-1_1_1_1_1_1_1	NT	Others	166
GTTACCCGTGTGAGCA-1_1_1_1_1_1_1	NT	Ductal_cells	1485
GTTATGGCAGGAACCA-1_1_1_1_1_1_1	NT	Ductal_cells	882
GTTATGGTCGCGTTTC-1_1_1_1_1_1_1	NT	NK_cells	284
GTTCATTTCGACACTA-1_1_1_1_1_1_1	NT	NK_cells	655
GTTCATTTCGTCACCT-1_1_1_1_1_1_1	NT	CAFs	1017
GTTCCGTAGATGAATC-1_1_1_1_1_1_1	NT	Ductal_cells	1104
GTTCCGTCAGAATTCC-1_1_1_1_1_1_1	NT	Ductal_cells	2063
GTTCTATCAGAAACCG-1_1_1_1_1_1_1	NT	CAFs	835
GTTGAACAGCTGGAGT-1_1_1_1_1_1_1	NT	NK_cells	349
GTTGCTCCAGTAGAAT-1_1_1_1_1_1_1	NT	CAFs	927
GTTGTAGAGTTGTCAC-1_1_1_1_1_1_1	NT	NK_cells	119
GTTGTAGTCAACGTGT-1_1_1_1_1_1_1	NT	NK_cells	237
GTTGTCCCAAGTCCCG-1_1_1_1_1_1_1	NT	NK_cells	218
GTTGTCCCACGATAGG-1_1_1_1_1_1_1	NT	NK_cells	635
GTTGTCCGTGGCGTAA-1_1_1_1_1_1_1	NT	CAFs	969
GTTGTGACAAAGACGC-1_1_1_1_1_1_1	NT	NK_cells	329
GTTGTGAGTTGTCTAG-1_1_1_1_1_1_1	NT	NK_cells	646
GTTGTGATCTTAAGGC-1_1_1_1_1_1_1	NT	CAFs	664
GTTTACTAGGCCCACT-1_1_1_1_1_1_1	NT	NK_cells	229
TAACACGAGCACTCAT-1_1_1_1_1_1_1	NT	NK_cells	1006
TAACACGTCATTCTTG-1_1_1_1_1_1_1	NT	CAFs	1030
TAACCAGGTCTAACTG-1_1_1_1_1_1_1	NT	Ductal_cells	1179
TAAGCACGTCTGTTCC-1_1_1_1_1_1_1	NT	Ductal_cells	1224
TAAGCCAAGGCCTAGA-1_1_1_1_1_1_1	NT	Ductal_cells	2075
TAAGCCACAGAGCTAG-1_1_1_1_1_1_1	NT	CAFs	473
TAAGCCATCCAAACCA-1_1_1_1_1_1_1	NT	Ductal_cells	1631
TAAGTCGAGATAACGT-1_1_1_1_1_1_1	NT	NK_cells	194
TAATCTCAGCAGCACA-1_1_1_1_1_1_1	NT	NK_cells	158
TAATCTCAGCTGCCAC-1_1_1_1_1_1_1	NT	CAFs	520
TAATTCCCAGCACAGA-1_1_1_1_1_1_1	NT	NK_cells	142
TACACCCAGTTTCTTC-1_1_1_1_1_1_1	NT	Ductal_cells	1116
TACAGGTTCCTGTACC-1_1_1_1_1_1_1	NT	NK_cells	674
TACCCGTCAGATACCT-1_1_1_1_1_1_1	NT	Others	169
TACGGGCTCAAGAGTA-1_1_1_1_1_1_1	NT	Others	1041
TACGGGCTCGCATGAT-1_1_1_1_1_1_1	NT	CAFs	231
TACGTCCAGAGAGGGC-1_1_1_1_1_1_1	NT	CAFs	298
TACTTACAGTAAATGC-1_1_1_1_1_1_1	NT	Ductal_cells	1439
TAGAGTCCAGTTGTTG-1_1_1_1_1_1_1	NT	NK_cells	60
TAGATCGGTAATGCTC-1_1_1_1_1_1_1	NT	Others	1026
TAGCACAGTATGTGTC-1_1_1_1_1_1_1	NT	NK_cells	639
TAGGAGGAGGGCAACT-1_1_1_1_1_1_1	NT	NK_cells	667
TAGGAGGTCGATACAC-1_1_1_1_1_1_1	NT	NK_cells	110
TAGGGTTCATATCGGT-1_1_1_1_1_1_1	NT	Ductal_cells	1823
TAGGTACAGAGTGACC-1_1_1_1_1_1_1	NT	Others	623
TAGGTACAGATTAGCA-1_1_1_1_1_1_1	NT	NK_cells	137
TAGGTACGTTAATCGC-1_1_1_1_1_1_1	NT	Ductal_cells	2468
TAGGTTGGTAGGGAGG-1_1_1_1_1_1_1	NT	CAFs	618
TAGTGCAAGATGCTTC-1_1_1_1_1_1_1	NT	Others	144
TATACCTAGTTTCGGT-1_1_1_1_1_1_1	NT	CAFs	1624
TATACCTCAATTGCAC-1_1_1_1_1_1_1	NT	NK_cells	108
TATATCCGTCACAATC-1_1_1_1_1_1_1	NT	CAFs	320
TATATCCTCCTTATCA-1_1_1_1_1_1_1	NT	CAFs	537
TATCAGGCAGCACACC-1_1_1_1_1_1_1	NT	Others	909
TATCGCCAGAGCAGAA-1_1_1_1_1_1_1	NT	NK_cells	680
TATTCCACAATAGAGT-1_1_1_1_1_1_1	NT	Ductal_cells	1007
TATTGCTAGTGCTCAT-1_1_1_1_1_1_1	NT	Others	573
TATTGCTCATGCCATA-1_1_1_1_1_1_1	NT	Ductal_cells	993
TATTGGGGTGCTTATG-1_1_1_1_1_1_1	NT	Ductal_cells	861
TATTTCGAGGCTTTCA-1_1_1_1_1_1_1	NT	Ductal_cells	969
TATTTCGTCCATTCAT-1_1_1_1_1_1_1	NT	NK_cells	1499
TCAAGACCACGACGCT-1_1_1_1_1_1_1	NT	Ductal_cells	867
TCAAGTGAGGACAACC-1_1_1_1_1_1_1	NT	NK_cells	97
TCAAGTGCAAATGAAC-1_1_1_1_1_1_1	NT	NK_cells	724
TCAAGTGGTCCCGTGA-1_1_1_1_1_1_1	NT	Ductal_cells	826
TCAATCTCACTGAGGA-1_1_1_1_1_1_1	NT	Ductal_cells	1283
TCAATCTCAGTTTCGA-1_1_1_1_1_1_1	NT	NK_cells	101
TCACAAGGTTTACTTC-1_1_1_1_1_1_1	NT	NK_cells	655
TCACACCAGCTCCATA-1_1_1_1_1_1_1	NT	Ductal_cells	1086
TCACACCCATCACCAA-1_1_1_1_1_1_1	NT	CAFs	841
TCACACCTCATACGAC-1_1_1_1_1_1_1	NT	Ductal_cells	1657
TCACATTCAATAGGGC-1_1_1_1_1_1_1	NT	CAFs	520
TCACGCTAGACTCCGC-1_1_1_1_1_1_1	NT	Ductal_cells	1391
TCACGCTTCAGGGATG-1_1_1_1_1_1_1	NT	NK_cells	677
TCAGCAATCTATCCAT-1_1_1_1_1_1_1	NT	NK_cells	484
TCAGCCTGTCAGCGTC-1_1_1_1_1_1_1	NT	NK_cells	675
TCAGGGCGTCGGATTT-1_1_1_1_1_1_1	NT	Others	923
TCAGTCCGTTCTAACG-1_1_1_1_1_1_1	NT	NK_cells	281
TCAGTGACATACCGTA-1_1_1_1_1_1_1	NT	NK_cells	542
TCAGTGATCTGGACTA-1_1_1_1_1_1_1	NT	Ductal_cells	1960
TCAGTTTAGGACAAGA-1_1_1_1_1_1_1	NT	Others	301
TCATGAGAGATCCCAT-1_1_1_1_1_1_1	NT	CAFs	608
TCATGCCCACGCTTAA-1_1_1_1_1_1_1	NT	Others	587
TCATGCCGTAACATGA-1_1_1_1_1_1_1	NT	NK_cells	356
TCATGGACACCCAATA-1_1_1_1_1_1_1	NT	NK_cells	269
TCATTACGTTCGGTAT-1_1_1_1_1_1_1	NT	Ductal_cells	826
TCATTCACAATACCTG-1_1_1_1_1_1_1	NT	CAFs	433
TCATTGTGTCTCACAA-1_1_1_1_1_1_1	NT	NK_cells	694
TCATTGTTCGTAGTGT-1_1_1_1_1_1_1	NT	Others	655
TCCACCAGTGGCTTGC-1_1_1_1_1_1_1	NT	NK_cells	395
TCCACGTGTTGTGTAC-1_1_1_1_1_1_1	NT	Ductal_cells	686
TCCATCGCAGGCGTTC-1_1_1_1_1_1_1	NT	Ductal_cells	1798
TCCGAAAAGATAGGGA-1_1_1_1_1_1_1	NT	NK_cells	508
TCCGAAAAGCTCAGAG-1_1_1_1_1_1_1	NT	Ductal_cells	959
TCCGATCCATAGTCAC-1_1_1_1_1_1_1	NT	Ductal_cells	1249
TCCGGGACATAGTCAC-1_1_1_1_1_1_1	NT	CAFs	675
TCCGGGAGTAGTGATA-1_1_1_1_1_1_1	NT	NK_cells	76
TCCTCCCGTAAGCGGT-1_1_1_1_1_1_1	NT	NK_cells	261
TCCTCGAGTATTAAGG-1_1_1_1_1_1_1	NT	Ductal_cells	1346
TCCTCTTTCAACTCTT-1_1_1_1_1_1_1	NT	Ductal_cells	1283
TCCTGCAGTTTCCCAC-1_1_1_1_1_1_1	NT	CAFs	1560
TCCTTTCTCTGTCCGT-1_1_1_1_1_1_1	NT	NK_cells	551
TCGAAGTCAGTCACGC-1_1_1_1_1_1_1	NT	Ductal_cells	1641
TCGATTTAGACGGTCA-1_1_1_1_1_1_1	NT	NK_cells	268
TCGCAGGAGTAAACTG-1_1_1_1_1_1_1	NT	CAFs	400
TCGCAGGTCGGCTCTT-1_1_1_1_1_1_1	NT	Ductal_cells	702
TCGCTCACATGAGGGT-1_1_1_1_1_1_1	NT	Ductal_cells	1673
TCGCTTGGTAACAGTA-1_1_1_1_1_1_1	NT	NK_cells	619
TCGGGACTCCACGGAC-1_1_1_1_1_1_1	NT	NK_cells	379
TCGGTCTAGGCCCGTT-1_1_1_1_1_1_1	NT	NK_cells	658
TCGTAGAAGTCAGGGT-1_1_1_1_1_1_1	NT	NK_cells	172
TCGTGGGAGTCGAATA-1_1_1_1_1_1_1	NT	NK_cells	200
TCGTGGGTCGCAGTGC-1_1_1_1_1_1_1	NT	Ductal_cells	707
TCTATACTCGGTCTGG-1_1_1_1_1_1_1	NT	Ductal_cells	613
TCTATCAGTGGCATCC-1_1_1_1_1_1_1	NT	Ductal_cells	1070
TCTCAGCTCCGTACGG-1_1_1_1_1_1_1	NT	NK_cells	302
TCTCAGCTCGCCTATC-1_1_1_1_1_1_1	NT	NK_cells	232
TCTCCGAAGTGGAATT-1_1_1_1_1_1_1	NT	NK_cells	600
TCTCCGACATCATTGG-1_1_1_1_1_1_1	NT	Ductal_cells	2097
TCTCCGAGTTATAGAG-1_1_1_1_1_1_1	NT	CAFs	267
TCTCCGATCTACGGTA-1_1_1_1_1_1_1	NT	CAFs	501
TCTGCCAAGGATCATA-1_1_1_1_1_1_1	NT	Others	1464
TCTTAGTAGCGTGTTT-1_1_1_1_1_1_1	NT	NK_cells	175
TCTTAGTAGTTGGAGC-1_1_1_1_1_1_1	NT	Others	1211
TCTTAGTCACAGCCAC-1_1_1_1_1_1_1	NT	NK_cells	653
TCTTAGTTCTCTCGAC-1_1_1_1_1_1_1	NT	Ductal_cells	1580
TCTTGCGCACACCTGG-1_1_1_1_1_1_1	NT	Others	128
TCTTGCGTCAGATTGC-1_1_1_1_1_1_1	NT	NK_cells	688
TCTTTGAAGTACAACA-1_1_1_1_1_1_1	NT	Others	800
TGAACGTGTACCGGAA-1_1_1_1_1_1_1	NT	NK_cells	168
TGAACGTGTGCGGATA-1_1_1_1_1_1_1	NT	NK_cells	354
TGAATCGCAGCCTATA-1_1_1_1_1_1_1	NT	NK_cells	102
TGAATGCTCTGGTCAA-1_1_1_1_1_1_1	NT	CAFs	420
TGACCCTAGTATCCTG-1_1_1_1_1_1_1	NT	Others	204
TGACCCTGTAGCACAG-1_1_1_1_1_1_1	NT	Ductal_cells	1351
TGACCCTGTGTTTCTT-1_1_1_1_1_1_1	NT	NK_cells	660
TGACCCTGTTCTTGCC-1_1_1_1_1_1_1	NT	CAFs	682
TGACTCCGTAATGCGG-1_1_1_1_1_1_1	NT	Others	795
TGACTCCTCCCTGTTG-1_1_1_1_1_1_1	NT	NK_cells	317
TGAGACTAGGCACTCC-1_1_1_1_1_1_1	NT	NK_cells	293
TGAGCATAGCTGACTT-1_1_1_1_1_1_1	NT	Others	774
TGAGCATCAGTCGGTC-1_1_1_1_1_1_1	NT	CAFs	517
TGAGCATGTATAGGAT-1_1_1_1_1_1_1	NT	NK_cells	83
TGAGCGCAGTTGGAGC-1_1_1_1_1_1_1	NT	CAFs	607
TGAGGAGGTTCCAAAC-1_1_1_1_1_1_1	NT	NK_cells	265
TGAGGGACAGCACGAA-1_1_1_1_1_1_1	NT	Others	355
TGAGGGAGTTCGTTCC-1_1_1_1_1_1_1	NT	CAFs	869
TGAGGTTCAGAGGGTT-1_1_1_1_1_1_1	NT	CAFs	749
TGAGGTTTCTGTGCGG-1_1_1_1_1_1_1	NT	NK_cells	408
TGAGTCACATAGATGA-1_1_1_1_1_1_1	NT	NK_cells	155
TGATCTTTCGCGGTAC-1_1_1_1_1_1_1	NT	NK_cells	870
TGATCTTTCGCTGATA-1_1_1_1_1_1_1	NT	CAFs	360
TGATGCAGTACCTATG-1_1_1_1_1_1_1	NT	CAFs	1017
TGATTCTCAAGCTGCC-1_1_1_1_1_1_1	NT	Ductal_cells	1788
TGATTCTCAGCGTGAA-1_1_1_1_1_1_1	NT	Others	753
TGATTCTTCACATACG-1_1_1_1_1_1_1	NT	Ductal_cells	1429
TGCACGGAGAAGCTCG-1_1_1_1_1_1_1	NT	Ductal_cells	1452
TGCAGATGTGACTAAA-1_1_1_1_1_1_1	NT	NK_cells	55
TGCAGATGTTCGGCGT-1_1_1_1_1_1_1	NT	Ductal_cells	959
TGCAGGCTCGCCGATG-1_1_1_1_1_1_1	NT	NK_cells	598
TGCATCCCACAATGAA-1_1_1_1_1_1_1	NT	CAFs	642
TGCATCCGTTGGAGGT-1_1_1_1_1_1_1	NT	NK_cells	298
TGCATCCTCATGCTAG-1_1_1_1_1_1_1	NT	Ductal_cells	728
TGCATGAAGAGGCGGA-1_1_1_1_1_1_1	NT	NK_cells	595
TGCATGAGTGCGTTTA-1_1_1_1_1_1_1	NT	Others	421
TGCATGAGTTGATGTC-1_1_1_1_1_1_1	NT	Ductal_cells	1532
TGCATGATCCATTGCC-1_1_1_1_1_1_1	NT	CAFs	577
TGCATGATCTTGTTAC-1_1_1_1_1_1_1	NT	Ductal_cells	647
TGCCGAGCAGCGGTTC-1_1_1_1_1_1_1	NT	NK_cells	618
TGCCGAGCATAGACTC-1_1_1_1_1_1_1	NT	Ductal_cells	2337
TGCCGAGGTCCATCTC-1_1_1_1_1_1_1	NT	CAFs	359
TGCGATAAGTGACCTT-1_1_1_1_1_1_1	NT	CAFs	796
TGCGATACACTGTCCT-1_1_1_1_1_1_1	NT	CAFs	352
TGCGATATCAAGTCTG-1_1_1_1_1_1_1	NT	NK_cells	88
TGCGGCAAGCCTGAGA-1_1_1_1_1_1_1	NT	Others	107
TGCGGGTGTCTGTGGC-1_1_1_1_1_1_1	NT	Others	445
TGCGGGTGTCTTGCTC-1_1_1_1_1_1_1	NT	CAFs	1329
TGCGGGTGTGGACTGA-1_1_1_1_1_1_1	NT	Ductal_cells	660
TGCTCCAGTAGCGTAG-1_1_1_1_1_1_1	NT	NK_cells	123
TGCTCCATCGGCATCG-1_1_1_1_1_1_1	NT	Ductal_cells	538
TGCTCGTAGACTCGAG-1_1_1_1_1_1_1	NT	NK_cells	274
TGCTCGTAGTGATAGT-1_1_1_1_1_1_1	NT	NK_cells	612
TGCTGAATCATAGACC-1_1_1_1_1_1_1	NT	Others	1609
TGCTGAATCCAGCACG-1_1_1_1_1_1_1	NT	NK_cells	1467
TGCTTCGAGATGCTAA-1_1_1_1_1_1_1	NT	NK_cells	236
TGCTTCGAGCCTCACG-1_1_1_1_1_1_1	NT	Others	205
TGCTTCGAGTTCATGC-1_1_1_1_1_1_1	NT	NK_cells	117
TGCTTGCAGGCTTCCG-1_1_1_1_1_1_1	NT	NK_cells	291
TGCTTGCTCCCGAGGT-1_1_1_1_1_1_1	NT	Ductal_cells	1488
TGGAACTCATAGCACT-1_1_1_1_1_1_1	NT	Others	489
TGGAGAGTCACTTCTA-1_1_1_1_1_1_1	NT	NK_cells	215
TGGAGGAGTGGGTATG-1_1_1_1_1_1_1	NT	Ductal_cells	1006
TGGAGGATCAAGGAGC-1_1_1_1_1_1_1	NT	CAFs	342
TGGATCACAGCTCGGT-1_1_1_1_1_1_1	NT	NK_cells	676
TGGATCATCAGCCTCT-1_1_1_1_1_1_1	NT	NK_cells	628
TGGATGTAGTATGCAA-1_1_1_1_1_1_1	NT	NK_cells	283
TGGATGTCAAGACGGT-1_1_1_1_1_1_1	NT	NK_cells	634
TGGGAAGTCCTTGAAG-1_1_1_1_1_1_1	NT	NK_cells	640
TGGGAGATCGATGGAG-1_1_1_1_1_1_1	NT	NK_cells	339
TGGGCTGGTCGTCAGC-1_1_1_1_1_1_1	NT	NK_cells	595
TGGGTTAAGACTCTAC-1_1_1_1_1_1_1	NT	Ductal_cells	1685
TGGGTTAAGATTGGGC-1_1_1_1_1_1_1	NT	NK_cells	571
TGGTAGTAGTCGAAGC-1_1_1_1_1_1_1	NT	CAFs	589
TGGTGATCAACCGCCA-1_1_1_1_1_1_1	NT	NK_cells	1080
TGGTGATCAATCAGCT-1_1_1_1_1_1_1	NT	Ductal_cells	572
TGGTGATGTTAGTTCG-1_1_1_1_1_1_1	NT	NK_cells	629
TGGTTAGAGAACAGGA-1_1_1_1_1_1_1	NT	NK_cells	83
TGGTTAGGTGACTGAG-1_1_1_1_1_1_1	NT	NK_cells	645
TGTAACGTCATTGCCC-1_1_1_1_1_1_1	NT	NK_cells	296
TGTACAGTCAAACCCA-1_1_1_1_1_1_1	NT	Ductal_cells	508
TGTAGACAGCTCGTGC-1_1_1_1_1_1_1	NT	NK_cells	655
TGTAGACCACCCAATA-1_1_1_1_1_1_1	NT	Others	359
TGTCCACAGTTGCGAG-1_1_1_1_1_1_1	NT	NK_cells	593
TGTCCTGGTAGTTAGA-1_1_1_1_1_1_1	NT	Ductal_cells	1220
TGTGAGTAGAAGCCTG-1_1_1_1_1_1_1	NT	Ductal_cells	859
TGTGAGTCAATGAGCG-1_1_1_1_1_1_1	NT	CAFs	517
TGTGAGTGTGGCCCAT-1_1_1_1_1_1_1	NT	Others	245
TGTGAGTTCCACGTGG-1_1_1_1_1_1_1	NT	CAFs	896
TGTGCGGCAGGAGACT-1_1_1_1_1_1_1	NT	CAFs	422
TGTGCGGTCATCTCTA-1_1_1_1_1_1_1	NT	Ductal_cells	977
TGTGTGATCCGGTAGC-1_1_1_1_1_1_1	NT	CAFs	1319
TGTTCCGAGGAAGTGA-1_1_1_1_1_1_1	NT	NK_cells	361
TGTTCCGAGTCGAAAT-1_1_1_1_1_1_1	NT	Ductal_cells	593
TGTTCCGCAAGCCATT-1_1_1_1_1_1_1	NT	Ductal_cells	1186
TGTTCTAGTACAAACA-1_1_1_1_1_1_1	NT	Ductal_cells	1091
TGTTGGACATCCTGTC-1_1_1_1_1_1_1	NT	NK_cells	286
TGTTGGAGTGCACATT-1_1_1_1_1_1_1	NT	NK_cells	118
TGTTTGTAGCAGAAAG-1_1_1_1_1_1_1	NT	NK_cells	96
TTACCATCAAACACGG-1_1_1_1_1_1_1	NT	NK_cells	448
TTACCATTCATTGCGA-1_1_1_1_1_1_1	NT	Others	261
TTACGCCGTTAGTTCG-1_1_1_1_1_1_1	NT	NK_cells	201
TTACTGTTCCATATGG-1_1_1_1_1_1_1	NT	NK_cells	85
TTACTGTTCGCTTGAA-1_1_1_1_1_1_1	NT	Ductal_cells	1594
TTAGGGTTCTGAGTCA-1_1_1_1_1_1_1	NT	Ductal_cells	4424
TTCACGCGTCAGCTTA-1_1_1_1_1_1_1	NT	CAFs	245
TTCATGTCAATACGCT-1_1_1_1_1_1_1	NT	CAFs	394
TTCCACGTCCAACTGA-1_1_1_1_1_1_1	NT	CAFs	1701
TTCCTCTCATTGTAGC-1_1_1_1_1_1_1	NT	CAFs	536
TTCGATTCAATGAGCG-1_1_1_1_1_1_1	NT	NK_cells	596
TTCTGTAGTTGTAAAG-1_1_1_1_1_1_1	NT	NK_cells	146
TTCTGTATCAGTGGGA-1_1_1_1_1_1_1	NT	Ductal_cells	1207
TTCTTGAAGTAAACTG-1_1_1_1_1_1_1	NT	Ductal_cells	1324
TTGAACGCATCTGTTT-1_1_1_1_1_1_1	NT	Others	480
TTGAGTGCACTACCGG-1_1_1_1_1_1_1	NT	NK_cells	566
TTGATGGTCAGGAAGC-1_1_1_1_1_1_1	NT	NK_cells	405
TTGCATTAGCACAAAT-1_1_1_1_1_1_1	NT	NK_cells	121
TTGCATTTCGGAACTT-1_1_1_1_1_1_1	NT	NK_cells	618
TTGCGTCTCTGAGTCA-1_1_1_1_1_1_1	NT	CAFs	825
TTGCTGCAGGACCCAA-1_1_1_1_1_1_1	NT	Ductal_cells	1355
TTGCTGCAGGCTTAGG-1_1_1_1_1_1_1	NT	Ductal_cells	541
TTGCTGCTCAAGGAGC-1_1_1_1_1_1_1	NT	Ductal_cells	1804
TTGCTGCTCGCTGCGA-1_1_1_1_1_1_1	NT	NK_cells	673
TTGGATGGTGTAGTGG-1_1_1_1_1_1_1	NT	CAFs	331
TTGGGATGTTCTATCT-1_1_1_1_1_1_1	NT	NK_cells	738
TTGGGCGGTGAAGCGT-1_1_1_1_1_1_1	NT	NK_cells	646
TTGGGCGTCCACCCTA-1_1_1_1_1_1_1	NT	NK_cells	367
TTGGTTTTCTAGGAAA-1_1_1_1_1_1_1	NT	Ductal_cells	1348
TTGTGTTCACAAGCTT-1_1_1_1_1_1_1	NT	Ductal_cells	759
TTGTGTTTCAACTGGT-1_1_1_1_1_1_1	NT	NK_cells	281
TTGTGTTTCTTCGATT-1_1_1_1_1_1_1	NT	Ductal_cells	1819
TTGTTCAAGTACGTCT-1_1_1_1_1_1_1	NT	Ductal_cells	1626
TTGTTGTCAACGCATT-1_1_1_1_1_1_1	NT	Others	166
TTGTTGTTCCCAAGCG-1_1_1_1_1_1_1	NT	Others	137
TTGTTTGCACGTGAGA-1_1_1_1_1_1_1	NT	NK_cells	580
TTTACCAAGTGGGAAA-1_1_1_1_1_1_1	NT	Ductal_cells	582
TTTACGTAGGATACGC-1_1_1_1_1_1_1	NT	NK_cells	137
TTTACGTCATCCGATA-1_1_1_1_1_1_1	NT	Ductal_cells	1857
TTTACTGAGCCGATCC-1_1_1_1_1_1_1	NT	NK_cells	139
TTTACTGCAACGATCT-1_1_1_1_1_1_1	NT	CAFs	261
TTTAGTCCAAATTGGA-1_1_1_1_1_1_1	NT	Ductal_cells	1882
TTTAGTCGTGTCCGTG-1_1_1_1_1_1_1	NT	Ductal_cells	808
TTTCACAAGGGATGTC-1_1_1_1_1_1_1	NT	Others	176
TTTCACATCGGTGTAT-1_1_1_1_1_1_1	NT	NK_cells	666
TTTCAGTCACTGTGAT-1_1_1_1_1_1_1	NT	NK_cells	207
TTTCAGTGTAGCGCTC-1_1_1_1_1_1_1	NT	NK_cells	62
TTTCATGGTCAGACTT-1_1_1_1_1_1_1	NT	NK_cells	655
TTTCCTCGTTTCACAG-1_1_1_1_1_1_1	NT	Ductal_cells	587
TTTCGATGTCTTGCTC-1_1_1_1_1_1_1	NT	NK_cells	19
TTTCGATTCATTCATC-1_1_1_1_1_1_1	NT	NK_cells	84
TTTGACTAGGGCAGGA-1_1_1_1_1_1_1	NT	NK_cells	165
TTTGATCAGGTTATAG-1_1_1_1_1_1_1	NT	Ductal_cells	1423
TTTGGAGGTAGCGCTC-1_1_1_1_1_1_1	NT	Ductal_cells	984
TTTGGAGTCTGTCCGT-1_1_1_1_1_1_1	NT	CAFs	638
TTTGGTTCATTATGCG-1_1_1_1_1_1_1	NT	NK_cells	596
TTTGGTTTCGACATCA-1_1_1_1_1_1_1	NT	NK_cells	1464
TTTGTTGCAATGAAAC-1_1_1_1_1_1_1	NT	Ductal_cells	949
TTTGTTGTCGACGAGA-1_1_1_1_1_1_1	NT	NK_cells	685
AAACCCAAGGGTCACA-1_1_1_1_1_1_1	NT	NK_cells	732
AAACGAAGTACTCGCG-1_1_1_1_1_1_1	NT	NK_cells	562
AAAGAACCAGGTTCGC-1_1_1_1_1_1_1	NT	NK_cells	678
AAAGGATAGAGAGCCT-1_1_1_1_1_1_1	NT	NK_cells	569
AAAGGATCAGAGGCTA-1_1_1_1_1_1_1	NT	NK_cells	599
AAAGGATGTACGATCT-1_1_1_1_1_1_1	NT	NK_cells	614
AAAGGATTCTCCCATG-1_1_1_1_1_1_1	NT	NK_cells	611
AAAGTCCGTGAATTAG-1_1_1_1_1_1_1	NT	NK_cells	1220
AAAGTGATCCCAGGAC-1_1_1_1_1_1_1	NT	NK_cells	801
AAATGGAGTTGAGGAC-1_1_1_1_1_1_1	NT	NK_cells	708
AACAAAGTCTAGCCAA-1_1_1_1_1_1_1	NT	NK_cells	1224
AACAAGAGTTTGGGTT-1_1_1_1_1_1_1	NT	NK_cells	232
AACAAGATCTACGGTA-1_1_1_1_1_1_1	NT	NK_cells	1365
AACCAACTCACGAGGA-1_1_1_1_1_1_1	NT	Ductal_cells	959
AACCACAGTGACGCCT-1_1_1_1_1_1_1	NT	NK_cells	597
AACCCAAAGGTTCTAC-1_1_1_1_1_1_1	NT	NK_cells	626
AACCCAACATTGGATC-1_1_1_1_1_1_1	NT	NK_cells	573
AACCTGACAGACTCTA-1_1_1_1_1_1_1	NT	NK_cells	1361
AACCTGAGTAACACCT-1_1_1_1_1_1_1	NT	NK_cells	1053
AACCTGATCGTTTACT-1_1_1_1_1_1_1	NT	NK_cells	225
AACCTTTCACCAACAT-1_1_1_1_1_1_1	NT	NK_cells	665
AACCTTTCAGGATTCT-1_1_1_1_1_1_1	NT	NK_cells	677
AACGGGAAGTATTGCC-1_1_1_1_1_1_1	NT	NK_cells	636
AACGTCACAAGATGTA-1_1_1_1_1_1_1	NT	NK_cells	1061
AACGTCATCCCAAGCG-1_1_1_1_1_1_1	NT	NK_cells	758
AACTTCTCATGACAAA-1_1_1_1_1_1_1	NT	NK_cells	281
AACTTCTTCTCCCATG-1_1_1_1_1_1_1	NT	NK_cells	819
AAGAACACAAATGCTC-1_1_1_1_1_1_1	NT	NK_cells	230
AAGAACAGTTCAAGGG-1_1_1_1_1_1_1	NT	NK_cells	260
AAGACAAAGAGAGCCT-1_1_1_1_1_1_1	NT	NK_cells	594
AAGATAGGTCATCCCT-1_1_1_1_1_1_1	NT	NK_cells	1213
AAGATAGTCAGCTGAT-1_1_1_1_1_1_1	NT	NK_cells	680
AAGCGAGAGTCACTCA-1_1_1_1_1_1_1	NT	NK_cells	1193
AAGCGTTGTACCAGAG-1_1_1_1_1_1_1	NT	NK_cells	667
AAGCGTTTCAACCTTT-1_1_1_1_1_1_1	NT	NK_cells	1693
AAGTACCTCTACCAGA-1_1_1_1_1_1_1	NT	NK_cells	671
AAGTGAAAGGCGTTGA-1_1_1_1_1_1_1	NT	NK_cells	599
AATAGAGGTGGAAATT-1_1_1_1_1_1_1	NT	NK_cells	605
AATCACGTCCCTCATG-1_1_1_1_1_1_1	NT	NK_cells	961
AATCACGTCCGATGTA-1_1_1_1_1_1_1	NT	NK_cells	633
AATCGACTCAGGAGAC-1_1_1_1_1_1_1	NT	NK_cells	729
AATGACCCATAATCCG-1_1_1_1_1_1_1	NT	NK_cells	660
AATGCCATCACCTCAC-1_1_1_1_1_1_1	NT	NK_cells	749
AATGGAAGTGCCTATA-1_1_1_1_1_1_1	NT	Others	1410
AATGGAAGTGGCCCAT-1_1_1_1_1_1_1	NT	NK_cells	912
AATGGAAGTGTCCACG-1_1_1_1_1_1_1	NT	NK_cells	587
AATGGAATCCGCACGA-1_1_1_1_1_1_1	NT	NK_cells	1054
AATGGAATCCTCCACA-1_1_1_1_1_1_1	NT	NK_cells	762
AATGGCTAGTCCGCGT-1_1_1_1_1_1_1	NT	NK_cells	1783
AATTCCTGTAGCTGTT-1_1_1_1_1_1_1	NT	NK_cells	654
AATTCCTTCTCCCATG-1_1_1_1_1_1_1	NT	NK_cells	524
AATTCCTTCTTTCAGT-1_1_1_1_1_1_1	NT	NK_cells	613
AATTTCCCAGGTGTTT-1_1_1_1_1_1_1	NT	NK_cells	1115
ACAAGCTAGGGCAATC-1_1_1_1_1_1_1	NT	NK_cells	552
ACAAGCTCACCCATAA-1_1_1_1_1_1_1	NT	NK_cells	842
ACAAGCTCAGTAGAAT-1_1_1_1_1_1_1	NT	NK_cells	188
ACAAGCTGTGCAAGAC-1_1_1_1_1_1_1	NT	NK_cells	1189
ACACTGACACAGAGAC-1_1_1_1_1_1_1	NT	NK_cells	1019
ACAGAAATCAGACCCG-1_1_1_1_1_1_1	NT	NK_cells	987
ACAGGGACAGTAACGG-1_1_1_1_1_1_1	NT	NK_cells	658
ACATCCCCATGGCACC-1_1_1_1_1_1_1	NT	NK_cells	820
ACATCCCGTCTCGCGA-1_1_1_1_1_1_1	NT	NK_cells	625
ACATTTCAGTAAATGC-1_1_1_1_1_1_1	NT	NK_cells	615
ACATTTCCAACGAGGT-1_1_1_1_1_1_1	NT	NK_cells	661
ACATTTCTCCTTCAGC-1_1_1_1_1_1_1	NT	NK_cells	590
ACCACAAGTGTGTCGC-1_1_1_1_1_1_1	NT	NK_cells	717
ACCATTTAGTATGACA-1_1_1_1_1_1_1	NT	NK_cells	248
ACCATTTTCCCAGGAC-1_1_1_1_1_1_1	NT	NK_cells	622
ACCCTCAGTGCCTGCA-1_1_1_1_1_1_1	NT	NK_cells	587
ACCCTCATCGAGTTGT-1_1_1_1_1_1_1	NT	NK_cells	898
ACCTGAAAGCGATGGT-1_1_1_1_1_1_1	NT	Others	807
ACGATCACAGCGCTTG-1_1_1_1_1_1_1	NT	NK_cells	204
ACGATGTGTCTACAGT-1_1_1_1_1_1_1	NT	NK_cells	1407
ACGCACGGTTGTGGAG-1_1_1_1_1_1_1	NT	NK_cells	417
ACGGGTCGTGCGAGTA-1_1_1_1_1_1_1	NT	NK_cells	1612
ACGTTCCGTTCTTGTT-1_1_1_1_1_1_1	NT	NK_cells	307
ACTATCTCATGACTAC-1_1_1_1_1_1_1	NT	NK_cells	1294
ACTATCTCATGTTACG-1_1_1_1_1_1_1	NT	NK_cells	755
ACTATTCTCCCATGGG-1_1_1_1_1_1_1	NT	NK_cells	662
ACTCCCACATGTAACC-1_1_1_1_1_1_1	NT	NK_cells	748
ACTCTCGTCAAACTGC-1_1_1_1_1_1_1	NT	NK_cells	400
ACTGATGTCCTACTGC-1_1_1_1_1_1_1	NT	NK_cells	574
ACTGCAAGTTCTCCCA-1_1_1_1_1_1_1	NT	NK_cells	1007
ACTGTCCCAGGTACGA-1_1_1_1_1_1_1	NT	NK_cells	851
ACTGTCCCATGACCCG-1_1_1_1_1_1_1	NT	NK_cells	489
ACTGTGATCAACCCGG-1_1_1_1_1_1_1	NT	NK_cells	1734
ACTTAGGAGGAGCAAA-1_1_1_1_1_1_1	NT	NK_cells	575
ACTTAGGAGGTTGGAC-1_1_1_1_1_1_1	NT	NK_cells	949
ACTTAGGCATGGCTAT-1_1_1_1_1_1_1	NT	NK_cells	1468
ACTTTGTTCACCTGTC-1_1_1_1_1_1_1	NT	NK_cells	1079
ACTTTGTTCCCAGGAC-1_1_1_1_1_1_1	NT	NK_cells	694
ACTTTGTTCGGAACTT-1_1_1_1_1_1_1	NT	NK_cells	604
AGAAGCGCAGGCCTGT-1_1_1_1_1_1_1	NT	NK_cells	1202
AGACCATCAATATCCG-1_1_1_1_1_1_1	NT	Others	1440
AGAGAGCCATTGCAAC-1_1_1_1_1_1_1	NT	NK_cells	1550
AGAGCAGAGCACCGTC-1_1_1_1_1_1_1	NT	NK_cells	1803
AGATAGAAGCGACTTT-1_1_1_1_1_1_1	NT	NK_cells	1187
AGCCACGGTACGATTC-1_1_1_1_1_1_1	NT	NK_cells	638
AGCCAGCTCCCTGTTG-1_1_1_1_1_1_1	NT	NK_cells	1250
AGCGATTAGAGTAACT-1_1_1_1_1_1_1	NT	NK_cells	1297
AGCGATTAGGTGCGAT-1_1_1_1_1_1_1	NT	NK_cells	1071
AGCGATTGTTACGGAG-1_1_1_1_1_1_1	NT	NK_cells	1250
AGCGCCATCCGTGGCA-1_1_1_1_1_1_1	NT	NK_cells	506
AGCGTATTCTTCTAAC-1_1_1_1_1_1_1	NT	NK_cells	1264
AGCTCAAAGAGAGTGA-1_1_1_1_1_1_1	NT	NK_cells	630
AGCTTCCCAGTAACCT-1_1_1_1_1_1_1	NT	NK_cells	1212
AGCTTCCCAGTGTACT-1_1_1_1_1_1_1	NT	NK_cells	736
AGCTTCCCATGTGGTT-1_1_1_1_1_1_1	NT	NK_cells	805
AGCTTCCTCATGACAC-1_1_1_1_1_1_1	NT	NK_cells	1020
AGGACTTTCCCTCGTA-1_1_1_1_1_1_1	NT	NK_cells	876
AGGATAAGTCGGTACC-1_1_1_1_1_1_1	NT	NK_cells	381
AGGATAAGTTGCTCGG-1_1_1_1_1_1_1	NT	NK_cells	610
AGGATCTAGGGTACGT-1_1_1_1_1_1_1	NT	NK_cells	563
AGGATCTGTTCGTTCC-1_1_1_1_1_1_1	NT	NK_cells	591
AGGCATTCACAAAGTA-1_1_1_1_1_1_1	NT	NK_cells	591
AGGCATTGTCCGTACG-1_1_1_1_1_1_1	NT	NK_cells	583
AGGCATTTCATCCCGT-1_1_1_1_1_1_1	NT	NK_cells	676
AGGGCCTCAACTGATC-1_1_1_1_1_1_1	NT	NK_cells	608
AGGGCCTCACAGACGA-1_1_1_1_1_1_1	NT	NK_cells	688
AGGGTCCAGCCGATCC-1_1_1_1_1_1_1	NT	NK_cells	1796
AGGGTGATCCAGTTCC-1_1_1_1_1_1_1	NT	CAFs	1261
AGGTAGGAGATCCCAT-1_1_1_1_1_1_1	NT	NK_cells	783
AGGTAGGTCCATTGGA-1_1_1_1_1_1_1	NT	NK_cells	643
AGGTTGTAGGTGCTAG-1_1_1_1_1_1_1	NT	NK_cells	629
AGTACCACAAACACCT-1_1_1_1_1_1_1	NT	NK_cells	1021
AGTACTGAGTAAACTG-1_1_1_1_1_1_1	NT	NK_cells	834
AGTAGTCGTTTCAGAC-1_1_1_1_1_1_1	NT	NK_cells	1347
AGTCACAAGATGCTAA-1_1_1_1_1_1_1	NT	NK_cells	599
AGTCACAGTTGCCAAT-1_1_1_1_1_1_1	NT	NK_cells	361
AGTCTCCCATGAATAG-1_1_1_1_1_1_1	NT	NK_cells	710
AGTGATCCAAAGACGC-1_1_1_1_1_1_1	NT	NK_cells	1561
AGTGATCCAAGCACAG-1_1_1_1_1_1_1	NT	NK_cells	697
AGTTAGCGTAACTGCT-1_1_1_1_1_1_1	NT	NK_cells	510
AGTTAGCGTGTTACTG-1_1_1_1_1_1_1	NT	NK_cells	1267
AGTTCCCAGTCCTGCG-1_1_1_1_1_1_1	NT	NK_cells	796
AGTTCGAGTGAGTGAC-1_1_1_1_1_1_1	NT	NK_cells	441
ATACTTCTCCACAAGT-1_1_1_1_1_1_1	NT	NK_cells	703
ATAGACCCACACAGAG-1_1_1_1_1_1_1	NT	NK_cells	582
ATAGGCTCATTACTCT-1_1_1_1_1_1_1	NT	NK_cells	879
ATATCCTGTGATCGTT-1_1_1_1_1_1_1	NT	NK_cells	662
ATCACGACAAATACAG-1_1_1_1_1_1_1	NT	NK_cells	436
ATCCACCAGGTGATCG-1_1_1_1_1_1_1	NT	NK_cells	1537
ATCCACCCATAACTCG-1_1_1_1_1_1_1	NT	NK_cells	952
ATCCACCGTCCTGAAT-1_1_1_1_1_1_1	NT	NK_cells	1847
ATCCACCTCATCCTAT-1_1_1_1_1_1_1	NT	NK_cells	652
ATCCATTAGTGAGCCA-1_1_1_1_1_1_1	NT	NK_cells	771
ATCGCCTTCCCATACC-1_1_1_1_1_1_1	NT	NK_cells	972
ATCGGATCAAGAAATC-1_1_1_1_1_1_1	NT	NK_cells	574
ATCGGCGAGCGCCTTG-1_1_1_1_1_1_1	NT	NK_cells	657
ATCGTCCTCCGATGTA-1_1_1_1_1_1_1	NT	NK_cells	864
ATCGTGATCCCATGGG-1_1_1_1_1_1_1	NT	NK_cells	820
ATCTCTAAGACTCATC-1_1_1_1_1_1_1	NT	NK_cells	274
ATCTCTATCTCCCATG-1_1_1_1_1_1_1	NT	NK_cells	636
ATCTTCAGTTGCCATA-1_1_1_1_1_1_1	NT	NK_cells	603
ATGAAAGCAGTTTCGA-1_1_1_1_1_1_1	NT	NK_cells	600
ATGAAAGGTAGCTGAG-1_1_1_1_1_1_1	NT	NK_cells	628
ATGACCATCCGCTTAC-1_1_1_1_1_1_1	NT	NK_cells	647
ATGAGGGGTACCTAGT-1_1_1_1_1_1_1	NT	NK_cells	528
ATGAGTCCAATAACCC-1_1_1_1_1_1_1	NT	NK_cells	632
ATGAGTCGTATTCCGA-1_1_1_1_1_1_1	NT	NK_cells	620
ATGATCGTCTTAGTTC-1_1_1_1_1_1_1	NT	NK_cells	673
ATGCATGAGTCACTCA-1_1_1_1_1_1_1	NT	NK_cells	1261
ATGCATGGTCTGTGTA-1_1_1_1_1_1_1	NT	NK_cells	1082
ATGCGATTCTATCGCC-1_1_1_1_1_1_1	NT	Others	1222
ATGGATCAGTCATGAA-1_1_1_1_1_1_1	NT	NK_cells	1189
ATGGATCCATGACGAG-1_1_1_1_1_1_1	NT	NK_cells	580
ATGGATCTCAAGCGTT-1_1_1_1_1_1_1	NT	NK_cells	744
ATGGGTTAGGAATGTT-1_1_1_1_1_1_1	NT	NK_cells	667
ATGGTTGGTCTTCGAA-1_1_1_1_1_1_1	NT	NK_cells	1359
ATGTCCCCAATTTCCT-1_1_1_1_1_1_1	NT	NK_cells	686
ATTCACTCAGACCTAT-1_1_1_1_1_1_1	NT	NK_cells	607
ATTCACTCATTGAAGA-1_1_1_1_1_1_1	NT	NK_cells	348
ATTCCCGGTTCATCGA-1_1_1_1_1_1_1	NT	NK_cells	1294
ATTCGTTGTGGAAATT-1_1_1_1_1_1_1	NT	NK_cells	873
ATTCGTTGTTCTCCCA-1_1_1_1_1_1_1	NT	NK_cells	789
ATTCTACGTGAGGAAA-1_1_1_1_1_1_1	NT	NK_cells	1045
ATTCTTGGTGCCGGTT-1_1_1_1_1_1_1	NT	CAFs	808
ATTGGGTGTCTTTCAT-1_1_1_1_1_1_1	NT	Others	638
ATTGTTCGTTAAGAAC-1_1_1_1_1_1_1	NT	NK_cells	557
ATTTACCAGGTCCCGT-1_1_1_1_1_1_1	NT	NK_cells	647
ATTTACCGTTGCTTGA-1_1_1_1_1_1_1	NT	Others	1008
ATTTCACCAGACTCTA-1_1_1_1_1_1_1	NT	NK_cells	1272
ATTTCTGGTTCTTGCC-1_1_1_1_1_1_1	NT	NK_cells	2119
CAAAGAAAGCCGAACA-1_1_1_1_1_1_1	NT	NK_cells	624
CAACAACGTGTTCAGT-1_1_1_1_1_1_1	NT	NK_cells	586
CAACAGTCACGCGTGT-1_1_1_1_1_1_1	NT	NK_cells	622
CAACCAAAGAATAGTC-1_1_1_1_1_1_1	NT	NK_cells	142
CAACCAATCGACACCG-1_1_1_1_1_1_1	NT	NK_cells	576
CAAGACTTCACCTCAC-1_1_1_1_1_1_1	NT	NK_cells	1162
CAATCGAGTCGATTAC-1_1_1_1_1_1_1	NT	NK_cells	581
CACAACAAGTTGGTGA-1_1_1_1_1_1_1	NT	NK_cells	734
CACAACACAAATTGCC-1_1_1_1_1_1_1	NT	NK_cells	988
CACAACAGTTCCACAA-1_1_1_1_1_1_1	NT	NK_cells	1180
CACACAACAGTTGCGC-1_1_1_1_1_1_1	NT	NK_cells	595
CACAGATTCGCAGTCG-1_1_1_1_1_1_1	NT	Others	1022
CACAGGCCATTGGATC-1_1_1_1_1_1_1	NT	NK_cells	622
CACATGATCATCTGTT-1_1_1_1_1_1_1	NT	NK_cells	987
CACCAAAAGTGTACCT-1_1_1_1_1_1_1	NT	NK_cells	610
CACTAAGAGCTTTCCC-1_1_1_1_1_1_1	NT	NK_cells	1001
CACTAAGAGTTGGAGC-1_1_1_1_1_1_1	NT	NK_cells	1693
CACTAAGGTGCAGATG-1_1_1_1_1_1_1	NT	NK_cells	551
CACTGAATCCCAGGAC-1_1_1_1_1_1_1	NT	NK_cells	860
CACTGGGTCCTACCAC-1_1_1_1_1_1_1	NT	NK_cells	655
CACTGTCAGGGCTGAT-1_1_1_1_1_1_1	NT	NK_cells	289
CACTGTCGTACAGTCT-1_1_1_1_1_1_1	NT	NK_cells	1168
CACTGTCGTCACATTG-1_1_1_1_1_1_1	NT	NK_cells	1240
CACTTCGAGACCTTTG-1_1_1_1_1_1_1	NT	NK_cells	566
CACTTCGAGAGTCTTC-1_1_1_1_1_1_1	NT	NK_cells	597
CAGAGCCAGTCGAGGT-1_1_1_1_1_1_1	NT	NK_cells	544
CAGATACAGCGAAACC-1_1_1_1_1_1_1	NT	NK_cells	1774
CAGATCACAGCTATTG-1_1_1_1_1_1_1	NT	NK_cells	1151
CAGATTGGTGGTCCCA-1_1_1_1_1_1_1	NT	NK_cells	947
CAGCCAGGTATCGTTG-1_1_1_1_1_1_1	NT	NK_cells	744
CAGCGTGCAACGTAAA-1_1_1_1_1_1_1	NT	NK_cells	576
CAGGGCTGTTGTTTGG-1_1_1_1_1_1_1	NT	NK_cells	197
CAGTTCCCATAACTCG-1_1_1_1_1_1_1	NT	NK_cells	853
CATAAGCCATGAATAG-1_1_1_1_1_1_1	NT	NK_cells	329
CATAAGCGTATCGTAC-1_1_1_1_1_1_1	NT	NK_cells	620
CATAAGCTCTGCCTCA-1_1_1_1_1_1_1	NT	NK_cells	1476
CATACAGCACTACGGC-1_1_1_1_1_1_1	NT	NK_cells	1672
CATACCCGTTCTCCCA-1_1_1_1_1_1_1	NT	NK_cells	655
CATAGACAGGGTGAGG-1_1_1_1_1_1_1	NT	NK_cells	424
CATCCCATCCGATGCG-1_1_1_1_1_1_1	NT	NK_cells	733
CATCCGTCACTAGGCC-1_1_1_1_1_1_1	NT	NK_cells	128
CATCGCTCACCTTCCA-1_1_1_1_1_1_1	NT	NK_cells	897
CATCGTCCAGGTCTCG-1_1_1_1_1_1_1	NT	NK_cells	593
CATGCAACAGCTAACT-1_1_1_1_1_1_1	NT	NK_cells	729
CATGCAATCTTGTTAC-1_1_1_1_1_1_1	NT	NK_cells	1107
CATGCCTTCCCAGGAC-1_1_1_1_1_1_1	NT	NK_cells	1171
CATGCTCTCACACCCT-1_1_1_1_1_1_1	NT	NK_cells	984
CATGGATAGGCATGGT-1_1_1_1_1_1_1	NT	NK_cells	1274
CATTCCGAGGCCTAGA-1_1_1_1_1_1_1	NT	NK_cells	609
CATTCTAGTGAAGCTG-1_1_1_1_1_1_1	NT	Ductal_cells	1722
CATTCTATCCCTCATG-1_1_1_1_1_1_1	NT	NK_cells	729
CATTGAGTCCACTTCG-1_1_1_1_1_1_1	NT	NK_cells	584
CATTGCCCATGACTAC-1_1_1_1_1_1_1	NT	NK_cells	646
CATTGTTCATAACTCG-1_1_1_1_1_1_1	NT	Others	1730
CATTTCACATACCACA-1_1_1_1_1_1_1	NT	Ductal_cells	1378
CCAAGCGCACGATTCA-1_1_1_1_1_1_1	NT	NK_cells	615
CCAATTTTCCCTCATG-1_1_1_1_1_1_1	NT	NK_cells	604
CCACAAATCGGTTAGT-1_1_1_1_1_1_1	NT	NK_cells	847
CCACAAATCGTAACAC-1_1_1_1_1_1_1	NT	NK_cells	542
CCACGTTGTGCTGATT-1_1_1_1_1_1_1	NT	NK_cells	435
CCACTTGGTATTTCTC-1_1_1_1_1_1_1	NT	NK_cells	1147
CCATAAGCAATGAAAC-1_1_1_1_1_1_1	NT	NK_cells	1182
CCCAACTTCCTATTGT-1_1_1_1_1_1_1	NT	Others	1252
CCCGGAAAGAGGGCGA-1_1_1_1_1_1_1	NT	NK_cells	638
CCCGGAAAGGGAGATA-1_1_1_1_1_1_1	NT	NK_cells	701
CCCGGAACAATGTTGC-1_1_1_1_1_1_1	NT	NK_cells	531
CCCTAACTCGAGTGAG-1_1_1_1_1_1_1	NT	Others	598
CCCTCAAAGACGCAGT-1_1_1_1_1_1_1	NT	NK_cells	625
CCCTCAATCGTCACCT-1_1_1_1_1_1_1	NT	CAFs	1246
CCCTCTCTCGCGGACT-1_1_1_1_1_1_1	NT	NK_cells	318
CCCTGATGTCTCTCCA-1_1_1_1_1_1_1	NT	NK_cells	273
CCCTTAGTCAGGGTAG-1_1_1_1_1_1_1	NT	NK_cells	621
CCGAACGTCTTGGTCC-1_1_1_1_1_1_1	NT	NK_cells	960
CCGATCTTCTCATTTG-1_1_1_1_1_1_1	NT	NK_cells	1149
CCGATGGAGATCACCT-1_1_1_1_1_1_1	NT	NK_cells	536
CCGATGGGTGAGTGAC-1_1_1_1_1_1_1	NT	NK_cells	680
CCGATGGTCCCAGTGG-1_1_1_1_1_1_1	NT	NK_cells	571
CCGGTAGCAATGACCT-1_1_1_1_1_1_1	NT	NK_cells	241
CCGGTGACATAGATCC-1_1_1_1_1_1_1	NT	Ductal_cells	1510
CCGGTGAGTACAGTTC-1_1_1_1_1_1_1	NT	NK_cells	640
CCGGTGATCATGAAAG-1_1_1_1_1_1_1	NT	NK_cells	663
CCGTGAGTCACCGCTT-1_1_1_1_1_1_1	NT	NK_cells	1362
CCGTGAGTCCCTCATG-1_1_1_1_1_1_1	NT	NK_cells	724
CCGTGAGTCCGTAGTA-1_1_1_1_1_1_1	NT	NK_cells	1194
CCTAACCTCTTAGCTT-1_1_1_1_1_1_1	NT	NK_cells	1152
CCTATCGAGGAGTATT-1_1_1_1_1_1_1	NT	NK_cells	1082
CCTCAACAGAATTGCA-1_1_1_1_1_1_1	NT	NK_cells	256
CCTCAGTAGCCGAACA-1_1_1_1_1_1_1	NT	NK_cells	559
CCTCAGTCACGCGTGT-1_1_1_1_1_1_1	NT	NK_cells	1180
CCTCCAACAACCCTCT-1_1_1_1_1_1_1	NT	NK_cells	702
CCTCTAGGTGTATTCG-1_1_1_1_1_1_1	NT	NK_cells	873
CCTCTCCCATGAGTAA-1_1_1_1_1_1_1	NT	NK_cells	320
CCTGTTGAGACGCCCT-1_1_1_1_1_1_1	NT	NK_cells	605
CCTGTTGCACCTGTCT-1_1_1_1_1_1_1	NT	NK_cells	50
CCTGTTGGTCAGTTTG-1_1_1_1_1_1_1	NT	NK_cells	692
CCTTCAGAGTGTTCCA-1_1_1_1_1_1_1	NT	NK_cells	614
CCTTCAGGTGCGTTTA-1_1_1_1_1_1_1	NT	NK_cells	744
CCTTCAGTCGTGTCAA-1_1_1_1_1_1_1	NT	NK_cells	581
CCTTGTGTCGACGATT-1_1_1_1_1_1_1	NT	NK_cells	1144
CCTTTGGTCCTTCTAA-1_1_1_1_1_1_1	NT	NK_cells	619
CGAAGTTTCGCCGAGT-1_1_1_1_1_1_1	NT	NK_cells	701
CGAGAAGAGAACGTGC-1_1_1_1_1_1_1	NT	NK_cells	669
CGAGGCTCACCTGATA-1_1_1_1_1_1_1	NT	NK_cells	385
CGAGGCTGTTCGTACA-1_1_1_1_1_1_1	NT	NK_cells	644
CGATCGGCACACAGCC-1_1_1_1_1_1_1	NT	NK_cells	586
CGATGGCCAAATCCCA-1_1_1_1_1_1_1	NT	NK_cells	895
CGATGGCCAGAGAAAG-1_1_1_1_1_1_1	NT	Others	798
CGATGGCCATGCCGCA-1_1_1_1_1_1_1	NT	NK_cells	140
CGCAGGTGTCTAATCG-1_1_1_1_1_1_1	NT	NK_cells	523
CGCGTGAGTTCGGTCG-1_1_1_1_1_1_1	NT	NK_cells	339
CGGAACCCACAGTACT-1_1_1_1_1_1_1	NT	NK_cells	916
CGGAATTTCCCATAAG-1_1_1_1_1_1_1	NT	NK_cells	833
CGGAGAACAAGCAGGT-1_1_1_1_1_1_1	NT	NK_cells	1030
CGGAGAACACCCATAA-1_1_1_1_1_1_1	NT	NK_cells	739
CGGGTCAAGTCGTCTA-1_1_1_1_1_1_1	NT	NK_cells	636
CGGGTGTCAATGTTGC-1_1_1_1_1_1_1	NT	NK_cells	183
CGGTCAGCACCTGCAG-1_1_1_1_1_1_1	NT	NK_cells	600
CGTAAGTTCAAGAGTA-1_1_1_1_1_1_1	NT	NK_cells	158
CGTAAGTTCAGACCCG-1_1_1_1_1_1_1	NT	NK_cells	571
CGTAATGCAACACAAA-1_1_1_1_1_1_1	NT	NK_cells	809
CGTGAATTCCCATAAG-1_1_1_1_1_1_1	NT	NK_cells	908
CGTGATAAGACCAAAT-1_1_1_1_1_1_1	NT	NK_cells	614
CGTGATAGTGAGCTCC-1_1_1_1_1_1_1	NT	NK_cells	647
CGTGATATCTGTTCAT-1_1_1_1_1_1_1	NT	NK_cells	830
CGTGCTTTCCGATGTA-1_1_1_1_1_1_1	NT	NK_cells	772
CGTGCTTTCGACGAGA-1_1_1_1_1_1_1	NT	NK_cells	626
CGTGTCTTCGTTCGCT-1_1_1_1_1_1_1	NT	NK_cells	1588
CGTTAGAGTTGTGTAC-1_1_1_1_1_1_1	NT	NK_cells	705
CGTTCTGTCCGTGGCA-1_1_1_1_1_1_1	NT	NK_cells	616
CGTTGGGAGATTAGTG-1_1_1_1_1_1_1	NT	NK_cells	1010
CGTTGGGTCGAAGCAG-1_1_1_1_1_1_1	NT	NK_cells	140
CGTTGGGTCGGAGTAG-1_1_1_1_1_1_1	NT	NK_cells	595
CTAACTTCACCCATAA-1_1_1_1_1_1_1	NT	NK_cells	1174
CTAACTTTCCCATGGG-1_1_1_1_1_1_1	NT	NK_cells	1063
CTAAGTGGTAACAGGC-1_1_1_1_1_1_1	NT	NK_cells	923
CTACAGACAGTGACCC-1_1_1_1_1_1_1	NT	NK_cells	1299
CTACCCAAGAACCCGA-1_1_1_1_1_1_1	NT	NK_cells	1513
CTACTATTCCCGTGTT-1_1_1_1_1_1_1	NT	NK_cells	751
CTATCCGCATGTACGT-1_1_1_1_1_1_1	NT	NK_cells	826
CTCAACCTCCTCTAAT-1_1_1_1_1_1_1	NT	NK_cells	644
CTCAAGAGTGAACTAA-1_1_1_1_1_1_1	NT	NK_cells	617
CTCACTGGTGAGGATC-1_1_1_1_1_1_1	NT	NK_cells	1403
CTCAGTCAGATTCGCT-1_1_1_1_1_1_1	NT	NK_cells	665
CTCAGTCTCCCATTCG-1_1_1_1_1_1_1	NT	NK_cells	768
CTCATTACACAGTACT-1_1_1_1_1_1_1	NT	NK_cells	605
CTCCACATCTGACAGT-1_1_1_1_1_1_1	NT	NK_cells	1164
CTCCCAATCAACGAGG-1_1_1_1_1_1_1	NT	NK_cells	679
CTCCCAATCATGTCAG-1_1_1_1_1_1_1	NT	NK_cells	635
CTCCCTCAGTAAACTG-1_1_1_1_1_1_1	NT	NK_cells	303
CTCCGATCACCTCGTT-1_1_1_1_1_1_1	NT	NK_cells	533
CTCCTCCGTCTAGATC-1_1_1_1_1_1_1	NT	NK_cells	651
CTCGAGGCAGCTACAT-1_1_1_1_1_1_1	NT	NK_cells	630
CTCGAGGGTATGAGAT-1_1_1_1_1_1_1	NT	NK_cells	586
CTCTCGACATGGAACG-1_1_1_1_1_1_1	NT	NK_cells	551
CTGAATGCATTCCTAT-1_1_1_1_1_1_1	NT	NK_cells	1675
CTGAATGTCTCCCATG-1_1_1_1_1_1_1	NT	NK_cells	823
CTGAGGCAGGAGCTGT-1_1_1_1_1_1_1	NT	NK_cells	828
CTGAGGCGTTGGAGAC-1_1_1_1_1_1_1	NT	Others	1539
CTGCTCAAGGACTAAT-1_1_1_1_1_1_1	NT	NK_cells	159
CTGCTCAAGGCAGCTA-1_1_1_1_1_1_1	NT	NK_cells	585
CTGGACGGTACGGTTT-1_1_1_1_1_1_1	NT	NK_cells	685
CTGGCAGGTTACCCAA-1_1_1_1_1_1_1	NT	NK_cells	1580
CTGTACCCATGTTACG-1_1_1_1_1_1_1	NT	NK_cells	819
CTGTCGTAGAGCAGCT-1_1_1_1_1_1_1	NT	CAFs	615
CTGTGAACAAATACGA-1_1_1_1_1_1_1	NT	NK_cells	848
CTGTGGGAGCATGCGA-1_1_1_1_1_1_1	NT	NK_cells	622
CTTACCGTCGCCATAA-1_1_1_1_1_1_1	NT	NK_cells	658
CTTCCGACAGATACTC-1_1_1_1_1_1_1	NT	NK_cells	442
CTTCCGACATTCAGCA-1_1_1_1_1_1_1	NT	NK_cells	1123
CTTCTAACATCCGTGG-1_1_1_1_1_1_1	NT	NK_cells	1082
CTTCTCTCATGTGACT-1_1_1_1_1_1_1	NT	NK_cells	920
CTTCTCTGTGCGTTTA-1_1_1_1_1_1_1	NT	NK_cells	706
CTTGATTTCATGGTAC-1_1_1_1_1_1_1	NT	NK_cells	628
CTTTCAACACCCATAA-1_1_1_1_1_1_1	NT	NK_cells	576
CTTTCAATCCGTCCTA-1_1_1_1_1_1_1	NT	NK_cells	563
CTTTCGGCATTGCTTT-1_1_1_1_1_1_1	NT	NK_cells	686
GAAACCTTCTAACGCA-1_1_1_1_1_1_1	NT	NK_cells	1492
GAACACTAGGGTCTTT-1_1_1_1_1_1_1	NT	NK_cells	929
GAACACTTCATAGAGA-1_1_1_1_1_1_1	NT	NK_cells	561
GAACTGTGTTTCGTGA-1_1_1_1_1_1_1	NT	NK_cells	640
GAAGAATCACTTGAGT-1_1_1_1_1_1_1	NT	NK_cells	146
GAAGCCCCATGTGCCG-1_1_1_1_1_1_1	NT	NK_cells	1328
GAAGCCCTCTCCTACG-1_1_1_1_1_1_1	NT	NK_cells	1461
GAAGTAATCACGGAGA-1_1_1_1_1_1_1	NT	NK_cells	621
GAATCACCAGCAGAAC-1_1_1_1_1_1_1	NT	NK_cells	200
GACATCACACCACATA-1_1_1_1_1_1_1	NT	NK_cells	1156
GACCAATTCTCCCATG-1_1_1_1_1_1_1	NT	NK_cells	909
GACTCAAGTAGCTGCC-1_1_1_1_1_1_1	NT	NK_cells	623
GACTCTCAGATGCTAA-1_1_1_1_1_1_1	NT	NK_cells	1202
GACTCTCTCTACGCAA-1_1_1_1_1_1_1	NT	NK_cells	1276
GACTGATTCACCTGTC-1_1_1_1_1_1_1	NT	NK_cells	1277
GACTTCCAGATGCTAA-1_1_1_1_1_1_1	NT	NK_cells	632
GACTTCCTCTCCCATG-1_1_1_1_1_1_1	NT	NK_cells	859
GAGACCCAGTCGCGAA-1_1_1_1_1_1_1	NT	Others	994
GAGACCCCATATGGCT-1_1_1_1_1_1_1	NT	NK_cells	670
GAGACTTTCCCATAGA-1_1_1_1_1_1_1	NT	NK_cells	985
GAGAGGTTCAAACGTC-1_1_1_1_1_1_1	NT	NK_cells	628
GAGCCTGGTAAGACCG-1_1_1_1_1_1_1	NT	NK_cells	563
GAGCCTGTCCCATGGG-1_1_1_1_1_1_1	NT	NK_cells	544
GAGCTGCTCCCATAGA-1_1_1_1_1_1_1	NT	NK_cells	746
GAGGCAACATACACCA-1_1_1_1_1_1_1	NT	NK_cells	664
GAGGCCTGTTTAGAGA-1_1_1_1_1_1_1	NT	NK_cells	385
GAGGCCTTCCCAAGTA-1_1_1_1_1_1_1	NT	NK_cells	963
GAGGGATTCCCTTCCC-1_1_1_1_1_1_1	NT	NK_cells	1537
GAGGGTAAGATACCAA-1_1_1_1_1_1_1	NT	NK_cells	731
GAGTGTTGTGTATTCG-1_1_1_1_1_1_1	NT	NK_cells	45
GAGTGTTTCAGCACCG-1_1_1_1_1_1_1	NT	NK_cells	604
GAGTTACTCTGCCTCA-1_1_1_1_1_1_1	NT	NK_cells	625
GAGTTTGTCAAGAACG-1_1_1_1_1_1_1	NT	NK_cells	624
GAGTTTGTCGAGAATG-1_1_1_1_1_1_1	NT	NK_cells	549
GAGTTTGTCGTCAAAC-1_1_1_1_1_1_1	NT	NK_cells	657
GAGTTTGTCTCCCATG-1_1_1_1_1_1_1	NT	NK_cells	654
GATCCCTTCAAGAGTA-1_1_1_1_1_1_1	NT	NK_cells	161
GATCGTAGTCCTGTTC-1_1_1_1_1_1_1	NT	NK_cells	977
GATGAGGGTACTGACT-1_1_1_1_1_1_1	NT	Others	1477
GATGGAGGTTCTTGTT-1_1_1_1_1_1_1	NT	NK_cells	629
GATTCTTAGTGGAATT-1_1_1_1_1_1_1	NT	NK_cells	657
GATTCTTGTAAGCAAT-1_1_1_1_1_1_1	NT	NK_cells	1624
GATTGGTAGGTCCGAA-1_1_1_1_1_1_1	NT	NK_cells	1752
GATTGGTTCGAAACAA-1_1_1_1_1_1_1	NT	NK_cells	1287
GCAACATGTAACACCT-1_1_1_1_1_1_1	NT	NK_cells	605
GCAACATGTAAGATTG-1_1_1_1_1_1_1	NT	Others	717
GCAACCGCAAGGTCAG-1_1_1_1_1_1_1	NT	NK_cells	1042
GCACATAGTACTTCCC-1_1_1_1_1_1_1	NT	NK_cells	1062
GCACGGTCACATGACT-1_1_1_1_1_1_1	NT	NK_cells	1325
GCACGGTTCTGTGCAA-1_1_1_1_1_1_1	NT	CAFs	719
GCACGTGGTTAAGTCC-1_1_1_1_1_1_1	NT	NK_cells	650
GCACGTGTCTGTGCTC-1_1_1_1_1_1_1	NT	NK_cells	582
GCAGCCACAATGCAGG-1_1_1_1_1_1_1	NT	NK_cells	548
GCAGCTGCACGACGTC-1_1_1_1_1_1_1	NT	NK_cells	704
GCAGGCTTCCCATGGG-1_1_1_1_1_1_1	NT	NK_cells	1078
GCAGGCTTCGACCATA-1_1_1_1_1_1_1	NT	NK_cells	1541
GCAGGCTTCGTCAACA-1_1_1_1_1_1_1	NT	NK_cells	438
GCATCGGTCTTCTAAC-1_1_1_1_1_1_1	NT	NK_cells	583
GCATGATAGTCCCGAC-1_1_1_1_1_1_1	NT	NK_cells	623
GCATGATGTAGCGTAG-1_1_1_1_1_1_1	NT	NK_cells	624
GCATTAGCAACTCCAA-1_1_1_1_1_1_1	NT	NK_cells	1121
GCATTAGGTGCCCACA-1_1_1_1_1_1_1	NT	NK_cells	617
GCATTAGTCAAGAAAC-1_1_1_1_1_1_1	NT	NK_cells	618
GCCAACGTCGGAATGG-1_1_1_1_1_1_1	NT	NK_cells	488
GCCAGCACAAATAAGC-1_1_1_1_1_1_1	NT	NK_cells	575
GCCAGGTTCTGTGCGG-1_1_1_1_1_1_1	NT	NK_cells	637
GCCCGAATCAACTACG-1_1_1_1_1_1_1	NT	NK_cells	1061
GCCGTGATCTCCCATG-1_1_1_1_1_1_1	NT	NK_cells	819
GCGATCGCACTCCACT-1_1_1_1_1_1_1	NT	NK_cells	1614
GCGATCGGTGTTGACT-1_1_1_1_1_1_1	NT	NK_cells	618
GCGGAAAGTAGTCTTG-1_1_1_1_1_1_1	NT	NK_cells	577
GCGGATCCAAGTGACG-1_1_1_1_1_1_1	NT	Others	1117
GCGGATCGTACAGCGA-1_1_1_1_1_1_1	NT	NK_cells	1347
GCGTTTCCAGCACGAA-1_1_1_1_1_1_1	NT	NK_cells	619
GCTACAAAGGTAATCA-1_1_1_1_1_1_1	NT	NK_cells	594
GCTACAACAAGGCCTC-1_1_1_1_1_1_1	NT	NK_cells	918
GCTACCTTCCGATGTA-1_1_1_1_1_1_1	NT	NK_cells	805
GCTGGGTGTCGTGCCA-1_1_1_1_1_1_1	NT	NK_cells	196
GCTGGGTTCGCGTGAC-1_1_1_1_1_1_1	NT	NK_cells	670
GCTTGGGCATGTGCCG-1_1_1_1_1_1_1	NT	NK_cells	632
GCTTTCGAGAGAGCAA-1_1_1_1_1_1_1	NT	NK_cells	633
GCTTTCGCATCGCTGG-1_1_1_1_1_1_1	NT	NK_cells	163
GGAACCCGTGAATTGA-1_1_1_1_1_1_1	NT	NK_cells	582
GGAATGGAGCCTAACT-1_1_1_1_1_1_1	NT	NK_cells	658
GGAGAACAGAAACACT-1_1_1_1_1_1_1	NT	NK_cells	811
GGAGAACGTTCTTGTT-1_1_1_1_1_1_1	NT	NK_cells	585
GGAGAACTCTGGGCCA-1_1_1_1_1_1_1	NT	NK_cells	1036
GGAGCAACAGCTGAGA-1_1_1_1_1_1_1	NT	NK_cells	670
GGATCTAGTCTGTGAT-1_1_1_1_1_1_1	NT	NK_cells	1775
GGATGTTTCCCATGGG-1_1_1_1_1_1_1	NT	NK_cells	825
GGCGTCATCGCTCATC-1_1_1_1_1_1_1	NT	NK_cells	619
GGCTTTCTCCCATGGG-1_1_1_1_1_1_1	NT	NK_cells	878
GGGACAACAGAGAATT-1_1_1_1_1_1_1	NT	NK_cells	202
GGGCCATTCTTTGCTA-1_1_1_1_1_1_1	NT	NK_cells	1803
GGGCGTTAGTGGCCTC-1_1_1_1_1_1_1	NT	NK_cells	598
GGGTAGAAGCACCGAA-1_1_1_1_1_1_1	NT	Others	1677
GGGTAGAAGGGTGGGA-1_1_1_1_1_1_1	NT	Others	1007
GGGTCTGTCATTGGTG-1_1_1_1_1_1_1	NT	NK_cells	1708
GGGTGAATCTGGGCAC-1_1_1_1_1_1_1	NT	NK_cells	206
GGGTGTCCACTAGAGG-1_1_1_1_1_1_1	NT	NK_cells	573
GGGTGTCCAGACAATA-1_1_1_1_1_1_1	NT	NK_cells	1056
GGGTTATGTGTACATC-1_1_1_1_1_1_1	NT	NK_cells	662
GGTAGAGCATCGGAAG-1_1_1_1_1_1_1	NT	NK_cells	582
GGTCACGAGCCTCATA-1_1_1_1_1_1_1	NT	NK_cells	1657
GGTGGCTCAAATGGAT-1_1_1_1_1_1_1	NT	CAFs	760
GGTTCTCCATGACACT-1_1_1_1_1_1_1	NT	NK_cells	753
GGTTGTAAGTATTAGG-1_1_1_1_1_1_1	NT	NK_cells	614
GGTTGTACAAGTGTCT-1_1_1_1_1_1_1	NT	NK_cells	651
GTAACACAGATCCAAA-1_1_1_1_1_1_1	NT	NK_cells	1305
GTAACACAGGGAGATA-1_1_1_1_1_1_1	NT	NK_cells	315
GTAACACGTCAAGCGA-1_1_1_1_1_1_1	NT	NK_cells	1318
GTAACCAAGTTTCTTC-1_1_1_1_1_1_1	NT	NK_cells	560
GTAACCACACTCAGAT-1_1_1_1_1_1_1	NT	NK_cells	1321
GTAAGTCAGACTCTAC-1_1_1_1_1_1_1	NT	NK_cells	1201
GTAAGTCAGCGCCCAT-1_1_1_1_1_1_1	NT	NK_cells	608
GTAATGCTCCGATGTA-1_1_1_1_1_1_1	NT	NK_cells	868
GTACAACAGGCTCCCA-1_1_1_1_1_1_1	NT	NK_cells	822
GTAGAGGAGGTCGCCT-1_1_1_1_1_1_1	NT	NK_cells	611
GTAGGAGGTGTCCGTG-1_1_1_1_1_1_1	NT	NK_cells	294
GTAGGTTCACTGAGTT-1_1_1_1_1_1_1	NT	NK_cells	553
GTAGTACGTCTGGTTA-1_1_1_1_1_1_1	NT	NK_cells	863
GTATTGGCACATGTTG-1_1_1_1_1_1_1	NT	NK_cells	613
GTATTGGCACTCCTGT-1_1_1_1_1_1_1	NT	NK_cells	561
GTCAAGTCAGAGTTCT-1_1_1_1_1_1_1	NT	NK_cells	632
GTCAAGTGTGGAACAC-1_1_1_1_1_1_1	NT	CAFs	867
GTCACGGAGAACCCGA-1_1_1_1_1_1_1	NT	NK_cells	619
GTCACGGAGATCGACG-1_1_1_1_1_1_1	NT	NK_cells	1167
GTCACTCTCATGCGGC-1_1_1_1_1_1_1	NT	NK_cells	651
GTCATTTAGTTATGGA-1_1_1_1_1_1_1	NT	NK_cells	1550
GTCCACTTCCCGTGTT-1_1_1_1_1_1_1	NT	NK_cells	1099
GTCCACTTCTCTCGAC-1_1_1_1_1_1_1	NT	NK_cells	567
GTCCCATGTAAGAACT-1_1_1_1_1_1_1	NT	NK_cells	940
GTCCCATGTCATTCCC-1_1_1_1_1_1_1	NT	NK_cells	786
GTCCCATGTGGCAACA-1_1_1_1_1_1_1	NT	Others	986
GTCCTCAGTCACAGAG-1_1_1_1_1_1_1	NT	NK_cells	1026
GTCGAATCAGACACCC-1_1_1_1_1_1_1	NT	NK_cells	992
GTCGAATTCTTCCACG-1_1_1_1_1_1_1	NT	NK_cells	1666
GTCGTAAGTCGATGCC-1_1_1_1_1_1_1	NT	NK_cells	668
GTCGTTCGTGTGTCCG-1_1_1_1_1_1_1	NT	NK_cells	564
GTCTACCCATTACTCT-1_1_1_1_1_1_1	NT	NK_cells	861
GTCTACCTCACTCACC-1_1_1_1_1_1_1	NT	NK_cells	934
GTCTAGAAGCCGATAG-1_1_1_1_1_1_1	NT	NK_cells	761
GTCTCACGTAGAATAC-1_1_1_1_1_1_1	NT	NK_cells	719
GTCTGTCAGCTCGACC-1_1_1_1_1_1_1	NT	NK_cells	770
GTGACGCCACAAATCC-1_1_1_1_1_1_1	NT	Others	1593
GTGAGTTTCCCTCGTA-1_1_1_1_1_1_1	NT	NK_cells	657
GTGAGTTTCCCTCTTT-1_1_1_1_1_1_1	NT	NK_cells	250
GTGATGTTCCTAGCTC-1_1_1_1_1_1_1	NT	NK_cells	626
GTGGAAGAGAATCGTA-1_1_1_1_1_1_1	NT	NK_cells	616
GTGGGAACAACTTGGT-1_1_1_1_1_1_1	NT	NK_cells	594
GTGTAACGTCAAAGAT-1_1_1_1_1_1_1	NT	NK_cells	483
GTGTCCTCACGACGAA-1_1_1_1_1_1_1	NT	NK_cells	636
GTGTTAGTCCCTCATG-1_1_1_1_1_1_1	NT	NK_cells	709
GTTACAGCAGCACACC-1_1_1_1_1_1_1	NT	NK_cells	971
GTTACCCAGATAGGGA-1_1_1_1_1_1_1	NT	NK_cells	578
GTTACCCCATGGCGCT-1_1_1_1_1_1_1	NT	NK_cells	1029
GTTACGATCCGGCAAC-1_1_1_1_1_1_1	NT	NK_cells	626
GTTAGTGAGTTTGAGA-1_1_1_1_1_1_1	NT	NK_cells	997
GTTCATTCACCCATAA-1_1_1_1_1_1_1	NT	NK_cells	1424
GTTCATTGTCTTCTAT-1_1_1_1_1_1_1	NT	NK_cells	1596
GTTCATTTCCCAAGTA-1_1_1_1_1_1_1	NT	NK_cells	843
GTTCCGTCAGGATCTT-1_1_1_1_1_1_1	NT	NK_cells	593
GTTCGCTCATGTTACG-1_1_1_1_1_1_1	NT	NK_cells	698
GTTCGCTTCCCAAGTA-1_1_1_1_1_1_1	NT	NK_cells	994
GTTGAACAGGTAAGTT-1_1_1_1_1_1_1	NT	NK_cells	676
GTTGAACTCCCATACC-1_1_1_1_1_1_1	NT	NK_cells	1108
GTTGCTCGTATCGGTT-1_1_1_1_1_1_1	NT	NK_cells	609
GTTGCTCTCCCATGGG-1_1_1_1_1_1_1	NT	NK_cells	683
GTTGCTCTCGTGGGTC-1_1_1_1_1_1_1	NT	NK_cells	355
GTTGTAGAGATCCCAT-1_1_1_1_1_1_1	NT	NK_cells	915
GTTGTCCCATGGAACG-1_1_1_1_1_1_1	NT	NK_cells	1011
GTTGTGAGTCCTCAGG-1_1_1_1_1_1_1	NT	NK_cells	414
GTTTACTCATGTACGT-1_1_1_1_1_1_1	NT	NK_cells	816
GTTTACTTCTGGAGAG-1_1_1_1_1_1_1	NT	NK_cells	587
TAACTTCAGTAGGATT-1_1_1_1_1_1_1	NT	NK_cells	587
TAACTTCCATAGAGGC-1_1_1_1_1_1_1	NT	NK_cells	611
TAAGCCATCGCGCTGA-1_1_1_1_1_1_1	NT	CAFs	828
TAAGCGTAGTCCCAAT-1_1_1_1_1_1_1	NT	NK_cells	499
TAATCTCAGATGTTGA-1_1_1_1_1_1_1	NT	NK_cells	595
TAATTCCTCCTATTTG-1_1_1_1_1_1_1	NT	NK_cells	358
TACAACGCAGCTGTGC-1_1_1_1_1_1_1	NT	Others	1108
TACAGGTCAGCATACT-1_1_1_1_1_1_1	NT	NK_cells	632
TACAGGTCATCTTCGC-1_1_1_1_1_1_1	NT	NK_cells	656
TACAGGTTCGCTGTTC-1_1_1_1_1_1_1	NT	Ductal_cells	1273
TACATTCAGATCGCTT-1_1_1_1_1_1_1	NT	NK_cells	640
TACATTCTCACTGCTC-1_1_1_1_1_1_1	NT	NK_cells	627
TACATTCTCTGGCTGG-1_1_1_1_1_1_1	NT	NK_cells	695
TACCCGTAGACCATGG-1_1_1_1_1_1_1	NT	NK_cells	651
TACCGAATCCACTTTA-1_1_1_1_1_1_1	NT	NK_cells	1405
TACCTGCGTCCGTTTC-1_1_1_1_1_1_1	NT	NK_cells	604
TACCTGCGTCCTTGTC-1_1_1_1_1_1_1	NT	NK_cells	1302
TACGCTCCACTCAAGT-1_1_1_1_1_1_1	NT	NK_cells	1075
TACGCTCCATAACTCG-1_1_1_1_1_1_1	NT	NK_cells	857
TACGCTCGTCGTGGTC-1_1_1_1_1_1_1	NT	CAFs	1426
TACGCTCTCCCTTGTG-1_1_1_1_1_1_1	NT	NK_cells	596
TACGGGCAGTACTGTC-1_1_1_1_1_1_1	NT	NK_cells	364
TACGGGCGTAACCCGC-1_1_1_1_1_1_1	NT	NK_cells	548
TACGGTACATGCCGAC-1_1_1_1_1_1_1	NT	NK_cells	565
TACGGTAGTGAAAGTT-1_1_1_1_1_1_1	NT	NK_cells	859
TACTTCAGTAATTGGA-1_1_1_1_1_1_1	NT	NK_cells	923
TACTTGTGTACCAATC-1_1_1_1_1_1_1	NT	NK_cells	629
TACTTGTGTTTAGACC-1_1_1_1_1_1_1	NT	NK_cells	1161
TAGACCACATACCATG-1_1_1_1_1_1_1	NT	Others	1582
TAGACTGGTGGAGGTT-1_1_1_1_1_1_1	NT	NK_cells	1252
TAGACTGTCAACCTTT-1_1_1_1_1_1_1	NT	NK_cells	781
TAGATCGAGATTACCC-1_1_1_1_1_1_1	NT	NK_cells	630
TAGATCGGTCTACAAC-1_1_1_1_1_1_1	NT	NK_cells	1185
TAGATCGTCGCGATCG-1_1_1_1_1_1_1	NT	NK_cells	660
TAGCACAAGAACAGGA-1_1_1_1_1_1_1	NT	NK_cells	1175
TAGGGTTGTTGTCCCT-1_1_1_1_1_1_1	NT	NK_cells	575
TAGGTTGGTGGACTAG-1_1_1_1_1_1_1	NT	NK_cells	296
TATACCTAGGTCCTGC-1_1_1_1_1_1_1	NT	NK_cells	1537
TATACCTCACTCAAGT-1_1_1_1_1_1_1	NT	NK_cells	579
TATACCTCATGTGCTA-1_1_1_1_1_1_1	NT	NK_cells	901
TATACCTGTCCATACA-1_1_1_1_1_1_1	NT	NK_cells	694
TATCTGTCACTACGGC-1_1_1_1_1_1_1	NT	NK_cells	977
TATTGCTCACCTGCAG-1_1_1_1_1_1_1	NT	NK_cells	750
TATTGCTTCATGAGGG-1_1_1_1_1_1_1	NT	Others	920
TCAAGACCATCACCAA-1_1_1_1_1_1_1	NT	NK_cells	541
TCAAGACTCCCTCATG-1_1_1_1_1_1_1	NT	NK_cells	1146
TCAAGCAGTTCTATCT-1_1_1_1_1_1_1	NT	NK_cells	1357
TCAATTCAGATCCCAT-1_1_1_1_1_1_1	NT	NK_cells	956
TCACACCCAGCAGTTT-1_1_1_1_1_1_1	NT	NK_cells	255
TCACTATAGGGAACAA-1_1_1_1_1_1_1	NT	NK_cells	584
TCACTATCAGGTCCCA-1_1_1_1_1_1_1	NT	NK_cells	958
TCACTCGGTGCGGCTT-1_1_1_1_1_1_1	NT	NK_cells	626
TCACTCGTCGGCATAT-1_1_1_1_1_1_1	NT	NK_cells	1489
TCAGCCTAGCTCTGTA-1_1_1_1_1_1_1	NT	NK_cells	588
TCAGGGCCATGATGCT-1_1_1_1_1_1_1	NT	NK_cells	584
TCAGTCCCATTGTACG-1_1_1_1_1_1_1	NT	NK_cells	835
TCAGTCCGTTCTCCCA-1_1_1_1_1_1_1	NT	NK_cells	785
TCAGTCCTCTCTTAAC-1_1_1_1_1_1_1	NT	NK_cells	1252
TCAGTGAGTCGCTTGG-1_1_1_1_1_1_1	NT	NK_cells	703
TCAGTTTAGCAGGTCA-1_1_1_1_1_1_1	NT	NK_cells	240
TCATACTGTACTTCCC-1_1_1_1_1_1_1	NT	NK_cells	936
TCATACTTCGTGGTAT-1_1_1_1_1_1_1	NT	NK_cells	579
TCATATCCAAGCACCC-1_1_1_1_1_1_1	NT	NK_cells	1098
TCATATCTCGATTGGT-1_1_1_1_1_1_1	NT	NK_cells	629
TCATATCTCGTTCCCA-1_1_1_1_1_1_1	NT	NK_cells	767
TCATCCGGTTCTCCCA-1_1_1_1_1_1_1	NT	NK_cells	838
TCATCCGTCGCAATTG-1_1_1_1_1_1_1	NT	NK_cells	633
TCATGAGAGATCCGAG-1_1_1_1_1_1_1	NT	NK_cells	656
TCATGAGCACAGCTTA-1_1_1_1_1_1_1	NT	NK_cells	1412
TCATGGAGTTCAACGT-1_1_1_1_1_1_1	NT	NK_cells	643
TCATTACGTCATATGC-1_1_1_1_1_1_1	NT	NK_cells	625
TCATTCAAGGTAGTCG-1_1_1_1_1_1_1	NT	NK_cells	619
TCCACCATCCAAGCTA-1_1_1_1_1_1_1	NT	NK_cells	654
TCCACCATCCTACAAG-1_1_1_1_1_1_1	NT	NK_cells	280
TCCACGTCACGCTGCA-1_1_1_1_1_1_1	NT	NK_cells	699
TCCATCGAGTGTCATC-1_1_1_1_1_1_1	NT	NK_cells	1335
TCCATGCAGATGAATC-1_1_1_1_1_1_1	NT	NK_cells	599
TCCATGCCAGTCAACT-1_1_1_1_1_1_1	NT	NK_cells	617
TCCCATGAGCGAATGC-1_1_1_1_1_1_1	NT	NK_cells	1059
TCCCATGTCAAACGAA-1_1_1_1_1_1_1	NT	NK_cells	916
TCCCATGTCAAGCGTT-1_1_1_1_1_1_1	NT	NK_cells	636
TCCGAAAAGGTCGCCT-1_1_1_1_1_1_1	NT	NK_cells	506
TCCGAAAGTTGCCGCA-1_1_1_1_1_1_1	NT	NK_cells	1257
TCCGATCAGCATGTTC-1_1_1_1_1_1_1	NT	Others	925
TCCGATCCATGTTACG-1_1_1_1_1_1_1	NT	NK_cells	788
TCCGTGTGTTCTCCCA-1_1_1_1_1_1_1	NT	NK_cells	673
TCCTAATTCCGCGGAT-1_1_1_1_1_1_1	NT	NK_cells	1274
TCCTCCCCATGACACT-1_1_1_1_1_1_1	NT	NK_cells	907
TCCTCCCCATGGTACT-1_1_1_1_1_1_1	NT	NK_cells	1123
TCCTCTTCAACACAGG-1_1_1_1_1_1_1	NT	NK_cells	586
TCCTCTTGTTGCCGAC-1_1_1_1_1_1_1	NT	NK_cells	606
TCCTCTTTCCCATGGG-1_1_1_1_1_1_1	NT	NK_cells	856
TCCTTCTTCTCCCATG-1_1_1_1_1_1_1	NT	NK_cells	680
TCCTTTCCAGCAGTGA-1_1_1_1_1_1_1	NT	NK_cells	544
TCGACCTCACATATGC-1_1_1_1_1_1_1	NT	NK_cells	1377
TCGACGGCAAGGATGC-1_1_1_1_1_1_1	NT	NK_cells	385
TCGCACTAGAAGCGGG-1_1_1_1_1_1_1	NT	NK_cells	960
TCGCAGGCACGAGGAT-1_1_1_1_1_1_1	NT	NK_cells	621
TCGCTCATCAGGAACG-1_1_1_1_1_1_1	NT	NK_cells	388
TCGGATAAGGTCACCC-1_1_1_1_1_1_1	NT	NK_cells	615
TCGGGCAAGGTAGATT-1_1_1_1_1_1_1	NT	NK_cells	642
TCGTCCATCCGCGGAT-1_1_1_1_1_1_1	NT	Others	1036
TCGTCCATCTGTCGTC-1_1_1_1_1_1_1	NT	Others	1214
TCTACATCACGGCTAC-1_1_1_1_1_1_1	NT	NK_cells	1179
TCTACCGTCCGTATAG-1_1_1_1_1_1_1	NT	NK_cells	606
TCTATACCATACAGGG-1_1_1_1_1_1_1	NT	NK_cells	664
TCTATCAGTGGCCCAT-1_1_1_1_1_1_1	NT	NK_cells	852
TCTCAGCTCACTTGGA-1_1_1_1_1_1_1	NT	NK_cells	1046
TCTCCGATCTATGCCC-1_1_1_1_1_1_1	NT	NK_cells	983
TCTCTGGGTGAGACGT-1_1_1_1_1_1_1	NT	NK_cells	585
TCTGCCAAGAAGCGAA-1_1_1_1_1_1_1	NT	NK_cells	1063
TCTGGCTGTTCCGCGA-1_1_1_1_1_1_1	NT	NK_cells	664
TCTTAGTGTTGTTGTG-1_1_1_1_1_1_1	NT	NK_cells	697
TCTTAGTTCACCGGGT-1_1_1_1_1_1_1	NT	NK_cells	595
TCTTCCTGTAATTGGA-1_1_1_1_1_1_1	NT	NK_cells	609
TCTTGCGCAAGACAAT-1_1_1_1_1_1_1	NT	NK_cells	1415
TCTTGCGCATCTCCCA-1_1_1_1_1_1_1	NT	NK_cells	928
TCTTTGATCCAGCAAT-1_1_1_1_1_1_1	NT	NK_cells	350
TGAATCGGTCACCGAC-1_1_1_1_1_1_1	NT	Others	1814
TGAATCGGTCTAACTG-1_1_1_1_1_1_1	NT	NK_cells	1178
TGAATCGGTGATCATC-1_1_1_1_1_1_1	NT	NK_cells	597
TGAGCATGTGGTCTAT-1_1_1_1_1_1_1	NT	NK_cells	1104
TGAGCGCAGGGATCGT-1_1_1_1_1_1_1	NT	Others	1687
TGAGCGCCACGGTGAA-1_1_1_1_1_1_1	NT	NK_cells	672
TGAGCGCGTGCTGCAC-1_1_1_1_1_1_1	NT	NK_cells	1439
TGAGGAGAGTAGGATT-1_1_1_1_1_1_1	NT	NK_cells	1131
TGAGGTTTCCTAAACG-1_1_1_1_1_1_1	NT	NK_cells	619
TGATCAGTCATGTCAG-1_1_1_1_1_1_1	NT	NK_cells	1057
TGATCTTGTGGCCCAT-1_1_1_1_1_1_1	NT	NK_cells	1202
TGATGGTAGAATTGTG-1_1_1_1_1_1_1	NT	NK_cells	1778
TGATTCTAGTAGGCCA-1_1_1_1_1_1_1	NT	NK_cells	596
TGATTCTGTACGAAAT-1_1_1_1_1_1_1	NT	NK_cells	601
TGATTTCGTGACTCTA-1_1_1_1_1_1_1	NT	NK_cells	649
TGATTTCGTTCTCCCA-1_1_1_1_1_1_1	NT	NK_cells	925
TGATTTCTCCACACAA-1_1_1_1_1_1_1	NT	NK_cells	672
TGCAGATCATCTCCCA-1_1_1_1_1_1_1	NT	NK_cells	800
TGCAGGCCATGGAACG-1_1_1_1_1_1_1	NT	NK_cells	621
TGCATCCTCTCGACGG-1_1_1_1_1_1_1	NT	NK_cells	605
TGCCGAGCAACCACAT-1_1_1_1_1_1_1	NT	NK_cells	683
TGCGATAAGTATGCAA-1_1_1_1_1_1_1	NT	NK_cells	766
TGCGATAGTTCAACGT-1_1_1_1_1_1_1	NT	NK_cells	1279
TGCGGCAAGTCTGGTT-1_1_1_1_1_1_1	NT	NK_cells	116
TGCGGGTGTCTCGGAC-1_1_1_1_1_1_1	NT	NK_cells	623
TGCGGGTGTTGTGCAT-1_1_1_1_1_1_1	NT	NK_cells	1409
TGCTCGTAGCGCCCAT-1_1_1_1_1_1_1	NT	NK_cells	1040
TGCTTCGCAGATAAAC-1_1_1_1_1_1_1	NT	Others	793
TGCTTCGTCGGCAGTC-1_1_1_1_1_1_1	NT	NK_cells	556
TGCTTCGTCTCAGGCG-1_1_1_1_1_1_1	NT	NK_cells	632
TGGAACTGTGTATTGC-1_1_1_1_1_1_1	NT	NK_cells	829
TGGAACTTCCGATGTA-1_1_1_1_1_1_1	NT	NK_cells	1015
TGGAGAGAGGTGAGAA-1_1_1_1_1_1_1	NT	NK_cells	641
TGGAGAGAGTATTGCC-1_1_1_1_1_1_1	NT	NK_cells	602
TGGAGGAGTCGCATGC-1_1_1_1_1_1_1	NT	NK_cells	606
TGGATCAAGAGTTGCG-1_1_1_1_1_1_1	NT	NK_cells	562
TGGATCATCGCCACTT-1_1_1_1_1_1_1	NT	NK_cells	592
TGGATGTCATCCGGCA-1_1_1_1_1_1_1	NT	NK_cells	265
TGGATGTGTGCATACT-1_1_1_1_1_1_1	NT	NK_cells	1819
TGGCGTGAGATACAGT-1_1_1_1_1_1_1	NT	NK_cells	666
TGGGAAGTCGTTCTAT-1_1_1_1_1_1_1	NT	NK_cells	1271
TGGGCGTCATCCTATT-1_1_1_1_1_1_1	NT	NK_cells	1174
TGGGCTGAGGCACAAC-1_1_1_1_1_1_1	NT	NK_cells	1438
TGGGCTGCACTCAAGT-1_1_1_1_1_1_1	NT	NK_cells	844
TGGGTTAGTGTTCGAT-1_1_1_1_1_1_1	NT	NK_cells	1261
TGGTACAGTCCCTGAG-1_1_1_1_1_1_1	NT	NK_cells	1557
TGGTAGTTCACGAACT-1_1_1_1_1_1_1	NT	NK_cells	1251
TGGTGATAGGTGCGAT-1_1_1_1_1_1_1	NT	NK_cells	850
TGGTTAGTCGTGTTCC-1_1_1_1_1_1_1	NT	NK_cells	684
TGTAACGGTCGCTTGG-1_1_1_1_1_1_1	NT	NK_cells	644
TGTAGACTCTGCGGGT-1_1_1_1_1_1_1	NT	NK_cells	582
TGTCAGAGTTGTCTAG-1_1_1_1_1_1_1	NT	NK_cells	646
TGTCCACTCGAGTGGA-1_1_1_1_1_1_1	NT	NK_cells	605
TGTCCCAAGTATTGCC-1_1_1_1_1_1_1	NT	NK_cells	1573
TGTCCCAGTCGATTCA-1_1_1_1_1_1_1	NT	NK_cells	739
TGTCCCAGTGAGATTA-1_1_1_1_1_1_1	NT	NK_cells	652
TGTCCTGGTAAGATAC-1_1_1_1_1_1_1	NT	NK_cells	837
TGTCCTGGTTGTCCCT-1_1_1_1_1_1_1	NT	NK_cells	989
TGTGGCGTCGGTCACG-1_1_1_1_1_1_1	NT	Others	1234
TGTTCATCAGAGGAAA-1_1_1_1_1_1_1	NT	NK_cells	586
TGTTCATCATACGCAT-1_1_1_1_1_1_1	NT	NK_cells	1988
TGTTCATTCCAAGCAT-1_1_1_1_1_1_1	NT	NK_cells	617
TGTTGAGGTAGATCCT-1_1_1_1_1_1_1	NT	NK_cells	679
TGTTGGACACATCCCT-1_1_1_1_1_1_1	NT	NK_cells	1574
TGTTTGTGTCTGTAAC-1_1_1_1_1_1_1	NT	NK_cells	1544
TTACAGGCAGGTTCCG-1_1_1_1_1_1_1	NT	NK_cells	700
TTACAGGTCAATCTCT-1_1_1_1_1_1_1	NT	NK_cells	1089
TTACGCCAGAGCAAGA-1_1_1_1_1_1_1	NT	NK_cells	1164
TTACGCCAGAGTGGCT-1_1_1_1_1_1_1	NT	NK_cells	238
TTACTGTAGGACAACC-1_1_1_1_1_1_1	NT	NK_cells	585
TTAGGGTGTGAATTGA-1_1_1_1_1_1_1	NT	NK_cells	652
TTAGTCTTCGGCTTCT-1_1_1_1_1_1_1	NT	Others	1235
TTCACCGCAGTTGCGC-1_1_1_1_1_1_1	NT	NK_cells	1742
TTCACCGTCAAGCCAT-1_1_1_1_1_1_1	NT	NK_cells	587
TTCAGGATCAAAGAAC-1_1_1_1_1_1_1	NT	NK_cells	1266
TTCCAATAGTAAAGCT-1_1_1_1_1_1_1	NT	NK_cells	695
TTCCAATCATCGATCA-1_1_1_1_1_1_1	NT	NK_cells	468
TTCCACGAGAAGTCTA-1_1_1_1_1_1_1	NT	NK_cells	668
TTCCTAAGTGGCCCAT-1_1_1_1_1_1_1	NT	NK_cells	522
TTCCTCTAGAATTGTG-1_1_1_1_1_1_1	NT	NK_cells	1319
TTCTAACGTACTAGCT-1_1_1_1_1_1_1	NT	NK_cells	1457
TTCTAGTTCGTCAAAC-1_1_1_1_1_1_1	NT	NK_cells	589
TTCTCTCTCCCATACC-1_1_1_1_1_1_1	NT	NK_cells	868
TTCTTCCCATGACAGG-1_1_1_1_1_1_1	NT	NK_cells	789
TTCTTCCCATGTGACT-1_1_1_1_1_1_1	NT	NK_cells	879
TTCTTCCGTTGTGTAC-1_1_1_1_1_1_1	NT	NK_cells	570
TTCTTGAGTATCCCAA-1_1_1_1_1_1_1	NT	NK_cells	581
TTCTTGATCATCTACT-1_1_1_1_1_1_1	NT	NK_cells	475
TTGAACGCAACAGTGG-1_1_1_1_1_1_1	NT	Others	852
TTGACCCCACACGGTC-1_1_1_1_1_1_1	NT	NK_cells	613
TTGACCCCATGACTGT-1_1_1_1_1_1_1	NT	NK_cells	489
TTGACCCGTCTCCCTA-1_1_1_1_1_1_1	NT	NK_cells	669
TTGACCCTCATTACCT-1_1_1_1_1_1_1	NT	NK_cells	794
TTGCATTCACCGTCGA-1_1_1_1_1_1_1	NT	NK_cells	596
TTGCTGCTCATTCCTA-1_1_1_1_1_1_1	NT	Others	1935
TTGGGCGAGTACTCGT-1_1_1_1_1_1_1	NT	NK_cells	1275
TTGGGTAGTGGGATTG-1_1_1_1_1_1_1	NT	NK_cells	314
TTGGTTTCATCTCATT-1_1_1_1_1_1_1	NT	NK_cells	1103
TTGGTTTGTTTCGATG-1_1_1_1_1_1_1	NT	NK_cells	204
TTGTGGACAATTTCTC-1_1_1_1_1_1_1	NT	NK_cells	595
TTGTGGATCATTGCCC-1_1_1_1_1_1_1	NT	NK_cells	1005
TTGTGTTAGATCCCAT-1_1_1_1_1_1_1	NT	NK_cells	540
TTGTTCAAGTTCATGC-1_1_1_1_1_1_1	NT	NK_cells	1307
TTGTTGTGTTGCGGCT-1_1_1_1_1_1_1	NT	Others	1177
TTTACCACAAATGATG-1_1_1_1_1_1_1	NT	NK_cells	1395
TTTACGTAGGGACAGG-1_1_1_1_1_1_1	NT	NK_cells	651
TTTACTGCATTAAGCC-1_1_1_1_1_1_1	NT	NK_cells	1445
TTTACTGGTCATAACC-1_1_1_1_1_1_1	NT	CAFs	1524
TTTAGTCTCTTGCGCT-1_1_1_1_1_1_1	NT	NK_cells	550
TTTCACACAGTTCACA-1_1_1_1_1_1_1	NT	NK_cells	1058
TTTCACATCGACGAGA-1_1_1_1_1_1_1	NT	NK_cells	953
TTTCCTCCATAGAAAC-1_1_1_1_1_1_1	NT	NK_cells	595
TTTGGAGTCCATCACC-1_1_1_1_1_1_1	NT	NK_cells	560
TTTGTTGCAAATGAGT-1_1_1_1_1_1_1	NT	NK_cells	979
AAAGGGCCATGAAGGC-1_1_1_1_1_1_1	NT	Ductal_cells	1476
AAAGGTACACGCAGTC-1_1_1_1_1_1_1	NT	NK_cells	654
AAATGGACATTCAGGT-1_1_1_1_1_1_1	NT	NK_cells	629
AACAAAGAGCTGAAGC-1_1_1_1_1_1_1	NT	NK_cells	816
AACACACGTTTGTTCT-1_1_1_1_1_1_1	NT	Ductal_cells	1446
AACAGGGAGAGAGCGG-1_1_1_1_1_1_1	NT	NK_cells	710
AACCCAACACTAGGCC-1_1_1_1_1_1_1	NT	Ductal_cells	1606
AACGGGACAGCTCCTT-1_1_1_1_1_1_1	NT	Ductal_cells	2065
AACGGGAGTTCCTAAG-1_1_1_1_1_1_1	NT	Ductal_cells	1604
AAGAACAAGTTACGGG-1_1_1_1_1_1_1	NT	CAFs	1087
AAGCGAGCAATGCAAA-1_1_1_1_1_1_1	NT	NK_cells	621
AATCACGTCCCAAGTA-1_1_1_1_1_1_1	NT	Ductal_cells	1751
AATGCCATCATGGAGG-1_1_1_1_1_1_1	NT	Ductal_cells	1746
AATGGCTGTTAATGAG-1_1_1_1_1_1_1	NT	Ductal_cells	1130
AATTTCCCAACCGCCA-1_1_1_1_1_1_1	NT	NK_cells	1179
ACACCAAGTATGGGAC-1_1_1_1_1_1_1	NT	Ductal_cells	1680
ACATCGATCGCATTAG-1_1_1_1_1_1_1	NT	NK_cells	995
ACCACAAAGTTCTCTT-1_1_1_1_1_1_1	NT	Ductal_cells	1673
ACCATTTTCGAGTGAG-1_1_1_1_1_1_1	NT	Ductal_cells	1286
ACCTGAACACCAAATC-1_1_1_1_1_1_1	NT	Ductal_cells	1506
ACCTGTCTCAGTGTCA-1_1_1_1_1_1_1	NT	Ductal_cells	990
ACGGTCGAGCGGATCA-1_1_1_1_1_1_1	NT	NK_cells	627
ACGTACATCACCTTGC-1_1_1_1_1_1_1	NT	Ductal_cells	1167
ACTATTCTCAGTGATC-1_1_1_1_1_1_1	NT	NK_cells	136
ACTCCCAGTCCTTGTC-1_1_1_1_1_1_1	NT	NK_cells	653
ACTGATGAGCAACTCT-1_1_1_1_1_1_1	NT	NK_cells	647
ACTTATCAGGCGACAT-1_1_1_1_1_1_1	NT	NK_cells	654
ACTTATCTCGGCTGAC-1_1_1_1_1_1_1	NT	NK_cells	646
ACTTCCGAGCCATTCA-1_1_1_1_1_1_1	NT	NK_cells	1629
ACTTCCGCAGCTGTAT-1_1_1_1_1_1_1	NT	NK_cells	650
ACTTCCGGTGTCCACG-1_1_1_1_1_1_1	NT	Ductal_cells	1284
ACTTCGCCAAACCATC-1_1_1_1_1_1_1	NT	Ductal_cells	1693
ACTTCGCTCCATTGTT-1_1_1_1_1_1_1	NT	Ductal_cells	1519
AGACCATTCGGTAACT-1_1_1_1_1_1_1	NT	Ductal_cells	1923
AGATAGAAGTACGAGC-1_1_1_1_1_1_1	NT	Others	425
AGCCAGCCATAACGGG-1_1_1_1_1_1_1	NT	Others	671
AGCTACAAGACGGTTG-1_1_1_1_1_1_1	NT	Ductal_cells	1440
AGCTCAAAGTAGGAAG-1_1_1_1_1_1_1	NT	Ductal_cells	1840
AGGACGAGTCACAGAG-1_1_1_1_1_1_1	NT	NK_cells	629
AGGACTTAGGCATTTC-1_1_1_1_1_1_1	NT	NK_cells	693
AGGATAACAAAGTGTA-1_1_1_1_1_1_1	NT	NK_cells	649
AGGCATTCAACCGTAT-1_1_1_1_1_1_1	NT	Ductal_cells	1316
AGGGTCCAGTTTCGGT-1_1_1_1_1_1_1	NT	NK_cells	648
AGGGTTTCAAAGCAAT-1_1_1_1_1_1_1	NT	Others	1609
AGGTAGGCACTCGATA-1_1_1_1_1_1_1	NT	NK_cells	711
AGGTTGTTCTCGCTCA-1_1_1_1_1_1_1	NT	NK_cells	718
AGTACCAGTGTTACTG-1_1_1_1_1_1_1	NT	NK_cells	651
AGTCACATCCCTCGTA-1_1_1_1_1_1_1	NT	Others	739
AGTCACATCGGCTATA-1_1_1_1_1_1_1	NT	NK_cells	657
ATACTTCCAGATCACT-1_1_1_1_1_1_1	NT	Ductal_cells	1374
ATAGAGATCGGACTGC-1_1_1_1_1_1_1	NT	Ductal_cells	1469
ATCACGAAGTCCGCGT-1_1_1_1_1_1_1	NT	Ductal_cells	736
ATCACTTCACTGGATT-1_1_1_1_1_1_1	NT	NK_cells	622
ATCACTTCATTGCTTT-1_1_1_1_1_1_1	NT	NK_cells	958
ATCATTCTCACGACTA-1_1_1_1_1_1_1	NT	Others	444
ATCCCTGAGTTCCAGT-1_1_1_1_1_1_1	NT	Ductal_cells	1456
ATCGATGGTCGCTTAA-1_1_1_1_1_1_1	NT	NK_cells	206
ATCGGCGCAAGACCGA-1_1_1_1_1_1_1	NT	NK_cells	778
ATGAGTCCAGAGTAAT-1_1_1_1_1_1_1	NT	NK_cells	608
ATGGAGGAGTTACGTC-1_1_1_1_1_1_1	NT	Ductal_cells	1592
ATTCAGGGTGACTCGC-1_1_1_1_1_1_1	NT	Others	232
ATTCCCGAGTCTTCGA-1_1_1_1_1_1_1	NT	NK_cells	661
ATTCCCGGTTTAGTCG-1_1_1_1_1_1_1	NT	Ductal_cells	1499
ATTCGTTGTTGCCATA-1_1_1_1_1_1_1	NT	Ductal_cells	1673
ATTTCACTCAAGAATG-1_1_1_1_1_1_1	NT	NK_cells	609
CAACAACGTCCAGGTC-1_1_1_1_1_1_1	NT	Ductal_cells	1398
CAACGGCCATGGTGGA-1_1_1_1_1_1_1	NT	NK_cells	76
CAAGACTAGGCACGAT-1_1_1_1_1_1_1	NT	NK_cells	635
CAAGCTAGTGACTCGC-1_1_1_1_1_1_1	NT	Ductal_cells	1937
CAATGACGTGACTAAA-1_1_1_1_1_1_1	NT	NK_cells	662
CAATGACGTTGGTAGG-1_1_1_1_1_1_1	NT	NK_cells	627
CACAACACACTCCCTA-1_1_1_1_1_1_1	NT	Ductal_cells	1559
CAGATTGCATCTCATT-1_1_1_1_1_1_1	NT	NK_cells	638
CAGCAATTCCCAGGCA-1_1_1_1_1_1_1	NT	Ductal_cells	2236
CAGCAGCAGGCTCTCG-1_1_1_1_1_1_1	NT	Ductal_cells	1721
CAGCAGCTCACTGTTT-1_1_1_1_1_1_1	NT	Ductal_cells	2025
CAGTGCGAGGTAGTAT-1_1_1_1_1_1_1	NT	NK_cells	1198
CATACAGCAGGACATG-1_1_1_1_1_1_1	NT	Ductal_cells	2240
CATACTTCACCTGCGA-1_1_1_1_1_1_1	NT	NK_cells	647
CATCAAGGTGTCCACG-1_1_1_1_1_1_1	NT	Ductal_cells	1417
CATCCACCAGCGTTTA-1_1_1_1_1_1_1	NT	NK_cells	714
CATCGCTCACCACATA-1_1_1_1_1_1_1	NT	Ductal_cells	1226
CATGCCTAGTCGAGGT-1_1_1_1_1_1_1	NT	Ductal_cells	1502
CATTCATCAGGAAGTC-1_1_1_1_1_1_1	NT	Ductal_cells	1494
CATTGCCAGTCACTCA-1_1_1_1_1_1_1	NT	Ductal_cells	1213
CATTGCCTCCGATAGT-1_1_1_1_1_1_1	NT	NK_cells	571
CCAAGCGTCCATGATG-1_1_1_1_1_1_1	NT	NK_cells	812
CCAATTTAGGTTGGTG-1_1_1_1_1_1_1	NT	NK_cells	639
CCACAAAAGTGCACTT-1_1_1_1_1_1_1	NT	NK_cells	679
CCACAAAGTGACCTGC-1_1_1_1_1_1_1	NT	Ductal_cells	1463
CCACACTGTTGCGGAA-1_1_1_1_1_1_1	NT	NK_cells	722
CCACGAGGTAGTCTGT-1_1_1_1_1_1_1	NT	Ductal_cells	1622
CCATAAGTCTGTGCAA-1_1_1_1_1_1_1	NT	NK_cells	790
CCCAACTCAGATACCT-1_1_1_1_1_1_1	NT	Ductal_cells	1521
CCGATCTTCTAATTCC-1_1_1_1_1_1_1	NT	NK_cells	663
CCGTGAGAGTCATTGC-1_1_1_1_1_1_1	NT	Others	517
CCGTGAGAGTGTACCT-1_1_1_1_1_1_1	NT	NK_cells	619
CCGTGAGCACAGCCTG-1_1_1_1_1_1_1	NT	NK_cells	691
CCGTGAGTCGATTTCT-1_1_1_1_1_1_1	NT	NK_cells	674
CCTACGTGTAACCCTA-1_1_1_1_1_1_1	NT	Ductal_cells	1484
CCTTCAGCAACACTAC-1_1_1_1_1_1_1	NT	NK_cells	654
CCTTGTGCAGCTCCTT-1_1_1_1_1_1_1	NT	Others	1016
CGCAGGTAGAGAGTGA-1_1_1_1_1_1_1	NT	NK_cells	624
CGCAGGTCACCAGACC-1_1_1_1_1_1_1	NT	NK_cells	651
CGCAGGTGTGTCTCCT-1_1_1_1_1_1_1	NT	NK_cells	672
CGGACACCAAGTATCC-1_1_1_1_1_1_1	NT	NK_cells	677
CGGACACCACTAGAGG-1_1_1_1_1_1_1	NT	NK_cells	607
CGGCAGTTCACCGCTT-1_1_1_1_1_1_1	NT	Ductal_cells	1116
CGGGTCACAGTACTAC-1_1_1_1_1_1_1	NT	Ductal_cells	1138
CGTAAGTCAACTACGT-1_1_1_1_1_1_1	NT	Ductal_cells	1415
CGTAATGGTGCGGTAA-1_1_1_1_1_1_1	NT	Ductal_cells	1713
CGTAATGTCATGAGAA-1_1_1_1_1_1_1	NT	NK_cells	660
CTAACCCTCTGGACCG-1_1_1_1_1_1_1	NT	Ductal_cells	2662
CTAACTTAGTAGTCTC-1_1_1_1_1_1_1	NT	CAFs	1034
CTACCTGAGTCGTCTA-1_1_1_1_1_1_1	NT	NK_cells	1049
CTACCTGTCGCTGCGA-1_1_1_1_1_1_1	NT	Ductal_cells	1529
CTATCTAAGGGCAATC-1_1_1_1_1_1_1	NT	Ductal_cells	1362
CTCAATTAGTTAGTAG-1_1_1_1_1_1_1	NT	Ductal_cells	1601
CTCAGGGCAAACCGGA-1_1_1_1_1_1_1	NT	NK_cells	696
CTCATCGAGGTCCCGT-1_1_1_1_1_1_1	NT	Others	1089
CTCATCGGTTGTGTAC-1_1_1_1_1_1_1	NT	Ductal_cells	1491
CTCTCAGCAACGGCTC-1_1_1_1_1_1_1	NT	Ductal_cells	1699
CTCTCAGGTATAGGAT-1_1_1_1_1_1_1	NT	Ductal_cells	1565
CTCTCGAAGATGACCG-1_1_1_1_1_1_1	NT	NK_cells	637
CTGCATCTCCGTAATG-1_1_1_1_1_1_1	NT	Ductal_cells	1347
CTGCCATTCTGGGCGT-1_1_1_1_1_1_1	NT	NK_cells	695
CTGGACGAGATCCCGC-1_1_1_1_1_1_1	NT	Ductal_cells	1226
CTGGACGGTAGAGTTA-1_1_1_1_1_1_1	NT	Ductal_cells	1191
CTGGCAGGTTCCTACC-1_1_1_1_1_1_1	NT	NK_cells	1303
CTGGTCTTCCCAACTC-1_1_1_1_1_1_1	NT	NK_cells	654
CTGTAGAAGAGATTCA-1_1_1_1_1_1_1	NT	Ductal_cells	1016
CTGTCGTTCCCTCATG-1_1_1_1_1_1_1	NT	Others	289
CTGTGAACAGAAGTTA-1_1_1_1_1_1_1	NT	NK_cells	636
CTTCCGAAGCGATGAC-1_1_1_1_1_1_1	NT	Ductal_cells	1500
CTTGATTTCTACCTTA-1_1_1_1_1_1_1	NT	NK_cells	757
GAAACCTAGAAATTGC-1_1_1_1_1_1_1	NT	NK_cells	329
GAAACCTCAATGAAAC-1_1_1_1_1_1_1	NT	NK_cells	650
GAAGCCCAGGAGAGGC-1_1_1_1_1_1_1	NT	Others	273
GAAGGACAGAGAGGTA-1_1_1_1_1_1_1	NT	NK_cells	699
GAAGGGTAGGGTGAAA-1_1_1_1_1_1_1	NT	Ductal_cells	1968
GAATCACTCTTTGCGC-1_1_1_1_1_1_1	NT	Ductal_cells	890
GACACGCTCTTCGTAT-1_1_1_1_1_1_1	NT	Others	506
GACTATGTCACGTAGT-1_1_1_1_1_1_1	NT	NK_cells	644
GACTGATGTTAGGCTT-1_1_1_1_1_1_1	NT	Others	720
GATAGCTCAGCGTTTA-1_1_1_1_1_1_1	NT	NK_cells	719
GATCACAAGCACTCCG-1_1_1_1_1_1_1	NT	Others	807
GATGACTGTGGAGGTT-1_1_1_1_1_1_1	NT	Ductal_cells	1336
GATGATCCACAGTGTT-1_1_1_1_1_1_1	NT	NK_cells	641
GATGTTGCAATAGAGT-1_1_1_1_1_1_1	NT	Ductal_cells	967
GCAGGCTAGGTCCCGT-1_1_1_1_1_1_1	NT	Ductal_cells	1760
GCATCGGTCTCTCGCA-1_1_1_1_1_1_1	NT	Ductal_cells	1849
GCATGATCAGTTAAAG-1_1_1_1_1_1_1	NT	NK_cells	1009
GCATTAGGTTAACAGA-1_1_1_1_1_1_1	NT	Ductal_cells	1669
GCCAACGGTACAGCGA-1_1_1_1_1_1_1	NT	Ductal_cells	1854
GCCAGTGTCGTTGTGA-1_1_1_1_1_1_1	NT	Ductal_cells	1474
GCCCAGACAACGACTT-1_1_1_1_1_1_1	NT	Ductal_cells	1107
GCCGATGCATGTGCTA-1_1_1_1_1_1_1	NT	Ductal_cells	1233
GCCGTGAAGATCCCAT-1_1_1_1_1_1_1	NT	Others	547
GCGGATCTCCTTCTTC-1_1_1_1_1_1_1	NT	NK_cells	685
GCTCAAAGTTCTCTAT-1_1_1_1_1_1_1	NT	NK_cells	663
GCTGGGTTCAGCGGAA-1_1_1_1_1_1_1	NT	Ductal_cells	1431
GGAACCCTCTGCGAGC-1_1_1_1_1_1_1	NT	Ductal_cells	1482
GGAATCTCATAGAATG-1_1_1_1_1_1_1	NT	Others	376
GGAGAACAGAGCTTTC-1_1_1_1_1_1_1	NT	NK_cells	750
GGAGCAAGTGGGACAT-1_1_1_1_1_1_1	NT	NK_cells	823
GGAGCAATCAGAGTGG-1_1_1_1_1_1_1	NT	Others	1071
GGAGGTAAGTCTAGCT-1_1_1_1_1_1_1	NT	NK_cells	594
GGATGTTCACGCACCA-1_1_1_1_1_1_1	NT	Others	884
GGATGTTTCTGCGGAC-1_1_1_1_1_1_1	NT	Others	989
GGCTTTCTCTTCTCAA-1_1_1_1_1_1_1	NT	Ductal_cells	1140
GGGACCTCACATACGT-1_1_1_1_1_1_1	NT	NK_cells	639
GGGATCCTCTTCGACC-1_1_1_1_1_1_1	NT	NK_cells	915
GGGCGTTGTCACAATC-1_1_1_1_1_1_1	NT	Ductal_cells	1959
GGGCTACAGGCACTCC-1_1_1_1_1_1_1	NT	NK_cells	680
GGGTAGATCGTGTGAT-1_1_1_1_1_1_1	NT	NK_cells	699
GGGTCACAGCTTAAGA-1_1_1_1_1_1_1	NT	NK_cells	642
GGGTGTCAGGGAGGAC-1_1_1_1_1_1_1	NT	NK_cells	638
GGGTGTCGTTCCGCTT-1_1_1_1_1_1_1	NT	NK_cells	662
GTACAGTCACTGGCGT-1_1_1_1_1_1_1	NT	NK_cells	63
GTAGAAACAACATCGT-1_1_1_1_1_1_1	NT	NK_cells	680
GTAGGAGAGGTGCCTC-1_1_1_1_1_1_1	NT	NK_cells	669
GTAGGTTAGACTACGG-1_1_1_1_1_1_1	NT	Others	457
GTAGGTTCAATCGCAT-1_1_1_1_1_1_1	NT	Ductal_cells	2150
GTATTGGCACACACTA-1_1_1_1_1_1_1	NT	Ductal_cells	1173
GTATTGGTCGATGCAT-1_1_1_1_1_1_1	NT	NK_cells	643
GTCCCATAGTTGTCGT-1_1_1_1_1_1_1	NT	Others	686
GTCGAATCAGTTAGAA-1_1_1_1_1_1_1	NT	NK_cells	692
GTCGTAAAGAGCATCG-1_1_1_1_1_1_1	NT	NK_cells	621
GTCGTAAGTTAAAGTG-1_1_1_1_1_1_1	NT	Ductal_cells	1822
GTGAGTTTCGCTAATG-1_1_1_1_1_1_1	NT	NK_cells	636
GTGCACGAGATCCGAG-1_1_1_1_1_1_1	NT	Others	773
GTGCTTCAGAGCATCG-1_1_1_1_1_1_1	NT	NK_cells	677
GTGGCGTAGGCATCGA-1_1_1_1_1_1_1	NT	NK_cells	637
GTGGGAAGTTACCCAA-1_1_1_1_1_1_1	NT	NK_cells	623
GTGTGGCTCGGCATCG-1_1_1_1_1_1_1	NT	NK_cells	1191
GTTCATTCAACCTAAC-1_1_1_1_1_1_1	NT	Others	545
TAACCAGCATCATCTT-1_1_1_1_1_1_1	NT	NK_cells	640
TACAACGCAGTCTACA-1_1_1_1_1_1_1	NT	Ductal_cells	1858
TACCCACAGCTAGATA-1_1_1_1_1_1_1	NT	NK_cells	901
TACCCGTAGGTCCCTG-1_1_1_1_1_1_1	NT	NK_cells	624
TACCGAACACCCGTAG-1_1_1_1_1_1_1	NT	NK_cells	682
TACGGGCTCACACCCT-1_1_1_1_1_1_1	NT	NK_cells	638
TACTTCAAGATCCGAG-1_1_1_1_1_1_1	NT	Ductal_cells	1040
TATACCTGTAGAATGT-1_1_1_1_1_1_1	NT	NK_cells	609
TATATCCGTGTATACC-1_1_1_1_1_1_1	NT	NK_cells	669
TATTGCTTCACTACGA-1_1_1_1_1_1_1	NT	CAFs	560
TATTGGGAGCTTAGTC-1_1_1_1_1_1_1	NT	Ductal_cells	1798
TCACACCGTTAACAGA-1_1_1_1_1_1_1	NT	Ductal_cells	1318
TCACTCGCAGCAGTGA-1_1_1_1_1_1_1	NT	Ductal_cells	926
TCAGTCCTCGTAGGAG-1_1_1_1_1_1_1	NT	Others	1187
TCATCATTCGTAGAGG-1_1_1_1_1_1_1	NT	Ductal_cells	1691
TCATCCGTCAGGACAG-1_1_1_1_1_1_1	NT	NK_cells	639
TCATGCCAGCCGATCC-1_1_1_1_1_1_1	NT	NK_cells	637
TCATGCCTCTCGTCGT-1_1_1_1_1_1_1	NT	Ductal_cells	1816
TCCACCACATCACGGC-1_1_1_1_1_1_1	NT	Ductal_cells	1584
TCCACCAGTATGCTTG-1_1_1_1_1_1_1	NT	Ductal_cells	2123
TCCCATGGTTAGGAGC-1_1_1_1_1_1_1	NT	Ductal_cells	1529
TCCGAAATCATTGTGG-1_1_1_1_1_1_1	NT	Others	420
TCCTAATGTAGCACGA-1_1_1_1_1_1_1	NT	NK_cells	609
TCCTGCACACTCCTTG-1_1_1_1_1_1_1	NT	Ductal_cells	1904
TCGAAGTCAGACACAG-1_1_1_1_1_1_1	NT	Ductal_cells	1527
TCGATTTGTGATAGTA-1_1_1_1_1_1_1	NT	Others	741
TCGGATAAGAACTTCC-1_1_1_1_1_1_1	NT	Others	1426
TCGTAGAAGCAGCAGT-1_1_1_1_1_1_1	NT	NK_cells	1156
TCGTGCTGTTAAGAAC-1_1_1_1_1_1_1	NT	NK_cells	958
TCTAACTCAGGATGAC-1_1_1_1_1_1_1	NT	NK_cells	672
TCTAACTGTGAGATTA-1_1_1_1_1_1_1	NT	Others	401
TCTACCGTCGACCCAG-1_1_1_1_1_1_1	NT	NK_cells	709
TCTCTGGTCATTTACC-1_1_1_1_1_1_1	NT	NK_cells	588
TCTGTCGTCAGTCCGG-1_1_1_1_1_1_1	NT	NK_cells	665
TGAGGGAAGTGTAGAT-1_1_1_1_1_1_1	NT	Ductal_cells	1002
TGAGGGACACCAAATC-1_1_1_1_1_1_1	NT	NK_cells	638
TGATCAGCAAATCAGA-1_1_1_1_1_1_1	NT	NK_cells	659
TGATTCTCAACCCTCT-1_1_1_1_1_1_1	NT	Others	611
TGATTTCAGCAAGGAA-1_1_1_1_1_1_1	NT	NK_cells	642
TGATTTCCACACAGAG-1_1_1_1_1_1_1	NT	NK_cells	1394
TGATTTCGTCATCCCT-1_1_1_1_1_1_1	NT	Others	730
TGCATCCCATGAAGGC-1_1_1_1_1_1_1	NT	NK_cells	712
TGCATCCTCAGTCCGG-1_1_1_1_1_1_1	NT	Others	517
TGCTCGTGTGTGATGG-1_1_1_1_1_1_1	NT	NK_cells	294
TGCTTGCGTAATCAAG-1_1_1_1_1_1_1	NT	Ductal_cells	1606
TGGAACTCAAGGTACG-1_1_1_1_1_1_1	NT	Others	829
TGGATGTTCGTTCTAT-1_1_1_1_1_1_1	NT	NK_cells	621
TGGGAGATCTTACCGC-1_1_1_1_1_1_1	NT	Others	451
TGGGCGTCACCATATG-1_1_1_1_1_1_1	NT	NK_cells	1623
TGTAACGGTACCGTCG-1_1_1_1_1_1_1	NT	NK_cells	641
TGTAACGTCCAGTACA-1_1_1_1_1_1_1	NT	CAFs	705
TGTAACGTCGGTTGTA-1_1_1_1_1_1_1	NT	NK_cells	662
TGTCCACTCGGAACTT-1_1_1_1_1_1_1	NT	NK_cells	639
TGTCCCATCCCGAGGT-1_1_1_1_1_1_1	NT	Ductal_cells	1064
TGTGAGTAGCGAACTG-1_1_1_1_1_1_1	NT	Ductal_cells	1317
TGTGAGTTCGCTAATG-1_1_1_1_1_1_1	NT	Ductal_cells	1683
TGTGGCGTCTCTTAAC-1_1_1_1_1_1_1	NT	NK_cells	718
TGTGTGAAGTTCTCTT-1_1_1_1_1_1_1	NT	Ductal_cells	2080
TGTTTGTCATCAGCTA-1_1_1_1_1_1_1	NT	Ductal_cells	1216
TTACCATCAAGCACAG-1_1_1_1_1_1_1	NT	Ductal_cells	1576
TTACGCCCAGTGTACT-1_1_1_1_1_1_1	NT	NK_cells	99
TTACTGTCACCGTGCA-1_1_1_1_1_1_1	NT	NK_cells	616
TTAGGCAAGAAGGCTC-1_1_1_1_1_1_1	NT	NK_cells	713
TTCACCGAGACGCCCT-1_1_1_1_1_1_1	NT	Ductal_cells	1413
TTCACCGTCTTTACAC-1_1_1_1_1_1_1	NT	NK_cells	802
TTCCAATCAGAAGTTA-1_1_1_1_1_1_1	NT	Ductal_cells	1897
TTCCGTGAGAAAGCGA-1_1_1_1_1_1_1	NT	NK_cells	613
TTCGGTCGTTCCGGTG-1_1_1_1_1_1_1	NT	NK_cells	678
TTCTTCCTCCTGGGTG-1_1_1_1_1_1_1	NT	NK_cells	644
TTGACCCCAATTGTGC-1_1_1_1_1_1_1	NT	NK_cells	615
TTGGTTTGTCCGACGT-1_1_1_1_1_1_1	NT	Ductal_cells	1259
TTGTTTGGTACCCGCA-1_1_1_1_1_1_1	NT	CAFs	880
TTTACTGAGAGTCAGC-1_1_1_1_1_1_1	NT	Ductal_cells	1595
TTTACTGAGCCTGACC-1_1_1_1_1_1_1	NT	NK_cells	634
TTTCACAAGGTCCTGC-1_1_1_1_1_1_1	NT	CAFs	982
TTTCATGGTGCATGAG-1_1_1_1_1_1_1	NT	NK_cells	612
TTTGGAGGTGGCGTAA-1_1_1_1_1_1_1	NT	NK_cells	611
TTTGGTTAGGTCGAGT-1_1_1_1_1_1_1	NT	NK_cells	320
AAAGGATTCGGCTTGG-1_2_1_1_1_1_1	PT	NK_cells	48
AAAGTCCTCAAGCCTA-1_2_1_1_1_1_1	PT	NK_cells	672
AACAACCGTTGCCTAA-1_2_1_1_1_1_1	PT	Ductal_cells	914
AACCTTTTCTGCTCTG-1_2_1_1_1_1_1	PT	NK_cells	239
AAGCGTTGTTAAGAAC-1_2_1_1_1_1_1	PT	NK_cells	160
AATTCCTGTCGAATTC-1_2_1_1_1_1_1	PT	Ductal_cells	795
AATTTCCTCGGCTTGG-1_2_1_1_1_1_1	PT	NK_cells	160
AGCGTATCACTTCATT-1_2_1_1_1_1_1	PT	NK_cells	144
AGGAGGTGTTACGTAC-1_2_1_1_1_1_1	PT	Ductal_cells	1265
AGGAGGTTCTAAGAAG-1_2_1_1_1_1_1	PT	NK_cells	113
ATCCCTGCACTTGGCG-1_2_1_1_1_1_1	PT	NK_cells	260
ATCGGCGCACATACTG-1_2_1_1_1_1_1	PT	NK_cells	61
ATGGGAGTCTACGGGC-1_2_1_1_1_1_1	PT	NK_cells	433
CACTAAGTCCCTTGTG-1_2_1_1_1_1_1	PT	Ductal_cells	1297
CACTGGGAGTGGTTGG-1_2_1_1_1_1_1	PT	NK_cells	300
CACTGGGTCGAGAGAC-1_2_1_1_1_1_1	PT	NK_cells	732
CACTGTCGTGTGAATA-1_2_1_1_1_1_1	PT	NK_cells	299
CAGCCAGAGCCGCACT-1_2_1_1_1_1_1	PT	Ductal_cells	1844
CATACAGGTTCTCGTC-1_2_1_1_1_1_1	PT	Ductal_cells	1416
CATCCCACATACTGTG-1_2_1_1_1_1_1	PT	NK_cells	301
CATCGCTGTTCTAAGC-1_2_1_1_1_1_1	PT	NK_cells	238
CCAAGCGGTTCTCACC-1_2_1_1_1_1_1	PT	NK_cells	385
CCACAAACACCTATCC-1_2_1_1_1_1_1	PT	Ductal_cells	1761
CCCGAAGTCTCGGCTT-1_2_1_1_1_1_1	PT	Ductal_cells	1640
CCGAACGCACCGTGAC-1_2_1_1_1_1_1	PT	Ductal_cells	1924
CCGTGAGCATACCATG-1_2_1_1_1_1_1	PT	NK_cells	778
CCTAAGAAGCGGACAT-1_2_1_1_1_1_1	PT	NK_cells	359
CCTCAACTCCGCTGTT-1_2_1_1_1_1_1	PT	Ductal_cells	1683
CCTCCAAAGGGTCTTT-1_2_1_1_1_1_1	PT	NK_cells	159
CCTGCATCATCGATCA-1_2_1_1_1_1_1	PT	Ductal_cells	1665
CCTGCATGTAGTTACC-1_2_1_1_1_1_1	PT	NK_cells	350
CGAAGGAAGGCGACAT-1_2_1_1_1_1_1	PT	NK_cells	116
CGAGGAAAGACGAAGA-1_2_1_1_1_1_1	PT	Ductal_cells	1243
CGAGGAACAGAGTTCT-1_2_1_1_1_1_1	PT	NK_cells	240
CGCATAAGTCGTTTCC-1_2_1_1_1_1_1	PT	Ductal_cells	1941
CGGAACCAGGCCACTC-1_2_1_1_1_1_1	PT	NK_cells	208
CGGGACTTCCAATCCC-1_2_1_1_1_1_1	PT	NK_cells	82
CGTTGGGGTATTGGCT-1_2_1_1_1_1_1	PT	NK_cells	721
CTCCATGCACAAAGCG-1_2_1_1_1_1_1	PT	Ductal_cells	1712
CTTCGGTTCTGGAAGG-1_2_1_1_1_1_1	PT	NK_cells	889
CTTCTAAGTTTGGCTA-1_2_1_1_1_1_1	PT	NK_cells	720
GAAGTAAGTTATTCCT-1_2_1_1_1_1_1	PT	NK_cells	111
GAATAGAGTGTCCTAA-1_2_1_1_1_1_1	PT	Ductal_cells	2294
GACCGTGCACCCTAAA-1_2_1_1_1_1_1	PT	NK_cells	275
GACCTTCGTAGCTGAG-1_2_1_1_1_1_1	PT	NK_cells	233
GACTTCCCATGACTTG-1_2_1_1_1_1_1	PT	Ductal_cells	1878
GAGACTTTCCAGTGTA-1_2_1_1_1_1_1	PT	NK_cells	391
GAGACTTTCCCTCTAG-1_2_1_1_1_1_1	PT	NK_cells	559
GAGATGGTCAAAGAAC-1_2_1_1_1_1_1	PT	Ductal_cells	1091
GAGCTGCAGCAAATGT-1_2_1_1_1_1_1	PT	Ductal_cells	2354
GAGGCAATCCTGGGTG-1_2_1_1_1_1_1	PT	NK_cells	437
GATCGTACAAACTCTG-1_2_1_1_1_1_1	PT	NK_cells	143
GCACGGTAGGATTTGA-1_2_1_1_1_1_1	PT	NK_cells	695
GCACGTGGTCCATACA-1_2_1_1_1_1_1	PT	NK_cells	143
GCAGGCTTCCCATTTA-1_2_1_1_1_1_1	PT	NK_cells	306
GCTACAACAATACAGA-1_2_1_1_1_1_1	PT	Ductal_cells	1189
GCTGAATCAAAGTGTA-1_2_1_1_1_1_1	PT	NK_cells	121
GGAGCAATCATGCGGC-1_2_1_1_1_1_1	PT	NK_cells	380
GGATCTATCCTTCGAC-1_2_1_1_1_1_1	PT	NK_cells	484
GGGTCACTCTCCGCAT-1_2_1_1_1_1_1	PT	Ductal_cells	1878
GGGTGAATCAACTTTC-1_2_1_1_1_1_1	PT	NK_cells	131
GGTAACTAGCGAGGAG-1_2_1_1_1_1_1	PT	NK_cells	632
GGTCTGGAGCACGTCC-1_2_1_1_1_1_1	PT	NK_cells	664
GGTTGTATCCACACCT-1_2_1_1_1_1_1	PT	NK_cells	335
[truncated: 7,360 more rows]
